# Supplementary material for: FireStem2D – A Two-Dimensional Heat Transfer Model for Simulating Tree Stem Injury in Fires
Source: PLoS One. 2013 Jul 19;8(7):e70110. doi: 10.1371/journal.pone.0070110 (PMC3716762; doi:10.1371/journal.pone.0070110)
Supplement: Appendix S1 — FireStem2D: Software and documentation. (ZIP) [file pone.0070110.s001.zip]

Archive with 8 entries (7 files):
- Appendix1_EfthaliaChatziefstratiou/
- Appendix1_EfthaliaChatziefstratiou/FireStem2D.cpp
- Appendix1_EfthaliaChatziefstratiou/fsmovie.m
- Appendix1_EfthaliaChatziefstratiou/include.mk
- Appendix1_EfthaliaChatziefstratiou/Inputfile.bdc
- Appendix1_EfthaliaChatziefstratiou/Makefile
- Appendix1_EfthaliaChatziefstratiou/README.docx
- Appendix1_EfthaliaChatziefstratiou/T_Movie.xls
