# Supplementary material for: FireStem2D – A Two-Dimensional Heat Transfer Model for Simulating Tree Stem Injury in Fires
Source: PLoS One. 2013 Jul 19;8(7):e70110. doi: 10.1371/journal.pone.0070110 (PMC3716762; doi:10.1371/journal.pone.0070110)
Supplement: Appendix S1 — FireStem2D: Software and documentation. (ZIP) [file pone.0070110.s001.zip › Appendix1_EfthaliaChatziefstratiou/fsmovie.m]

%Movie maker for Firestem
%A.S.Bova 18Aug2010

function outval=fsmovie(moviefile,wdgs) % moviefile: T_Movie.xls created by "FireStem2D" code, wdgs:the number of the wedges of the stem

a=dlmread(moviefile);
sa=size(a);
a=a(:,[1:sa(2)-1]); %trims zeroes (from ends of lines in file)
  node_dx=a(1,:)
a=a(2:end,:);
sa=size(a);
nodes=sa(2); % Number of nodes = number of columns
  node_dist(1)=node_dx(1);
for nd=2:nodes;
  node_dist(nd)=node_dist(nd-1)+node_dx(nd);
end;
tsteps=(sa(1)/wdgs)-1 % Time steps - should be integer!
theta=linspace(0,2*pi,wdgs); %angles of each wedge
%Convert polar coords to cartesian, Z is the temperature value
for ctr=1:tsteps;
    for th=1:wdgs;
        for nd=1:nodes;
[x(th,nd,ctr),y(th,nd,ctr),z(th,nd,ctr)]=pol2cart(theta(th),node_dist(nd),a(((ctr-1)*wdgs)+th,nd));
        end;
    end;
end;
for ii=1:tsteps
h=pcolor(x(:,2:end,ii),y(:,2:end,ii),z(:,2:end,ii));
set(h,'EdgeColor','none');% Gets rid of edges (lines) around wedge segments.
caxis([min(min(min(z(:,2:end,:))))-1 max(max(max(z(:,2:end,:))))+1])
M(:,ii)=getframe; 
outval=M;
end;
