# Supplementary material for: FireStem2D – A Two-Dimensional Heat Transfer Model for Simulating Tree Stem Injury in Fires
Source: PLoS One. 2013 Jul 19;8(7):e70110. doi: 10.1371/journal.pone.0070110 (PMC3716762; doi:10.1371/journal.pone.0070110)
Supplement: Appendix S1 — FireStem2D: Software and documentation. (ZIP) [file pone.0070110.s001.zip › Appendix1_EfthaliaChatziefstratiou/include.mk]

# Executable name:
EXE= Fire

#Source code name:
SRC=FireStem2D

#Compiler and compiler options:
C_COMP=g++
C_OPTS=-O3

#Paths to the used libraries
#Libraries download:suitsparse(libumfpack.a & libamd.a) http://pkgs.org/centos-6-rhel-6/centos-rhel-x86_64/suitesparse-static-3.4.0-7.el6.x86_64.rpm.html
#the user should download the libraries-here the libraries are in home/chatziefstratiou.1/NewFirestem1/lib/suitesparse

LIBSDir=/home/chatziefstratiou.1/NewFireStem1/lib/suitesparse

IncludePaths=-I/usr/lib -I/usr/lib/include -I$(LIBSDir)
