# Supplementary material for: FireStem2D – A Two-Dimensional Heat Transfer Model for Simulating Tree Stem Injury in Fires
Source: PLoS One. 2013 Jul 19;8(7):e70110. doi: 10.1371/journal.pone.0070110 (PMC3716762; doi:10.1371/journal.pone.0070110)
Supplement: Appendix S1 — FireStem2D: Software and documentation. (ZIP) [file pone.0070110.s001.zip › Appendix1_EfthaliaChatziefstratiou/Makefile]

.SUFFIXES: .cpp

# Include definitions

include ./include.mk

# Compiler commands

INCLUDES = $(IncludePaths)
C_COMMAND = $(C_COMP) $(C_OPTS) $(INCLUDES)
LIBRARIES= $(LIBSDir)/libumfpack.a $(LIBSDir)/libamd.a $(LIBSDir)/libcholmod.a $(LIBSDir)/libcolamd.a $(LIBSDir)/libufconfig.a -lm -lblas

# Rules

$(EXE) : 
	$(C_COMMAND) -o $(EXE) $(SRC).cpp $(LIBRARIES)
