# Supplementary material for: FireStem2D – A Two-Dimensional Heat Transfer Model for Simulating Tree Stem Injury in Fires
Source: PLoS One. 2013 Jul 19;8(7):e70110. doi: 10.1371/journal.pone.0070110 (PMC3716762; doi:10.1371/journal.pone.0070110)
Supplement: Appendix S1 — FireStem2D: Software and documentation. (ZIP) [file pone.0070110.s001.zip › Appendix1_EfthaliaChatziefstratiou/T_Movie.xls]

 0.001 0.002 0.003 0.004 0.005 0.006 0.007 0.008 0.009 0.01 0.011 0.012 0.013 0.014 0.015 0.016 0.017 0.018 0.019 0.02 0.021 0.022 0.023 0.024 0.025 0.026 0.027 0.028 0.029 0.03 0.031 0.032 0.033 0.034 0.035 0.036 0.037 0.038 0.039 0.04 0.041 0.042 0.043 0.044 0.045 0.046 0.047 0.048 0.049 0.05 0.051 0.052 0.053 0.054 0.055 0.056 0.057 0.058 0.059 0.06 0.061 0.062 0.063 0.064 0.065 0.066 0.067 0.068 0.069 0.07 0.071 0.072 0.073 0.074 0.075 
0.1 292.15 292.15 292.15 292.15 292.15 292.15 292.15 292.15 292.15 292.15 292.15 292.15 292.15 292.15 292.15 292.15 292.15 292.15 292.15 292.15 292.15 292.15 292.15 292.15 292.15 292.15 292.15 292.15 292.15 292.15 292.15 292.15 292.15 292.15 292.15 292.15 292.15 292.15 292.15 292.15 292.15 292.15 292.15 292.15 292.15 292.15 292.15 292.15 292.15 292.15 292.15 292.15 292.15 292.15 292.15 292.15 292.15 292.15 292.15 292.15 292.15 292.15 292.15 292.15 292.15 292.15 292.15 292.15 292.15 292.15 292.15 292.15 292.15 292.15 292.15 
0.1 292.15 292.15 292.15 292.15 292.15 292.15 292.15 292.15 292.15 292.15 292.15 292.15 292.15 292.15 292.15 292.15 292.15 292.15 292.15 292.15 292.15 292.15 292.15 292.15 292.15 292.15 292.15 292.15 292.15 292.15 292.15 292.15 292.15 292.15 292.15 292.15 292.15 292.15 292.15 292.15 292.15 292.15 292.15 292.15 292.15 292.15 292.15 292.15 292.15 292.15 292.15 292.15 292.15 292.15 292.15 292.15 292.15 292.15 292.15 292.15 292.15 292.15 292.15 292.15 292.15 292.15 292.15 292.15 292.15 292.15 292.15 292.15 292.15 292.15 292.15 
0.1 292.15 292.15 292.15 292.15 292.15 292.15 292.15 292.15 292.15 292.15 292.15 292.15 292.15 292.15 292.15 292.15 292.15 292.15 292.15 292.15 292.15 292.15 292.15 292.15 292.15 292.15 292.15 292.15 292.15 292.15 292.15 292.15 292.15 292.15 292.15 292.15 292.15 292.15 292.15 292.15 292.15 292.15 292.15 292.15 292.15 292.15 292.15 292.15 292.15 292.15 292.15 292.15 292.15 292.15 292.15 292.15 292.15 292.15 292.15 292.15 292.15 292.15 292.15 292.15 292.15 292.15 292.15 292.15 292.15 292.15 292.15 292.15 292.15 292.15 292.15 
0.1 292.15 292.15 292.15 292.15 292.15 292.15 292.15 292.15 292.15 292.15 292.15 292.15 292.15 292.15 292.15 292.15 292.15 292.15 292.15 292.15 292.15 292.15 292.15 292.15 292.15 292.15 292.15 292.15 292.15 292.15 292.15 292.15 292.15 292.15 292.15 292.15 292.15 292.15 292.15 292.15 292.15 292.15 292.15 292.15 292.15 292.15 292.15 292.15 292.15 292.15 292.15 292.15 292.15 292.15 292.15 292.15 292.15 292.15 292.15 292.15 292.15 292.15 292.15 292.15 292.15 292.15 292.15 292.15 292.15 292.15 292.15 292.15 292.15 292.15 292.15 
0.1 292.15 292.15 292.15 292.15 292.15 292.15 292.15 292.15 292.15 292.15 292.15 292.15 292.15 292.15 292.15 292.15 292.15 292.15 292.15 292.15 292.15 292.15 292.15 292.15 292.15 292.15 292.15 292.15 292.15 292.15 292.15 292.15 292.15 292.15 292.15 292.15 292.15 292.15 292.15 292.15 292.15 292.15 292.15 292.15 292.15 292.15 292.15 292.15 292.15 292.15 292.15 292.15 292.15 292.15 292.15 292.15 292.15 292.15 292.15 292.15 292.15 292.15 292.15 292.15 292.15 292.15 292.15 292.15 292.15 292.15 292.15 292.15 292.15 292.15 292.15 
0.1 292.15 292.15 292.15 292.15 292.15 292.15 292.15 292.15 292.15 292.15 292.15 292.15 292.15 292.15 292.15 292.15 292.15 292.15 292.15 292.15 292.15 292.15 292.15 292.15 292.15 292.15 292.15 292.15 292.15 292.15 292.15 292.15 292.15 292.15 292.15 292.15 292.15 292.15 292.15 292.15 292.15 292.15 292.15 292.15 292.15 292.15 292.15 292.15 292.15 292.15 292.15 292.15 292.15 292.15 292.15 292.15 292.15 292.15 292.15 292.15 292.15 292.15 292.15 292.15 292.15 292.15 292.15 292.15 292.15 292.15 292.15 292.15 292.15 292.15 292.15 
0.1 292.15 292.15 292.15 292.15 292.15 292.15 292.15 292.15 292.15 292.15 292.15 292.15 292.15 292.15 292.15 292.15 292.15 292.15 292.15 292.15 292.15 292.15 292.15 292.15 292.15 292.15 292.15 292.15 292.15 292.15 292.15 292.15 292.15 292.15 292.15 292.15 292.15 292.15 292.15 292.15 292.15 292.15 292.15 292.15 292.15 292.15 292.15 292.15 292.15 292.15 292.15 292.15 292.15 292.15 292.15 292.15 292.15 292.15 292.15 292.15 292.15 292.15 292.15 292.15 292.15 292.15 292.15 292.15 292.15 292.15 292.15 292.15 292.15 292.15 292.15 
0.1 292.15 292.15 292.15 292.15 292.15 292.15 292.15 292.15 292.15 292.15 292.15 292.15 292.15 292.15 292.15 292.15 292.15 292.15 292.15 292.15 292.15 292.15 292.15 292.15 292.15 292.15 292.15 292.15 292.15 292.15 292.15 292.15 292.15 292.15 292.15 292.15 292.15 292.15 292.15 292.15 292.15 292.15 292.15 292.15 292.15 292.15 292.15 292.15 292.15 292.15 292.15 292.15 292.15 292.15 292.15 292.15 292.15 292.15 292.15 292.15 292.15 292.15 292.15 292.15 292.15 292.15 292.15 292.15 292.15 292.15 292.15 292.15 292.15 292.15 292.15 
0.1 292.15 292.15 292.15 292.15 292.15 292.15 292.15 292.15 292.15 292.15 292.15 292.15 292.15 292.15 292.15 292.15 292.15 292.15 292.15 292.15 292.15 292.15 292.15 292.15 292.15 292.15 292.15 292.15 292.15 292.15 292.15 292.15 292.15 292.15 292.15 292.15 292.15 292.15 292.15 292.15 292.15 292.15 292.15 292.15 292.15 292.15 292.15 292.15 292.15 292.15 292.15 292.15 292.15 292.15 292.15 292.15 292.15 292.15 292.15 292.15 292.15 292.15 292.15 292.15 292.15 292.15 292.15 292.15 292.15 292.15 292.15 292.15 292.15 292.15 292.15 
0.1 292.15 292.15 292.15 292.15 292.15 292.15 292.15 292.15 292.15 292.15 292.15 292.15 292.15 292.15 292.15 292.15 292.15 292.15 292.15 292.15 292.15 292.15 292.15 292.15 292.15 292.15 292.15 292.15 292.15 292.15 292.15 292.15 292.15 292.15 292.15 292.15 292.15 292.15 292.15 292.15 292.15 292.15 292.15 292.15 292.15 292.15 292.15 292.15 292.15 292.15 292.15 292.15 292.15 292.15 292.15 292.15 292.15 292.15 292.15 292.15 292.15 292.15 292.15 292.15 292.15 292.15 292.15 292.15 292.15 292.15 292.15 292.15 292.15 292.15 292.15 
0.1 292.15 292.15 292.15 292.15 292.15 292.15 292.15 292.15 292.15 292.15 292.15 292.15 292.15 292.15 292.15 292.15 292.15 292.15 292.15 292.15 292.15 292.15 292.15 292.15 292.15 292.15 292.15 292.15 292.15 292.15 292.15 292.15 292.15 292.15 292.15 292.15 292.15 292.15 292.15 292.15 292.15 292.15 292.15 292.15 292.15 292.15 292.15 292.15 292.15 292.15 292.15 292.15 292.15 292.15 292.15 292.15 292.15 292.15 292.15 292.15 292.15 292.15 292.15 292.15 292.15 292.15 292.15 292.15 292.15 292.15 292.15 292.15 292.15 292.15 292.15 
0.1 292.15 292.15 292.15 292.15 292.15 292.15 292.15 292.15 292.15 292.15 292.15 292.15 292.15 292.15 292.15 292.15 292.15 292.15 292.15 292.15 292.15 292.15 292.15 292.15 292.15 292.15 292.15 292.15 292.15 292.15 292.15 292.15 292.15 292.15 292.15 292.15 292.15 292.15 292.15 292.15 292.15 292.15 292.15 292.15 292.15 292.15 292.15 292.15 292.15 292.15 292.15 292.15 292.15 292.15 292.15 292.15 292.15 292.15 292.15 292.15 292.15 292.15 292.15 292.15 292.15 292.15 292.15 292.15 292.15 292.15 292.15 292.15 292.15 292.15 292.15 
0.1 292.15 292.15 292.15 292.15 292.15 292.15 292.15 292.15 292.15 292.15 292.15 292.15 292.15 292.15 292.15 292.15 292.15 292.15 292.15 292.15 292.15 292.15 292.15 292.15 292.15 292.15 292.15 292.15 292.15 292.15 292.15 292.15 292.15 292.15 292.15 292.15 292.15 292.15 292.15 292.15 292.15 292.15 292.15 292.15 292.15 292.15 292.15 292.15 292.15 292.15 292.15 292.15 292.15 292.15 292.15 292.15 292.15 292.15 292.15 292.15 292.15 292.15 292.15 292.15 292.15 292.15 292.15 292.15 292.15 292.15 292.15 292.15 292.15 292.15 292.15 
0.1 292.15 292.15 292.15 292.15 292.15 292.15 292.15 292.15 292.15 292.15 292.15 292.15 292.15 292.15 292.15 292.15 292.15 292.15 292.15 292.15 292.15 292.15 292.15 292.15 292.15 292.15 292.15 292.15 292.15 292.15 292.15 292.15 292.15 292.15 292.15 292.15 292.15 292.15 292.15 292.15 292.15 292.15 292.15 292.15 292.15 292.15 292.15 292.15 292.15 292.15 292.15 292.15 292.15 292.15 292.15 292.15 292.15 292.15 292.15 292.15 292.15 292.15 292.15 292.15 292.15 292.15 292.15 292.15 292.15 292.15 292.15 292.15 292.15 292.15 292.15 
0.1 292.15 292.15 292.15 292.15 292.15 292.15 292.15 292.15 292.15 292.15 292.15 292.15 292.15 292.15 292.15 292.15 292.15 292.15 292.15 292.15 292.15 292.15 292.15 292.15 292.15 292.15 292.15 292.15 292.15 292.15 292.15 292.15 292.15 292.15 292.15 292.15 292.15 292.15 292.15 292.15 292.15 292.15 292.15 292.15 292.15 292.15 292.15 292.15 292.15 292.15 292.15 292.15 292.15 292.15 292.15 292.15 292.15 292.15 292.15 292.15 292.15 292.15 292.15 292.15 292.15 292.15 292.15 292.15 292.15 292.15 292.15 292.15 292.15 292.15 292.15 
0.1 292.15 292.15 292.15 292.15 292.15 292.15 292.15 292.15 292.15 292.15 292.15 292.15 292.15 292.15 292.15 292.15 292.15 292.15 292.15 292.15 292.15 292.15 292.15 292.15 292.15 292.15 292.15 292.15 292.15 292.15 292.15 292.15 292.15 292.15 292.15 292.15 292.15 292.15 292.15 292.15 292.15 292.15 292.15 292.15 292.15 292.15 292.15 292.15 292.15 292.15 292.15 292.15 292.15 292.15 292.15 292.15 292.15 292.15 292.15 292.15 292.15 292.15 292.15 292.15 292.15 292.15 292.15 292.15 292.15 292.15 292.15 292.15 292.15 292.15 292.15 

2 292.15 292.15 292.15 292.15 292.15 292.15 292.15 292.15 292.15 292.15 292.15 292.15 292.15 292.15 292.15 292.15 292.15 292.15 292.15 292.15 292.15 292.15 292.15 292.15 292.15 292.15 292.15 292.15 292.15 292.15 292.15 292.15 292.15 292.15 292.15 292.15 292.15 292.15 292.15 292.15 292.15 292.15 292.15 292.15 292.15 292.15 292.15 292.15 292.15 292.15 292.15 292.15 292.15 292.15 292.15 292.15 292.15 292.15 292.15 292.15 292.15 292.15 292.15 292.15 292.15 292.15 292.15 292.15 292.15 292.15 292.15 292.15 292.15 292.15 292.15 
2 292.15 292.15 292.15 292.15 292.15 292.15 292.15 292.15 292.15 292.15 292.15 292.15 292.15 292.15 292.15 292.15 292.15 292.15 292.15 292.15 292.15 292.15 292.15 292.15 292.15 292.15 292.15 292.15 292.15 292.15 292.15 292.15 292.15 292.15 292.15 292.15 292.15 292.15 292.15 292.15 292.15 292.15 292.15 292.15 292.15 292.15 292.15 292.15 292.15 292.15 292.15 292.15 292.15 292.15 292.15 292.15 292.15 292.15 292.15 292.15 292.15 292.15 292.15 292.15 292.15 292.15 292.15 292.15 292.15 292.15 292.15 292.15 292.15 292.15 292.15 
2 292.15 292.15 292.15 292.15 292.15 292.15 292.15 292.15 292.15 292.15 292.15 292.15 292.15 292.15 292.15 292.15 292.15 292.15 292.15 292.15 292.15 292.15 292.15 292.15 292.15 292.15 292.15 292.15 292.15 292.15 292.15 292.15 292.15 292.15 292.15 292.15 292.15 292.15 292.15 292.15 292.15 292.15 292.15 292.15 292.15 292.15 292.15 292.15 292.15 292.15 292.15 292.15 292.15 292.15 292.15 292.15 292.15 292.15 292.15 292.15 292.15 292.15 292.15 292.15 292.15 292.15 292.15 292.15 292.15 292.15 292.15 292.15 292.15 292.15 292.15 
2 292.15 292.15 292.15 292.15 292.15 292.15 292.15 292.15 292.15 292.15 292.15 292.15 292.15 292.15 292.15 292.15 292.15 292.15 292.15 292.15 292.15 292.15 292.15 292.15 292.15 292.15 292.15 292.15 292.15 292.15 292.15 292.15 292.15 292.15 292.15 292.15 292.15 292.15 292.15 292.15 292.15 292.15 292.15 292.15 292.15 292.15 292.15 292.15 292.15 292.15 292.15 292.15 292.15 292.15 292.15 292.15 292.15 292.15 292.15 292.15 292.15 292.15 292.15 292.15 292.15 292.15 292.15 292.15 292.15 292.15 292.15 292.15 292.15 292.15 292.15 
2 292.15 292.15 292.15 292.15 292.15 292.15 292.15 292.15 292.15 292.15 292.15 292.15 292.15 292.15 292.15 292.15 292.15 292.15 292.15 292.15 292.15 292.15 292.15 292.15 292.15 292.15 292.15 292.15 292.15 292.15 292.15 292.15 292.15 292.15 292.15 292.15 292.15 292.15 292.15 292.15 292.15 292.15 292.15 292.15 292.15 292.15 292.15 292.15 292.15 292.15 292.15 292.15 292.15 292.15 292.15 292.15 292.15 292.15 292.15 292.15 292.15 292.15 292.15 292.15 292.15 292.15 292.15 292.15 292.15 292.15 292.15 292.15 292.15 292.15 292.15 
2 292.15 292.15 292.15 292.15 292.15 292.15 292.15 292.15 292.15 292.15 292.15 292.15 292.15 292.15 292.15 292.15 292.15 292.15 292.15 292.15 292.15 292.15 292.15 292.15 292.15 292.15 292.15 292.15 292.15 292.15 292.15 292.15 292.15 292.15 292.15 292.15 292.15 292.15 292.15 292.15 292.15 292.15 292.15 292.15 292.15 292.15 292.15 292.15 292.15 292.15 292.15 292.15 292.15 292.15 292.15 292.15 292.15 292.15 292.15 292.15 292.15 292.15 292.15 292.15 292.15 292.15 292.15 292.15 292.15 292.15 292.15 292.15 292.15 292.15 292.15 
2 292.15 292.15 292.15 292.15 292.15 292.15 292.15 292.15 292.15 292.15 292.15 292.15 292.15 292.15 292.15 292.15 292.15 292.15 292.15 292.15 292.15 292.15 292.15 292.15 292.15 292.15 292.15 292.15 292.15 292.15 292.15 292.15 292.15 292.15 292.15 292.15 292.15 292.15 292.15 292.15 292.15 292.15 292.15 292.15 292.15 292.15 292.15 292.15 292.15 292.15 292.15 292.15 292.15 292.15 292.15 292.15 292.15 292.15 292.15 292.15 292.15 292.15 292.15 292.15 292.15 292.15 292.15 292.15 292.15 292.15 292.15 292.15 292.15 292.15 292.15 
2 292.15 292.15 292.15 292.15 292.15 292.15 292.15 292.15 292.15 292.15 292.15 292.15 292.15 292.15 292.15 292.15 292.15 292.15 292.15 292.15 292.15 292.15 292.15 292.15 292.15 292.15 292.15 292.15 292.15 292.15 292.15 292.15 292.15 292.15 292.15 292.15 292.15 292.15 292.15 292.15 292.15 292.15 292.15 292.15 292.15 292.15 292.15 292.15 292.15 292.15 292.15 292.15 292.15 292.15 292.15 292.15 292.15 292.15 292.15 292.15 292.15 292.15 292.15 292.15 292.15 292.15 292.15 292.15 292.15 292.15 292.15 292.15 292.15 292.15 292.15 
2 292.15 292.15 292.15 292.15 292.15 292.15 292.15 292.15 292.15 292.15 292.15 292.15 292.15 292.15 292.15 292.15 292.15 292.15 292.15 292.15 292.15 292.15 292.15 292.15 292.15 292.15 292.15 292.15 292.15 292.15 292.15 292.15 292.15 292.15 292.15 292.15 292.15 292.15 292.15 292.15 292.15 292.15 292.15 292.15 292.15 292.15 292.15 292.15 292.15 292.15 292.15 292.15 292.15 292.15 292.15 292.15 292.15 292.15 292.15 292.15 292.15 292.15 292.15 292.15 292.15 292.15 292.15 292.15 292.15 292.15 292.15 292.15 292.15 292.15 292.15 
2 292.15 292.15 292.15 292.15 292.15 292.15 292.15 292.15 292.15 292.15 292.15 292.15 292.15 292.15 292.15 292.15 292.15 292.15 292.15 292.15 292.15 292.15 292.15 292.15 292.15 292.15 292.15 292.15 292.15 292.15 292.15 292.15 292.15 292.15 292.15 292.15 292.15 292.15 292.15 292.15 292.15 292.15 292.15 292.15 292.15 292.15 292.15 292.15 292.15 292.15 292.15 292.15 292.15 292.15 292.15 292.15 292.15 292.15 292.15 292.15 292.15 292.15 292.15 292.15 292.15 292.15 292.15 292.15 292.15 292.15 292.15 292.15 292.15 292.15 292.15 
2 292.15 292.15 292.15 292.15 292.15 292.15 292.15 292.15 292.15 292.15 292.15 292.15 292.15 292.15 292.15 292.15 292.15 292.15 292.15 292.15 292.15 292.15 292.15 292.15 292.15 292.15 292.15 292.15 292.15 292.15 292.15 292.15 292.15 292.15 292.15 292.15 292.15 292.15 292.15 292.15 292.15 292.15 292.15 292.15 292.15 292.15 292.15 292.15 292.15 292.15 292.15 292.15 292.15 292.15 292.15 292.15 292.15 292.15 292.15 292.15 292.15 292.15 292.15 292.15 292.15 292.15 292.15 292.15 292.15 292.15 292.15 292.15 292.15 292.15 292.15 
2 292.15 292.15 292.15 292.15 292.15 292.15 292.15 292.15 292.15 292.15 292.15 292.15 292.15 292.15 292.15 292.15 292.15 292.15 292.15 292.15 292.15 292.15 292.15 292.15 292.15 292.15 292.15 292.15 292.15 292.15 292.15 292.15 292.15 292.15 292.15 292.15 292.15 292.15 292.15 292.15 292.15 292.15 292.15 292.15 292.15 292.15 292.15 292.15 292.15 292.15 292.15 292.15 292.15 292.15 292.15 292.15 292.15 292.15 292.15 292.15 292.15 292.15 292.15 292.15 292.15 292.15 292.15 292.15 292.15 292.15 292.15 292.15 292.15 292.15 292.15 
2 292.15 292.15 292.15 292.15 292.15 292.15 292.15 292.15 292.15 292.15 292.15 292.15 292.15 292.15 292.15 292.15 292.15 292.15 292.15 292.15 292.15 292.15 292.15 292.15 292.15 292.15 292.15 292.15 292.15 292.15 292.15 292.15 292.15 292.15 292.15 292.15 292.15 292.15 292.15 292.15 292.15 292.15 292.15 292.15 292.15 292.15 292.15 292.15 292.15 292.15 292.15 292.15 292.15 292.15 292.15 292.15 292.15 292.15 292.15 292.15 292.15 292.15 292.15 292.15 292.15 292.15 292.15 292.15 292.15 292.15 292.15 292.15 292.15 292.15 292.15 
2 292.15 292.15 292.15 292.15 292.15 292.15 292.15 292.15 292.15 292.15 292.15 292.15 292.15 292.15 292.15 292.15 292.15 292.15 292.15 292.15 292.15 292.15 292.15 292.15 292.15 292.15 292.15 292.15 292.15 292.15 292.15 292.15 292.15 292.15 292.15 292.15 292.15 292.15 292.15 292.15 292.15 292.15 292.15 292.15 292.15 292.15 292.15 292.15 292.15 292.15 292.15 292.15 292.15 292.15 292.15 292.15 292.15 292.15 292.15 292.15 292.15 292.15 292.15 292.15 292.15 292.15 292.15 292.15 292.15 292.15 292.15 292.15 292.15 292.15 292.15 
2 292.15 292.15 292.15 292.15 292.15 292.15 292.15 292.15 292.15 292.15 292.15 292.15 292.15 292.15 292.15 292.15 292.15 292.15 292.15 292.15 292.15 292.15 292.15 292.15 292.15 292.15 292.15 292.15 292.15 292.15 292.15 292.15 292.15 292.15 292.15 292.15 292.15 292.15 292.15 292.15 292.15 292.15 292.15 292.15 292.15 292.15 292.15 292.15 292.15 292.15 292.15 292.15 292.15 292.15 292.15 292.15 292.15 292.15 292.15 292.15 292.15 292.15 292.15 292.15 292.15 292.15 292.15 292.15 292.15 292.15 292.15 292.15 292.15 292.15 292.15 
2 292.15 292.15 292.15 292.15 292.15 292.15 292.15 292.15 292.15 292.15 292.15 292.15 292.15 292.15 292.15 292.15 292.15 292.15 292.15 292.15 292.15 292.15 292.15 292.15 292.15 292.15 292.15 292.15 292.15 292.15 292.15 292.15 292.15 292.15 292.15 292.15 292.15 292.15 292.15 292.15 292.15 292.15 292.15 292.15 292.15 292.15 292.15 292.15 292.15 292.15 292.15 292.15 292.15 292.15 292.15 292.15 292.15 292.15 292.15 292.15 292.15 292.15 292.15 292.15 292.15 292.15 292.15 292.15 292.15 292.15 292.15 292.15 292.15 292.15 292.15 

4 292.15 292.15 292.15 292.15 292.15 292.15 292.15 292.15 292.15 292.15 292.15 292.15 292.15 292.15 292.15 292.15 292.15 292.15 292.15 292.15 292.15 292.15 292.15 292.15 292.15 292.15 292.15 292.15 292.15 292.15 292.15 292.15 292.15 292.15 292.15 292.15 292.15 292.15 292.15 292.15 292.15 292.15 292.15 292.15 292.15 292.15 292.15 292.15 292.15 292.15 292.15 292.15 292.15 292.15 292.15 292.15 292.15 292.15 292.15 292.15 292.15 292.15 292.15 292.15 292.15 292.15 292.15 292.15 292.15 292.15 292.15 292.15 292.15 292.15 292.15 
4 292.15 292.15 292.15 292.15 292.15 292.15 292.15 292.15 292.15 292.15 292.15 292.15 292.15 292.15 292.15 292.15 292.15 292.15 292.15 292.15 292.15 292.15 292.15 292.15 292.15 292.15 292.15 292.15 292.15 292.15 292.15 292.15 292.15 292.15 292.15 292.15 292.15 292.15 292.15 292.15 292.15 292.15 292.15 292.15 292.15 292.15 292.15 292.15 292.15 292.15 292.15 292.15 292.15 292.15 292.15 292.15 292.15 292.15 292.15 292.15 292.15 292.15 292.15 292.15 292.15 292.15 292.15 292.15 292.15 292.15 292.15 292.15 292.15 292.15 292.15 
4 292.15 292.15 292.15 292.15 292.15 292.15 292.15 292.15 292.15 292.15 292.15 292.15 292.15 292.15 292.15 292.15 292.15 292.15 292.15 292.15 292.15 292.15 292.15 292.15 292.15 292.15 292.15 292.15 292.15 292.15 292.15 292.15 292.15 292.15 292.15 292.15 292.15 292.15 292.15 292.15 292.15 292.15 292.15 292.15 292.15 292.15 292.15 292.15 292.15 292.15 292.15 292.15 292.15 292.15 292.15 292.15 292.15 292.15 292.15 292.15 292.15 292.15 292.15 292.15 292.15 292.15 292.15 292.15 292.15 292.15 292.15 292.15 292.15 292.15 292.15 
4 292.15 292.15 292.15 292.15 292.15 292.15 292.15 292.15 292.15 292.15 292.15 292.15 292.15 292.15 292.15 292.15 292.15 292.15 292.15 292.15 292.15 292.15 292.15 292.15 292.15 292.15 292.15 292.15 292.15 292.15 292.15 292.15 292.15 292.15 292.15 292.15 292.15 292.15 292.15 292.15 292.15 292.15 292.15 292.15 292.15 292.15 292.15 292.15 292.15 292.15 292.15 292.15 292.15 292.15 292.15 292.15 292.15 292.15 292.15 292.15 292.15 292.15 292.15 292.15 292.15 292.15 292.15 292.15 292.15 292.15 292.15 292.15 292.15 292.15 292.15 
4 292.15 292.15 292.15 292.15 292.15 292.15 292.15 292.15 292.15 292.15 292.15 292.15 292.15 292.15 292.15 292.15 292.15 292.15 292.15 292.15 292.15 292.15 292.15 292.15 292.15 292.15 292.15 292.15 292.15 292.15 292.15 292.15 292.15 292.15 292.15 292.15 292.15 292.15 292.15 292.15 292.15 292.15 292.15 292.15 292.15 292.15 292.15 292.15 292.15 292.15 292.15 292.15 292.15 292.15 292.15 292.15 292.15 292.15 292.15 292.15 292.15 292.15 292.15 292.15 292.15 292.15 292.15 292.15 292.15 292.15 292.15 292.15 292.15 292.15 292.15 
4 292.15 292.15 292.15 292.15 292.15 292.15 292.15 292.15 292.15 292.15 292.15 292.15 292.15 292.15 292.15 292.15 292.15 292.15 292.15 292.15 292.15 292.15 292.15 292.15 292.15 292.15 292.15 292.15 292.15 292.15 292.15 292.15 292.15 292.15 292.15 292.15 292.15 292.15 292.15 292.15 292.15 292.15 292.15 292.15 292.15 292.15 292.15 292.15 292.15 292.15 292.15 292.15 292.15 292.15 292.15 292.15 292.15 292.15 292.15 292.15 292.15 292.15 292.15 292.15 292.15 292.15 292.15 292.15 292.15 292.15 292.15 292.15 292.15 292.15 292.15 
4 292.15 292.15 292.15 292.15 292.15 292.15 292.15 292.15 292.15 292.15 292.15 292.15 292.15 292.15 292.15 292.15 292.15 292.15 292.15 292.15 292.15 292.15 292.15 292.15 292.15 292.15 292.15 292.15 292.15 292.15 292.15 292.15 292.15 292.15 292.15 292.15 292.15 292.15 292.15 292.15 292.15 292.15 292.15 292.15 292.15 292.15 292.15 292.15 292.15 292.15 292.15 292.15 292.15 292.15 292.15 292.15 292.15 292.15 292.15 292.15 292.15 292.15 292.15 292.15 292.15 292.15 292.15 292.15 292.15 292.15 292.15 292.15 292.15 292.15 292.15 
4 292.15 292.15 292.15 292.15 292.15 292.15 292.15 292.15 292.15 292.15 292.15 292.15 292.15 292.15 292.15 292.15 292.15 292.15 292.15 292.15 292.15 292.15 292.15 292.15 292.15 292.15 292.15 292.15 292.15 292.15 292.15 292.15 292.15 292.15 292.15 292.15 292.15 292.15 292.15 292.15 292.15 292.15 292.15 292.15 292.15 292.15 292.15 292.15 292.15 292.15 292.15 292.15 292.15 292.15 292.15 292.15 292.15 292.15 292.15 292.15 292.15 292.15 292.15 292.15 292.15 292.15 292.15 292.15 292.15 292.15 292.15 292.15 292.15 292.15 292.15 
4 292.15 292.15 292.15 292.15 292.15 292.15 292.15 292.15 292.15 292.15 292.15 292.15 292.15 292.15 292.15 292.15 292.15 292.15 292.15 292.15 292.15 292.15 292.15 292.15 292.15 292.15 292.15 292.15 292.15 292.15 292.15 292.15 292.15 292.15 292.15 292.15 292.15 292.15 292.15 292.15 292.15 292.15 292.15 292.15 292.15 292.15 292.15 292.15 292.15 292.15 292.15 292.15 292.15 292.15 292.15 292.15 292.15 292.15 292.15 292.15 292.15 292.15 292.15 292.15 292.15 292.15 292.15 292.15 292.15 292.15 292.15 292.15 292.15 292.15 292.15 
4 292.15 292.15 292.15 292.15 292.15 292.15 292.15 292.15 292.15 292.15 292.15 292.15 292.15 292.15 292.15 292.15 292.15 292.15 292.15 292.15 292.15 292.15 292.15 292.15 292.15 292.15 292.15 292.15 292.15 292.15 292.15 292.15 292.15 292.15 292.15 292.15 292.15 292.15 292.15 292.15 292.15 292.15 292.15 292.15 292.15 292.15 292.15 292.15 292.15 292.15 292.15 292.15 292.15 292.15 292.15 292.15 292.15 292.15 292.15 292.15 292.15 292.15 292.15 292.15 292.15 292.15 292.15 292.15 292.15 292.15 292.15 292.15 292.15 292.15 292.15 
4 292.15 292.15 292.15 292.15 292.15 292.15 292.15 292.15 292.15 292.15 292.15 292.15 292.15 292.15 292.15 292.15 292.15 292.15 292.15 292.15 292.15 292.15 292.15 292.15 292.15 292.15 292.15 292.15 292.15 292.15 292.15 292.15 292.15 292.15 292.15 292.15 292.15 292.15 292.15 292.15 292.15 292.15 292.15 292.15 292.15 292.15 292.15 292.15 292.15 292.15 292.15 292.15 292.15 292.15 292.15 292.15 292.15 292.15 292.15 292.15 292.15 292.15 292.15 292.15 292.15 292.15 292.15 292.15 292.15 292.15 292.15 292.15 292.15 292.15 292.15 
4 292.15 292.15 292.15 292.15 292.15 292.15 292.15 292.15 292.15 292.15 292.15 292.15 292.15 292.15 292.15 292.15 292.15 292.15 292.15 292.15 292.15 292.15 292.15 292.15 292.15 292.15 292.15 292.15 292.15 292.15 292.15 292.15 292.15 292.15 292.15 292.15 292.15 292.15 292.15 292.15 292.15 292.15 292.15 292.15 292.15 292.15 292.15 292.15 292.15 292.15 292.15 292.15 292.15 292.15 292.15 292.15 292.15 292.15 292.15 292.15 292.15 292.15 292.15 292.15 292.15 292.15 292.15 292.15 292.15 292.15 292.15 292.15 292.15 292.15 292.15 
4 292.15 292.15 292.15 292.15 292.15 292.15 292.15 292.15 292.15 292.15 292.15 292.15 292.15 292.15 292.15 292.15 292.15 292.15 292.15 292.15 292.15 292.15 292.15 292.15 292.15 292.15 292.15 292.15 292.15 292.15 292.15 292.15 292.15 292.15 292.15 292.15 292.15 292.15 292.15 292.15 292.15 292.15 292.15 292.15 292.15 292.15 292.15 292.15 292.15 292.15 292.15 292.15 292.15 292.15 292.15 292.15 292.15 292.15 292.15 292.15 292.15 292.15 292.15 292.15 292.15 292.15 292.15 292.15 292.15 292.15 292.15 292.15 292.15 292.15 292.15 
4 292.15 292.15 292.15 292.15 292.15 292.15 292.15 292.15 292.15 292.15 292.15 292.15 292.15 292.15 292.15 292.15 292.15 292.15 292.15 292.15 292.15 292.15 292.15 292.15 292.15 292.15 292.15 292.15 292.15 292.15 292.15 292.15 292.15 292.15 292.15 292.15 292.15 292.15 292.15 292.15 292.15 292.15 292.15 292.15 292.15 292.15 292.15 292.15 292.15 292.15 292.15 292.15 292.15 292.15 292.15 292.15 292.15 292.15 292.15 292.15 292.15 292.15 292.15 292.15 292.15 292.15 292.15 292.15 292.15 292.15 292.15 292.15 292.15 292.15 292.15 
4 292.15 292.15 292.15 292.15 292.15 292.15 292.15 292.15 292.15 292.15 292.15 292.15 292.15 292.15 292.15 292.15 292.15 292.15 292.15 292.15 292.15 292.15 292.15 292.15 292.15 292.15 292.15 292.15 292.15 292.15 292.15 292.15 292.15 292.15 292.15 292.15 292.15 292.15 292.15 292.15 292.15 292.15 292.15 292.15 292.15 292.15 292.15 292.15 292.15 292.15 292.15 292.15 292.15 292.15 292.15 292.15 292.15 292.15 292.15 292.15 292.15 292.15 292.15 292.15 292.15 292.15 292.15 292.15 292.15 292.15 292.15 292.15 292.15 292.15 292.15 
4 292.15 292.15 292.15 292.15 292.15 292.15 292.15 292.15 292.15 292.15 292.15 292.15 292.15 292.15 292.15 292.15 292.15 292.15 292.15 292.15 292.15 292.15 292.15 292.15 292.15 292.15 292.15 292.15 292.15 292.15 292.15 292.15 292.15 292.15 292.15 292.15 292.15 292.15 292.15 292.15 292.15 292.15 292.15 292.15 292.15 292.15 292.15 292.15 292.15 292.15 292.15 292.15 292.15 292.15 292.15 292.15 292.15 292.15 292.15 292.15 292.15 292.15 292.15 292.15 292.15 292.15 292.15 292.15 292.15 292.15 292.15 292.15 292.15 292.15 292.15 

6 292.15 292.15 292.15 292.15 292.15 292.15 292.15 292.15 292.15 292.15 292.15 292.15 292.15 292.15 292.15 292.15 292.15 292.15 292.15 292.15 292.15 292.15 292.15 292.15 292.15 292.15 292.15 292.15 292.15 292.15 292.15 292.15 292.15 292.15 292.15 292.15 292.15 292.15 292.15 292.15 292.15 292.15 292.15 292.15 292.15 292.15 292.15 292.15 292.15 292.15 292.15 292.15 292.15 292.15 292.15 292.15 292.15 292.15 292.15 292.15 292.15 292.15 292.15 292.15 292.15 292.15 292.15 292.15 292.15 292.15 292.15 292.15 292.15 292.15 292.15 
6 292.15 292.15 292.15 292.15 292.15 292.15 292.15 292.15 292.15 292.15 292.15 292.15 292.15 292.15 292.15 292.15 292.15 292.15 292.15 292.15 292.15 292.15 292.15 292.15 292.15 292.15 292.15 292.15 292.15 292.15 292.15 292.15 292.15 292.15 292.15 292.15 292.15 292.15 292.15 292.15 292.15 292.15 292.15 292.15 292.15 292.15 292.15 292.15 292.15 292.15 292.15 292.15 292.15 292.15 292.15 292.15 292.15 292.15 292.15 292.15 292.15 292.15 292.15 292.15 292.15 292.15 292.15 292.15 292.15 292.15 292.15 292.15 292.15 292.15 292.15 
6 292.15 292.15 292.15 292.15 292.15 292.15 292.15 292.15 292.15 292.15 292.15 292.15 292.15 292.15 292.15 292.15 292.15 292.15 292.15 292.15 292.15 292.15 292.15 292.15 292.15 292.15 292.15 292.15 292.15 292.15 292.15 292.15 292.15 292.15 292.15 292.15 292.15 292.15 292.15 292.15 292.15 292.15 292.15 292.15 292.15 292.15 292.15 292.15 292.15 292.15 292.15 292.15 292.15 292.15 292.15 292.15 292.15 292.15 292.15 292.15 292.15 292.15 292.15 292.15 292.15 292.15 292.15 292.15 292.15 292.15 292.15 292.15 292.15 292.15 292.15 
6 292.15 292.15 292.15 292.15 292.15 292.15 292.15 292.15 292.15 292.15 292.15 292.15 292.15 292.15 292.15 292.15 292.15 292.15 292.15 292.15 292.15 292.15 292.15 292.15 292.15 292.15 292.15 292.15 292.15 292.15 292.15 292.15 292.15 292.15 292.15 292.15 292.15 292.15 292.15 292.15 292.15 292.15 292.15 292.15 292.15 292.15 292.15 292.15 292.15 292.15 292.15 292.15 292.15 292.15 292.15 292.15 292.15 292.15 292.15 292.15 292.15 292.15 292.15 292.15 292.15 292.15 292.15 292.15 292.15 292.15 292.15 292.15 292.15 292.15 292.15 
6 292.15 292.15 292.15 292.15 292.15 292.15 292.15 292.15 292.15 292.15 292.15 292.15 292.15 292.15 292.15 292.15 292.15 292.15 292.15 292.15 292.15 292.15 292.15 292.15 292.15 292.15 292.15 292.15 292.15 292.15 292.15 292.15 292.15 292.15 292.15 292.15 292.15 292.15 292.15 292.15 292.15 292.15 292.15 292.15 292.15 292.15 292.15 292.15 292.15 292.15 292.15 292.15 292.15 292.15 292.15 292.15 292.15 292.15 292.15 292.15 292.15 292.15 292.15 292.15 292.15 292.15 292.15 292.15 292.15 292.15 292.15 292.15 292.15 292.15 292.15 
6 292.15 292.15 292.15 292.15 292.15 292.15 292.15 292.15 292.15 292.15 292.15 292.15 292.15 292.15 292.15 292.15 292.15 292.15 292.15 292.15 292.15 292.15 292.15 292.15 292.15 292.15 292.15 292.15 292.15 292.15 292.15 292.15 292.15 292.15 292.15 292.15 292.15 292.15 292.15 292.15 292.15 292.15 292.15 292.15 292.15 292.15 292.15 292.15 292.15 292.15 292.15 292.15 292.15 292.15 292.15 292.15 292.15 292.15 292.15 292.15 292.15 292.15 292.15 292.15 292.15 292.15 292.15 292.15 292.15 292.15 292.15 292.15 292.15 292.15 292.15 
6 292.15 292.15 292.15 292.15 292.15 292.15 292.15 292.15 292.15 292.15 292.15 292.15 292.15 292.15 292.15 292.15 292.15 292.15 292.15 292.15 292.15 292.15 292.15 292.15 292.15 292.15 292.15 292.15 292.15 292.15 292.15 292.15 292.15 292.15 292.15 292.15 292.15 292.15 292.15 292.15 292.15 292.15 292.15 292.15 292.15 292.15 292.15 292.15 292.15 292.15 292.15 292.15 292.15 292.15 292.15 292.15 292.15 292.15 292.15 292.15 292.15 292.15 292.15 292.15 292.15 292.15 292.15 292.15 292.15 292.15 292.15 292.15 292.15 292.15 292.15 
6 292.15 292.15 292.15 292.15 292.15 292.15 292.15 292.15 292.15 292.15 292.15 292.15 292.15 292.15 292.15 292.15 292.15 292.15 292.15 292.15 292.15 292.15 292.15 292.15 292.15 292.15 292.15 292.15 292.15 292.15 292.15 292.15 292.15 292.15 292.15 292.15 292.15 292.15 292.15 292.15 292.15 292.15 292.15 292.15 292.15 292.15 292.15 292.15 292.15 292.15 292.15 292.15 292.15 292.15 292.15 292.15 292.15 292.15 292.15 292.15 292.15 292.15 292.15 292.15 292.15 292.15 292.15 292.15 292.15 292.15 292.15 292.15 292.15 292.15 292.15 
6 292.15 292.15 292.15 292.15 292.15 292.15 292.15 292.15 292.15 292.15 292.15 292.15 292.15 292.15 292.15 292.15 292.15 292.15 292.15 292.15 292.15 292.15 292.15 292.15 292.15 292.15 292.15 292.15 292.15 292.15 292.15 292.15 292.15 292.15 292.15 292.15 292.15 292.15 292.15 292.15 292.15 292.15 292.15 292.15 292.15 292.15 292.15 292.15 292.15 292.15 292.15 292.15 292.15 292.15 292.15 292.15 292.15 292.15 292.15 292.15 292.15 292.15 292.15 292.15 292.15 292.15 292.15 292.15 292.15 292.15 292.15 292.15 292.15 292.15 292.15 
6 292.15 292.15 292.15 292.15 292.15 292.15 292.15 292.15 292.15 292.15 292.15 292.15 292.15 292.15 292.15 292.15 292.15 292.15 292.15 292.15 292.15 292.15 292.15 292.15 292.15 292.15 292.15 292.15 292.15 292.15 292.15 292.15 292.15 292.15 292.15 292.15 292.15 292.15 292.15 292.15 292.15 292.15 292.15 292.15 292.15 292.15 292.15 292.15 292.15 292.15 292.15 292.15 292.15 292.15 292.15 292.15 292.15 292.15 292.15 292.15 292.15 292.15 292.15 292.15 292.15 292.15 292.15 292.15 292.15 292.15 292.15 292.15 292.15 292.15 292.15 
6 292.15 292.15 292.15 292.15 292.15 292.15 292.15 292.15 292.15 292.15 292.15 292.15 292.15 292.15 292.15 292.15 292.15 292.15 292.15 292.15 292.15 292.15 292.15 292.15 292.15 292.15 292.15 292.15 292.15 292.15 292.15 292.15 292.15 292.15 292.15 292.15 292.15 292.15 292.15 292.15 292.15 292.15 292.15 292.15 292.15 292.15 292.15 292.15 292.15 292.15 292.15 292.15 292.15 292.15 292.15 292.15 292.15 292.15 292.15 292.15 292.15 292.15 292.15 292.15 292.15 292.15 292.15 292.15 292.15 292.15 292.15 292.15 292.15 292.15 292.15 
6 292.15 292.15 292.15 292.15 292.15 292.15 292.15 292.15 292.15 292.15 292.15 292.15 292.15 292.15 292.15 292.15 292.15 292.15 292.15 292.15 292.15 292.15 292.15 292.15 292.15 292.15 292.15 292.15 292.15 292.15 292.15 292.15 292.15 292.15 292.15 292.15 292.15 292.15 292.15 292.15 292.15 292.15 292.15 292.15 292.15 292.15 292.15 292.15 292.15 292.15 292.15 292.15 292.15 292.15 292.15 292.15 292.15 292.15 292.15 292.15 292.15 292.15 292.15 292.15 292.15 292.15 292.15 292.15 292.15 292.15 292.15 292.15 292.15 292.15 292.15 
6 292.15 292.15 292.15 292.15 292.15 292.15 292.15 292.15 292.15 292.15 292.15 292.15 292.15 292.15 292.15 292.15 292.15 292.15 292.15 292.15 292.15 292.15 292.15 292.15 292.15 292.15 292.15 292.15 292.15 292.15 292.15 292.15 292.15 292.15 292.15 292.15 292.15 292.15 292.15 292.15 292.15 292.15 292.15 292.15 292.15 292.15 292.15 292.15 292.15 292.15 292.15 292.15 292.15 292.15 292.15 292.15 292.15 292.15 292.15 292.15 292.15 292.15 292.15 292.15 292.15 292.15 292.15 292.15 292.15 292.15 292.15 292.15 292.15 292.15 292.15 
6 292.15 292.15 292.15 292.15 292.15 292.15 292.15 292.15 292.15 292.15 292.15 292.15 292.15 292.15 292.15 292.15 292.15 292.15 292.15 292.15 292.15 292.15 292.15 292.15 292.15 292.15 292.15 292.15 292.15 292.15 292.15 292.15 292.15 292.15 292.15 292.15 292.15 292.15 292.15 292.15 292.15 292.15 292.15 292.15 292.15 292.15 292.15 292.15 292.15 292.15 292.15 292.15 292.15 292.15 292.15 292.15 292.15 292.15 292.15 292.15 292.15 292.15 292.15 292.15 292.15 292.15 292.15 292.15 292.15 292.15 292.15 292.15 292.15 292.15 292.15 
6 292.15 292.15 292.15 292.15 292.15 292.15 292.15 292.15 292.15 292.15 292.15 292.15 292.15 292.15 292.15 292.15 292.15 292.15 292.15 292.15 292.15 292.15 292.15 292.15 292.15 292.15 292.15 292.15 292.15 292.15 292.15 292.15 292.15 292.15 292.15 292.15 292.15 292.15 292.15 292.15 292.15 292.15 292.15 292.15 292.15 292.15 292.15 292.15 292.15 292.15 292.15 292.15 292.15 292.15 292.15 292.15 292.15 292.15 292.15 292.15 292.15 292.15 292.15 292.15 292.15 292.15 292.15 292.15 292.15 292.15 292.15 292.15 292.15 292.15 292.15 
6 292.15 292.15 292.15 292.15 292.15 292.15 292.15 292.15 292.15 292.15 292.15 292.15 292.15 292.15 292.15 292.15 292.15 292.15 292.15 292.15 292.15 292.15 292.15 292.15 292.15 292.15 292.15 292.15 292.15 292.15 292.15 292.15 292.15 292.15 292.15 292.15 292.15 292.15 292.15 292.15 292.15 292.15 292.15 292.15 292.15 292.15 292.15 292.15 292.15 292.15 292.15 292.15 292.15 292.15 292.15 292.15 292.15 292.15 292.15 292.15 292.15 292.15 292.15 292.15 292.15 292.15 292.15 292.15 292.15 292.15 292.15 292.15 292.15 292.15 292.15 

8 292.15 292.15 292.15 292.15 292.15 292.15 292.15 292.15 292.15 292.15 292.15 292.15 292.15 292.15 292.15 292.15 292.15 292.15 292.15 292.15 292.15 292.15 292.15 292.15 292.15 292.15 292.15 292.15 292.15 292.15 292.15 292.15 292.15 292.15 292.15 292.15 292.15 292.15 292.15 292.15 292.15 292.15 292.15 292.15 292.15 292.15 292.15 292.15 292.15 292.15 292.15 292.15 292.15 292.15 292.15 292.15 292.15 292.15 292.15 292.15 292.15 292.15 292.15 292.15 292.15 292.15 292.15 292.15 292.15 292.15 292.15 292.15 292.15 292.15 292.15 
8 292.15 292.15 292.15 292.15 292.15 292.15 292.15 292.15 292.15 292.15 292.15 292.15 292.15 292.15 292.15 292.15 292.15 292.15 292.15 292.15 292.15 292.15 292.15 292.15 292.15 292.15 292.15 292.15 292.15 292.15 292.15 292.15 292.15 292.15 292.15 292.15 292.15 292.15 292.15 292.15 292.15 292.15 292.15 292.15 292.15 292.15 292.15 292.15 292.15 292.15 292.15 292.15 292.15 292.15 292.15 292.15 292.15 292.15 292.15 292.15 292.15 292.15 292.15 292.15 292.15 292.15 292.15 292.15 292.15 292.15 292.15 292.15 292.15 292.15 292.15 
8 292.15 292.15 292.15 292.15 292.15 292.15 292.15 292.15 292.15 292.15 292.15 292.15 292.15 292.15 292.15 292.15 292.15 292.15 292.15 292.15 292.15 292.15 292.15 292.15 292.15 292.15 292.15 292.15 292.15 292.15 292.15 292.15 292.15 292.15 292.15 292.15 292.15 292.15 292.15 292.15 292.15 292.15 292.15 292.15 292.15 292.15 292.15 292.15 292.15 292.15 292.15 292.15 292.15 292.15 292.15 292.15 292.15 292.15 292.15 292.15 292.15 292.15 292.15 292.15 292.15 292.15 292.15 292.15 292.15 292.15 292.15 292.15 292.15 292.15 292.15 
8 292.15 292.15 292.15 292.15 292.15 292.15 292.15 292.15 292.15 292.15 292.15 292.15 292.15 292.15 292.15 292.15 292.15 292.15 292.15 292.15 292.15 292.15 292.15 292.15 292.15 292.15 292.15 292.15 292.15 292.15 292.15 292.15 292.15 292.15 292.15 292.15 292.15 292.15 292.15 292.15 292.15 292.15 292.15 292.15 292.15 292.15 292.15 292.15 292.15 292.15 292.15 292.15 292.15 292.15 292.15 292.15 292.15 292.15 292.15 292.15 292.15 292.15 292.15 292.15 292.15 292.15 292.15 292.15 292.15 292.15 292.15 292.15 292.15 292.15 292.15 
8 292.15 292.15 292.15 292.15 292.15 292.15 292.15 292.15 292.15 292.15 292.15 292.15 292.15 292.15 292.15 292.15 292.15 292.15 292.15 292.15 292.15 292.15 292.15 292.15 292.15 292.15 292.15 292.15 292.15 292.15 292.15 292.15 292.15 292.15 292.15 292.15 292.15 292.15 292.15 292.15 292.15 292.15 292.15 292.15 292.15 292.15 292.15 292.15 292.15 292.15 292.15 292.15 292.15 292.15 292.15 292.15 292.15 292.15 292.15 292.15 292.15 292.15 292.15 292.15 292.15 292.15 292.15 292.15 292.15 292.15 292.15 292.15 292.15 292.15 292.15 
8 292.15 292.15 292.15 292.15 292.15 292.15 292.15 292.15 292.15 292.15 292.15 292.15 292.15 292.15 292.15 292.15 292.15 292.15 292.15 292.15 292.15 292.15 292.15 292.15 292.15 292.15 292.15 292.15 292.15 292.15 292.15 292.15 292.15 292.15 292.15 292.15 292.15 292.15 292.15 292.15 292.15 292.15 292.15 292.15 292.15 292.15 292.15 292.15 292.15 292.15 292.15 292.15 292.15 292.15 292.15 292.15 292.15 292.15 292.15 292.15 292.15 292.15 292.15 292.15 292.15 292.15 292.15 292.15 292.15 292.15 292.15 292.15 292.15 292.15 292.15 
8 292.15 292.15 292.15 292.15 292.15 292.15 292.15 292.15 292.15 292.15 292.15 292.15 292.15 292.15 292.15 292.15 292.15 292.15 292.15 292.15 292.15 292.15 292.15 292.15 292.15 292.15 292.15 292.15 292.15 292.15 292.15 292.15 292.15 292.15 292.15 292.15 292.15 292.15 292.15 292.15 292.15 292.15 292.15 292.15 292.15 292.15 292.15 292.15 292.15 292.15 292.15 292.15 292.15 292.15 292.15 292.15 292.15 292.15 292.15 292.15 292.15 292.15 292.15 292.15 292.15 292.15 292.15 292.15 292.15 292.15 292.15 292.15 292.15 292.15 292.15 
8 292.15 292.15 292.15 292.15 292.15 292.15 292.15 292.15 292.15 292.15 292.15 292.15 292.15 292.15 292.15 292.15 292.15 292.15 292.15 292.15 292.15 292.15 292.15 292.15 292.15 292.15 292.15 292.15 292.15 292.15 292.15 292.15 292.15 292.15 292.15 292.15 292.15 292.15 292.15 292.15 292.15 292.15 292.15 292.15 292.15 292.15 292.15 292.15 292.15 292.15 292.15 292.15 292.15 292.15 292.15 292.15 292.15 292.15 292.15 292.15 292.15 292.15 292.15 292.15 292.15 292.15 292.15 292.15 292.15 292.15 292.15 292.15 292.15 292.15 292.15 
8 292.15 292.15 292.15 292.15 292.15 292.15 292.15 292.15 292.15 292.15 292.15 292.15 292.15 292.15 292.15 292.15 292.15 292.15 292.15 292.15 292.15 292.15 292.15 292.15 292.15 292.15 292.15 292.15 292.15 292.15 292.15 292.15 292.15 292.15 292.15 292.15 292.15 292.15 292.15 292.15 292.15 292.15 292.15 292.15 292.15 292.15 292.15 292.15 292.15 292.15 292.15 292.15 292.15 292.15 292.15 292.15 292.15 292.15 292.15 292.15 292.15 292.15 292.15 292.15 292.15 292.15 292.15 292.15 292.15 292.15 292.15 292.15 292.15 292.15 292.15 
8 292.15 292.15 292.15 292.15 292.15 292.15 292.15 292.15 292.15 292.15 292.15 292.15 292.15 292.15 292.15 292.15 292.15 292.15 292.15 292.15 292.15 292.15 292.15 292.15 292.15 292.15 292.15 292.15 292.15 292.15 292.15 292.15 292.15 292.15 292.15 292.15 292.15 292.15 292.15 292.15 292.15 292.15 292.15 292.15 292.15 292.15 292.15 292.15 292.15 292.15 292.15 292.15 292.15 292.15 292.15 292.15 292.15 292.15 292.15 292.15 292.15 292.15 292.15 292.15 292.15 292.15 292.15 292.15 292.15 292.15 292.15 292.15 292.15 292.15 292.15 
8 292.15 292.15 292.15 292.15 292.15 292.15 292.15 292.15 292.15 292.15 292.15 292.15 292.15 292.15 292.15 292.15 292.15 292.15 292.15 292.15 292.15 292.15 292.15 292.15 292.15 292.15 292.15 292.15 292.15 292.15 292.15 292.15 292.15 292.15 292.15 292.15 292.15 292.15 292.15 292.15 292.15 292.15 292.15 292.15 292.15 292.15 292.15 292.15 292.15 292.15 292.15 292.15 292.15 292.15 292.15 292.15 292.15 292.15 292.15 292.15 292.15 292.15 292.15 292.15 292.15 292.15 292.15 292.15 292.15 292.15 292.15 292.15 292.15 292.15 292.15 
8 292.15 292.15 292.15 292.15 292.15 292.15 292.15 292.15 292.15 292.15 292.15 292.15 292.15 292.15 292.15 292.15 292.15 292.15 292.15 292.15 292.15 292.15 292.15 292.15 292.15 292.15 292.15 292.15 292.15 292.15 292.15 292.15 292.15 292.15 292.15 292.15 292.15 292.15 292.15 292.15 292.15 292.15 292.15 292.15 292.15 292.15 292.15 292.15 292.15 292.15 292.15 292.15 292.15 292.15 292.15 292.15 292.15 292.15 292.15 292.15 292.15 292.15 292.15 292.15 292.15 292.15 292.15 292.15 292.15 292.15 292.15 292.15 292.15 292.15 292.15 
8 292.15 292.15 292.15 292.15 292.15 292.15 292.15 292.15 292.15 292.15 292.15 292.15 292.15 292.15 292.15 292.15 292.15 292.15 292.15 292.15 292.15 292.15 292.15 292.15 292.15 292.15 292.15 292.15 292.15 292.15 292.15 292.15 292.15 292.15 292.15 292.15 292.15 292.15 292.15 292.15 292.15 292.15 292.15 292.15 292.15 292.15 292.15 292.15 292.15 292.15 292.15 292.15 292.15 292.15 292.15 292.15 292.15 292.15 292.15 292.15 292.15 292.15 292.15 292.15 292.15 292.15 292.15 292.15 292.15 292.15 292.15 292.15 292.15 292.15 292.15 
8 292.15 292.15 292.15 292.15 292.15 292.15 292.15 292.15 292.15 292.15 292.15 292.15 292.15 292.15 292.15 292.15 292.15 292.15 292.15 292.15 292.15 292.15 292.15 292.15 292.15 292.15 292.15 292.15 292.15 292.15 292.15 292.15 292.15 292.15 292.15 292.15 292.15 292.15 292.15 292.15 292.15 292.15 292.15 292.15 292.15 292.15 292.15 292.15 292.15 292.15 292.15 292.15 292.15 292.15 292.15 292.15 292.15 292.15 292.15 292.15 292.15 292.15 292.15 292.15 292.15 292.15 292.15 292.15 292.15 292.15 292.15 292.15 292.15 292.15 292.15 
8 292.15 292.15 292.15 292.15 292.15 292.15 292.15 292.15 292.15 292.15 292.15 292.15 292.15 292.15 292.15 292.15 292.15 292.15 292.15 292.15 292.15 292.15 292.15 292.15 292.15 292.15 292.15 292.15 292.15 292.15 292.15 292.15 292.15 292.15 292.15 292.15 292.15 292.15 292.15 292.15 292.15 292.15 292.15 292.15 292.15 292.15 292.15 292.15 292.15 292.15 292.15 292.15 292.15 292.15 292.15 292.15 292.15 292.15 292.15 292.15 292.15 292.15 292.15 292.15 292.15 292.15 292.15 292.15 292.15 292.15 292.15 292.15 292.15 292.15 292.15 
8 292.15 292.15 292.15 292.15 292.15 292.15 292.15 292.15 292.15 292.15 292.15 292.15 292.15 292.15 292.15 292.15 292.15 292.15 292.15 292.15 292.15 292.15 292.15 292.15 292.15 292.15 292.15 292.15 292.15 292.15 292.15 292.15 292.15 292.15 292.15 292.15 292.15 292.15 292.15 292.15 292.15 292.15 292.15 292.15 292.15 292.15 292.15 292.15 292.15 292.15 292.15 292.15 292.15 292.15 292.15 292.15 292.15 292.15 292.15 292.15 292.15 292.15 292.15 292.15 292.15 292.15 292.15 292.15 292.15 292.15 292.15 292.15 292.15 292.15 292.15 

10 292.15 292.15 292.15 292.15 292.15 292.15 292.15 292.15 292.15 292.15 292.15 292.15 292.15 292.15 292.15 292.15 292.15 292.15 292.15 292.15 292.15 292.15 292.15 292.15 292.15 292.15 292.15 292.15 292.15 292.15 292.15 292.15 292.15 292.15 292.15 292.15 292.15 292.15 292.15 292.15 292.15 292.15 292.15 292.15 292.15 292.15 292.15 292.15 292.15 292.15 292.15 292.15 292.15 292.15 292.15 292.15 292.15 292.15 292.15 292.15 292.15 292.15 292.15 292.15 292.15 292.15 292.15 292.15 292.15 292.15 292.15 292.15 292.15 292.15 292.15 
10 292.15 292.15 292.15 292.15 292.15 292.15 292.15 292.15 292.15 292.15 292.15 292.15 292.15 292.15 292.15 292.15 292.15 292.15 292.15 292.15 292.15 292.15 292.15 292.15 292.15 292.15 292.15 292.15 292.15 292.15 292.15 292.15 292.15 292.15 292.15 292.15 292.15 292.15 292.15 292.15 292.15 292.15 292.15 292.15 292.15 292.15 292.15 292.15 292.15 292.15 292.15 292.15 292.15 292.15 292.15 292.15 292.15 292.15 292.15 292.15 292.15 292.15 292.15 292.15 292.15 292.15 292.15 292.15 292.15 292.15 292.15 292.15 292.15 292.15 292.15 
10 292.15 292.15 292.15 292.15 292.15 292.15 292.15 292.15 292.15 292.15 292.15 292.15 292.15 292.15 292.15 292.15 292.15 292.15 292.15 292.15 292.15 292.15 292.15 292.15 292.15 292.15 292.15 292.15 292.15 292.15 292.15 292.15 292.15 292.15 292.15 292.15 292.15 292.15 292.15 292.15 292.15 292.15 292.15 292.15 292.15 292.15 292.15 292.15 292.15 292.15 292.15 292.15 292.15 292.15 292.15 292.15 292.15 292.15 292.15 292.15 292.15 292.15 292.15 292.15 292.15 292.15 292.15 292.15 292.15 292.15 292.15 292.15 292.15 292.15 292.15 
10 292.15 292.15 292.15 292.15 292.15 292.15 292.15 292.15 292.15 292.15 292.15 292.15 292.15 292.15 292.15 292.15 292.15 292.15 292.15 292.15 292.15 292.15 292.15 292.15 292.15 292.15 292.15 292.15 292.15 292.15 292.15 292.15 292.15 292.15 292.15 292.15 292.15 292.15 292.15 292.15 292.15 292.15 292.15 292.15 292.15 292.15 292.15 292.15 292.15 292.15 292.15 292.15 292.15 292.15 292.15 292.15 292.15 292.15 292.15 292.15 292.15 292.15 292.15 292.15 292.15 292.15 292.15 292.15 292.15 292.15 292.15 292.15 292.15 292.15 292.15 
10 292.15 292.15 292.15 292.15 292.15 292.15 292.15 292.15 292.15 292.15 292.15 292.15 292.15 292.15 292.15 292.15 292.15 292.15 292.15 292.15 292.15 292.15 292.15 292.15 292.15 292.15 292.15 292.15 292.15 292.15 292.15 292.15 292.15 292.15 292.15 292.15 292.15 292.15 292.15 292.15 292.15 292.15 292.15 292.15 292.15 292.15 292.15 292.15 292.15 292.15 292.15 292.15 292.15 292.15 292.15 292.15 292.15 292.15 292.15 292.15 292.15 292.15 292.15 292.15 292.15 292.15 292.15 292.15 292.15 292.15 292.15 292.15 292.15 292.15 292.15 
10 292.15 292.15 292.15 292.15 292.15 292.15 292.15 292.15 292.15 292.15 292.15 292.15 292.15 292.15 292.15 292.15 292.15 292.15 292.15 292.15 292.15 292.15 292.15 292.15 292.15 292.15 292.15 292.15 292.15 292.15 292.15 292.15 292.15 292.15 292.15 292.15 292.15 292.15 292.15 292.15 292.15 292.15 292.15 292.15 292.15 292.15 292.15 292.15 292.15 292.15 292.15 292.15 292.15 292.15 292.15 292.15 292.15 292.15 292.15 292.15 292.15 292.15 292.15 292.15 292.15 292.15 292.15 292.15 292.15 292.15 292.15 292.15 292.15 292.15 292.15 
10 292.15 292.15 292.15 292.15 292.15 292.15 292.15 292.15 292.15 292.15 292.15 292.15 292.15 292.15 292.15 292.15 292.15 292.15 292.15 292.15 292.15 292.15 292.15 292.15 292.15 292.15 292.15 292.15 292.15 292.15 292.15 292.15 292.15 292.15 292.15 292.15 292.15 292.15 292.15 292.15 292.15 292.15 292.15 292.15 292.15 292.15 292.15 292.15 292.15 292.15 292.15 292.15 292.15 292.15 292.15 292.15 292.15 292.15 292.15 292.15 292.15 292.15 292.15 292.15 292.15 292.15 292.15 292.15 292.15 292.15 292.15 292.15 292.15 292.15 292.15 
10 292.15 292.15 292.15 292.15 292.15 292.15 292.15 292.15 292.15 292.15 292.15 292.15 292.15 292.15 292.15 292.15 292.15 292.15 292.15 292.15 292.15 292.15 292.15 292.15 292.15 292.15 292.15 292.15 292.15 292.15 292.15 292.15 292.15 292.15 292.15 292.15 292.15 292.15 292.15 292.15 292.15 292.15 292.15 292.15 292.15 292.15 292.15 292.15 292.15 292.15 292.15 292.15 292.15 292.15 292.15 292.15 292.15 292.15 292.15 292.15 292.15 292.15 292.15 292.15 292.15 292.15 292.15 292.15 292.15 292.15 292.15 292.15 292.15 292.15 292.15 
10 292.15 292.15 292.15 292.15 292.15 292.15 292.15 292.15 292.15 292.15 292.15 292.15 292.15 292.15 292.15 292.15 292.15 292.15 292.15 292.15 292.15 292.15 292.15 292.15 292.15 292.15 292.15 292.15 292.15 292.15 292.15 292.15 292.15 292.15 292.15 292.15 292.15 292.15 292.15 292.15 292.15 292.15 292.15 292.15 292.15 292.15 292.15 292.15 292.15 292.15 292.15 292.15 292.15 292.15 292.15 292.15 292.15 292.15 292.15 292.15 292.15 292.15 292.15 292.15 292.15 292.15 292.15 292.15 292.15 292.15 292.15 292.15 292.15 292.15 292.15 
10 292.15 292.15 292.15 292.15 292.15 292.15 292.15 292.15 292.15 292.15 292.15 292.15 292.15 292.15 292.15 292.15 292.15 292.15 292.15 292.15 292.15 292.15 292.15 292.15 292.15 292.15 292.15 292.15 292.15 292.15 292.15 292.15 292.15 292.15 292.15 292.15 292.15 292.15 292.15 292.15 292.15 292.15 292.15 292.15 292.15 292.15 292.15 292.15 292.15 292.15 292.15 292.15 292.15 292.15 292.15 292.15 292.15 292.15 292.15 292.15 292.15 292.15 292.15 292.15 292.15 292.15 292.15 292.15 292.15 292.15 292.15 292.15 292.15 292.15 292.15 
10 292.15 292.15 292.15 292.15 292.15 292.15 292.15 292.15 292.15 292.15 292.15 292.15 292.15 292.15 292.15 292.15 292.15 292.15 292.15 292.15 292.15 292.15 292.15 292.15 292.15 292.15 292.15 292.15 292.15 292.15 292.15 292.15 292.15 292.15 292.15 292.15 292.15 292.15 292.15 292.15 292.15 292.15 292.15 292.15 292.15 292.15 292.15 292.15 292.15 292.15 292.15 292.15 292.15 292.15 292.15 292.15 292.15 292.15 292.15 292.15 292.15 292.15 292.15 292.15 292.15 292.15 292.15 292.15 292.15 292.15 292.15 292.15 292.15 292.15 292.15 
10 292.15 292.15 292.15 292.15 292.15 292.15 292.15 292.15 292.15 292.15 292.15 292.15 292.15 292.15 292.15 292.15 292.15 292.15 292.15 292.15 292.15 292.15 292.15 292.15 292.15 292.15 292.15 292.15 292.15 292.15 292.15 292.15 292.15 292.15 292.15 292.15 292.15 292.15 292.15 292.15 292.15 292.15 292.15 292.15 292.15 292.15 292.15 292.15 292.15 292.15 292.15 292.15 292.15 292.15 292.15 292.15 292.15 292.15 292.15 292.15 292.15 292.15 292.15 292.15 292.15 292.15 292.15 292.15 292.15 292.15 292.15 292.15 292.15 292.15 292.15 
10 292.15 292.15 292.15 292.15 292.15 292.15 292.15 292.15 292.15 292.15 292.15 292.15 292.15 292.15 292.15 292.15 292.15 292.15 292.15 292.15 292.15 292.15 292.15 292.15 292.15 292.15 292.15 292.15 292.15 292.15 292.15 292.15 292.15 292.15 292.15 292.15 292.15 292.15 292.15 292.15 292.15 292.15 292.15 292.15 292.15 292.15 292.15 292.15 292.15 292.15 292.15 292.15 292.15 292.15 292.15 292.15 292.15 292.15 292.15 292.15 292.15 292.15 292.15 292.15 292.15 292.15 292.15 292.15 292.15 292.15 292.15 292.15 292.15 292.15 292.15 
10 292.15 292.15 292.15 292.15 292.15 292.15 292.15 292.15 292.15 292.15 292.15 292.15 292.15 292.15 292.15 292.15 292.15 292.15 292.15 292.15 292.15 292.15 292.15 292.15 292.15 292.15 292.15 292.15 292.15 292.15 292.15 292.15 292.15 292.15 292.15 292.15 292.15 292.15 292.15 292.15 292.15 292.15 292.15 292.15 292.15 292.15 292.15 292.15 292.15 292.15 292.15 292.15 292.15 292.15 292.15 292.15 292.15 292.15 292.15 292.15 292.15 292.15 292.15 292.15 292.15 292.15 292.15 292.15 292.15 292.15 292.15 292.15 292.15 292.15 292.15 
10 292.15 292.15 292.15 292.15 292.15 292.15 292.15 292.15 292.15 292.15 292.15 292.15 292.15 292.15 292.15 292.15 292.15 292.15 292.15 292.15 292.15 292.15 292.15 292.15 292.15 292.15 292.15 292.15 292.15 292.15 292.15 292.15 292.15 292.15 292.15 292.15 292.15 292.15 292.15 292.15 292.15 292.15 292.15 292.15 292.15 292.15 292.15 292.15 292.15 292.15 292.15 292.15 292.15 292.15 292.15 292.15 292.15 292.15 292.15 292.15 292.15 292.15 292.15 292.15 292.15 292.15 292.15 292.15 292.15 292.15 292.15 292.15 292.15 292.15 292.15 
10 292.15 292.15 292.15 292.15 292.15 292.15 292.15 292.15 292.15 292.15 292.15 292.15 292.15 292.15 292.15 292.15 292.15 292.15 292.15 292.15 292.15 292.15 292.15 292.15 292.15 292.15 292.15 292.15 292.15 292.15 292.15 292.15 292.15 292.15 292.15 292.15 292.15 292.15 292.15 292.15 292.15 292.15 292.15 292.15 292.15 292.15 292.15 292.15 292.15 292.15 292.15 292.15 292.15 292.15 292.15 292.15 292.15 292.15 292.15 292.15 292.15 292.15 292.15 292.15 292.15 292.15 292.15 292.15 292.15 292.15 292.15 292.15 292.15 292.15 292.15 

12 292.15 292.15 292.15 292.15 292.15 292.15 292.15 292.15 292.15 292.15 292.15 292.15 292.15 292.15 292.15 292.15 292.15 292.15 292.15 292.15 292.15 292.15 292.15 292.15 292.15 292.15 292.15 292.15 292.15 292.15 292.15 292.15 292.15 292.15 292.15 292.15 292.15 292.15 292.15 292.15 292.15 292.15 292.15 292.15 292.15 292.15 292.15 292.15 292.15 292.15 292.15 292.15 292.15 292.15 292.15 292.15 292.15 292.15 292.15 292.15 292.15 292.15 292.15 292.15 292.15 292.15 292.15 292.15 292.15 292.15 292.15 292.15 292.15 292.15 292.15 
12 292.15 292.15 292.15 292.15 292.15 292.15 292.15 292.15 292.15 292.15 292.15 292.15 292.15 292.15 292.15 292.15 292.15 292.15 292.15 292.15 292.15 292.15 292.15 292.15 292.15 292.15 292.15 292.15 292.15 292.15 292.15 292.15 292.15 292.15 292.15 292.15 292.15 292.15 292.15 292.15 292.15 292.15 292.15 292.15 292.15 292.15 292.15 292.15 292.15 292.15 292.15 292.15 292.15 292.15 292.15 292.15 292.15 292.15 292.15 292.15 292.15 292.15 292.15 292.15 292.15 292.15 292.15 292.15 292.15 292.15 292.15 292.15 292.15 292.15 292.15 
12 292.15 292.15 292.15 292.15 292.15 292.15 292.15 292.15 292.15 292.15 292.15 292.15 292.15 292.15 292.15 292.15 292.15 292.15 292.15 292.15 292.15 292.15 292.15 292.15 292.15 292.15 292.15 292.15 292.15 292.15 292.15 292.15 292.15 292.15 292.15 292.15 292.15 292.15 292.15 292.15 292.15 292.15 292.15 292.15 292.15 292.15 292.15 292.15 292.15 292.15 292.15 292.15 292.15 292.15 292.15 292.15 292.15 292.15 292.15 292.15 292.15 292.15 292.15 292.15 292.15 292.15 292.15 292.15 292.15 292.15 292.15 292.15 292.15 292.15 292.15 
12 292.15 292.15 292.15 292.15 292.15 292.15 292.15 292.15 292.15 292.15 292.15 292.15 292.15 292.15 292.15 292.15 292.15 292.15 292.15 292.15 292.15 292.15 292.15 292.15 292.15 292.15 292.15 292.15 292.15 292.15 292.15 292.15 292.15 292.15 292.15 292.15 292.15 292.15 292.15 292.15 292.15 292.15 292.15 292.15 292.15 292.15 292.15 292.15 292.15 292.15 292.15 292.15 292.15 292.15 292.15 292.15 292.15 292.15 292.15 292.15 292.15 292.15 292.15 292.15 292.15 292.15 292.15 292.15 292.15 292.15 292.15 292.15 292.15 292.15 292.15 
12 292.15 292.15 292.15 292.15 292.15 292.15 292.15 292.15 292.15 292.15 292.15 292.15 292.15 292.15 292.15 292.15 292.15 292.15 292.15 292.15 292.15 292.15 292.15 292.15 292.15 292.15 292.15 292.15 292.15 292.15 292.15 292.15 292.15 292.15 292.15 292.15 292.15 292.15 292.15 292.15 292.15 292.15 292.15 292.15 292.15 292.15 292.15 292.15 292.15 292.15 292.15 292.15 292.15 292.15 292.15 292.15 292.15 292.15 292.15 292.15 292.15 292.15 292.15 292.15 292.15 292.15 292.15 292.15 292.15 292.15 292.15 292.15 292.15 292.15 292.15 
12 292.15 292.15 292.15 292.15 292.15 292.15 292.15 292.15 292.15 292.15 292.15 292.15 292.15 292.15 292.15 292.15 292.15 292.15 292.15 292.15 292.15 292.15 292.15 292.15 292.15 292.15 292.15 292.15 292.15 292.15 292.15 292.15 292.15 292.15 292.15 292.15 292.15 292.15 292.15 292.15 292.15 292.15 292.15 292.15 292.15 292.15 292.15 292.15 292.15 292.15 292.15 292.15 292.15 292.15 292.15 292.15 292.15 292.15 292.15 292.15 292.15 292.15 292.15 292.15 292.15 292.15 292.15 292.15 292.15 292.15 292.15 292.15 292.15 292.15 292.15 
12 292.15 292.15 292.15 292.15 292.15 292.15 292.15 292.15 292.15 292.15 292.15 292.15 292.15 292.15 292.15 292.15 292.15 292.15 292.15 292.15 292.15 292.15 292.15 292.15 292.15 292.15 292.15 292.15 292.15 292.15 292.15 292.15 292.15 292.15 292.15 292.15 292.15 292.15 292.15 292.15 292.15 292.15 292.15 292.15 292.15 292.15 292.15 292.15 292.15 292.15 292.15 292.15 292.15 292.15 292.15 292.15 292.15 292.15 292.15 292.15 292.15 292.15 292.15 292.15 292.15 292.15 292.15 292.15 292.15 292.15 292.15 292.15 292.15 292.15 292.15 
12 292.15 292.15 292.15 292.15 292.15 292.15 292.15 292.15 292.15 292.15 292.15 292.15 292.15 292.15 292.15 292.15 292.15 292.15 292.15 292.15 292.15 292.15 292.15 292.15 292.15 292.15 292.15 292.15 292.15 292.15 292.15 292.15 292.15 292.15 292.15 292.15 292.15 292.15 292.15 292.15 292.15 292.15 292.15 292.15 292.15 292.15 292.15 292.15 292.15 292.15 292.15 292.15 292.15 292.15 292.15 292.15 292.15 292.15 292.15 292.15 292.15 292.15 292.15 292.15 292.15 292.15 292.15 292.15 292.15 292.15 292.15 292.15 292.15 292.15 292.15 
12 292.15 292.15 292.15 292.15 292.15 292.15 292.15 292.15 292.15 292.15 292.15 292.15 292.15 292.15 292.15 292.15 292.15 292.15 292.15 292.15 292.15 292.15 292.15 292.15 292.15 292.15 292.15 292.15 292.15 292.15 292.15 292.15 292.15 292.15 292.15 292.15 292.15 292.15 292.15 292.15 292.15 292.15 292.15 292.15 292.15 292.15 292.15 292.15 292.15 292.15 292.15 292.15 292.15 292.15 292.15 292.15 292.15 292.15 292.15 292.15 292.15 292.15 292.15 292.15 292.15 292.15 292.15 292.15 292.15 292.15 292.15 292.15 292.15 292.15 292.15 
12 292.15 292.15 292.15 292.15 292.15 292.15 292.15 292.15 292.15 292.15 292.15 292.15 292.15 292.15 292.15 292.15 292.15 292.15 292.15 292.15 292.15 292.15 292.15 292.15 292.15 292.15 292.15 292.15 292.15 292.15 292.15 292.15 292.15 292.15 292.15 292.15 292.15 292.15 292.15 292.15 292.15 292.15 292.15 292.15 292.15 292.15 292.15 292.15 292.15 292.15 292.15 292.15 292.15 292.15 292.15 292.15 292.15 292.15 292.15 292.15 292.15 292.15 292.15 292.15 292.15 292.15 292.15 292.15 292.15 292.15 292.15 292.15 292.15 292.15 292.15 
12 292.15 292.15 292.15 292.15 292.15 292.15 292.15 292.15 292.15 292.15 292.15 292.15 292.15 292.15 292.15 292.15 292.15 292.15 292.15 292.15 292.15 292.15 292.15 292.15 292.15 292.15 292.15 292.15 292.15 292.15 292.15 292.15 292.15 292.15 292.15 292.15 292.15 292.15 292.15 292.15 292.15 292.15 292.15 292.15 292.15 292.15 292.15 292.15 292.15 292.15 292.15 292.15 292.15 292.15 292.15 292.15 292.15 292.15 292.15 292.15 292.15 292.15 292.15 292.15 292.15 292.15 292.15 292.15 292.15 292.15 292.15 292.15 292.15 292.15 292.15 
12 292.15 292.15 292.15 292.15 292.15 292.15 292.15 292.15 292.15 292.15 292.15 292.15 292.15 292.15 292.15 292.15 292.15 292.15 292.15 292.15 292.15 292.15 292.15 292.15 292.15 292.15 292.15 292.15 292.15 292.15 292.15 292.15 292.15 292.15 292.15 292.15 292.15 292.15 292.15 292.15 292.15 292.15 292.15 292.15 292.15 292.15 292.15 292.15 292.15 292.15 292.15 292.15 292.15 292.15 292.15 292.15 292.15 292.15 292.15 292.15 292.15 292.15 292.15 292.15 292.15 292.15 292.15 292.15 292.15 292.15 292.15 292.15 292.15 292.15 292.15 
12 292.15 292.15 292.15 292.15 292.15 292.15 292.15 292.15 292.15 292.15 292.15 292.15 292.15 292.15 292.15 292.15 292.15 292.15 292.15 292.15 292.15 292.15 292.15 292.15 292.15 292.15 292.15 292.15 292.15 292.15 292.15 292.15 292.15 292.15 292.15 292.15 292.15 292.15 292.15 292.15 292.15 292.15 292.15 292.15 292.15 292.15 292.15 292.15 292.15 292.15 292.15 292.15 292.15 292.15 292.15 292.15 292.15 292.15 292.15 292.15 292.15 292.15 292.15 292.15 292.15 292.15 292.15 292.15 292.15 292.15 292.15 292.15 292.15 292.15 292.15 
12 292.15 292.15 292.15 292.15 292.15 292.15 292.15 292.15 292.15 292.15 292.15 292.15 292.15 292.15 292.15 292.15 292.15 292.15 292.15 292.15 292.15 292.15 292.15 292.15 292.15 292.15 292.15 292.15 292.15 292.15 292.15 292.15 292.15 292.15 292.15 292.15 292.15 292.15 292.15 292.15 292.15 292.15 292.15 292.15 292.15 292.15 292.15 292.15 292.15 292.15 292.15 292.15 292.15 292.15 292.15 292.15 292.15 292.15 292.15 292.15 292.15 292.15 292.15 292.15 292.15 292.15 292.15 292.15 292.15 292.15 292.15 292.15 292.15 292.15 292.15 
12 292.15 292.15 292.15 292.15 292.15 292.15 292.15 292.15 292.15 292.15 292.15 292.15 292.15 292.15 292.15 292.15 292.15 292.15 292.15 292.15 292.15 292.15 292.15 292.15 292.15 292.15 292.15 292.15 292.15 292.15 292.15 292.15 292.15 292.15 292.15 292.15 292.15 292.15 292.15 292.15 292.15 292.15 292.15 292.15 292.15 292.15 292.15 292.15 292.15 292.15 292.15 292.15 292.15 292.15 292.15 292.15 292.15 292.15 292.15 292.15 292.15 292.15 292.15 292.15 292.15 292.15 292.15 292.15 292.15 292.15 292.15 292.15 292.15 292.15 292.15 
12 292.15 292.15 292.15 292.15 292.15 292.15 292.15 292.15 292.15 292.15 292.15 292.15 292.15 292.15 292.15 292.15 292.15 292.15 292.15 292.15 292.15 292.15 292.15 292.15 292.15 292.15 292.15 292.15 292.15 292.15 292.15 292.15 292.15 292.15 292.15 292.15 292.15 292.15 292.15 292.15 292.15 292.15 292.15 292.15 292.15 292.15 292.15 292.15 292.15 292.15 292.15 292.15 292.15 292.15 292.15 292.15 292.15 292.15 292.15 292.15 292.15 292.15 292.15 292.15 292.15 292.15 292.15 292.15 292.15 292.15 292.15 292.15 292.15 292.15 292.15 

14 292.15 292.15 292.15 292.15 292.15 292.15 292.15 292.15 292.15 292.15 292.15 292.15 292.15 292.15 292.15 292.15 292.15 292.15 292.15 292.15 292.15 292.15 292.15 292.15 292.15 292.15 292.15 292.15 292.15 292.15 292.15 292.15 292.15 292.15 292.15 292.15 292.15 292.15 292.15 292.15 292.15 292.15 292.15 292.15 292.15 292.15 292.15 292.15 292.15 292.15 292.15 292.15 292.15 292.15 292.15 292.15 292.15 292.15 292.15 292.15 292.15 292.15 292.15 292.15 292.15 292.15 292.15 292.15 292.15 292.15 292.15 292.15 292.15 292.15 292.15 
14 292.15 292.15 292.15 292.15 292.15 292.15 292.15 292.15 292.15 292.15 292.15 292.15 292.15 292.15 292.15 292.15 292.15 292.15 292.15 292.15 292.15 292.15 292.15 292.15 292.15 292.15 292.15 292.15 292.15 292.15 292.15 292.15 292.15 292.15 292.15 292.15 292.15 292.15 292.15 292.15 292.15 292.15 292.15 292.15 292.15 292.15 292.15 292.15 292.15 292.15 292.15 292.15 292.15 292.15 292.15 292.15 292.15 292.15 292.15 292.15 292.15 292.15 292.15 292.15 292.15 292.15 292.15 292.15 292.15 292.15 292.15 292.15 292.15 292.15 292.15 
14 292.15 292.15 292.15 292.15 292.15 292.15 292.15 292.15 292.15 292.15 292.15 292.15 292.15 292.15 292.15 292.15 292.15 292.15 292.15 292.15 292.15 292.15 292.15 292.15 292.15 292.15 292.15 292.15 292.15 292.15 292.15 292.15 292.15 292.15 292.15 292.15 292.15 292.15 292.15 292.15 292.15 292.15 292.15 292.15 292.15 292.15 292.15 292.15 292.15 292.15 292.15 292.15 292.15 292.15 292.15 292.15 292.15 292.15 292.15 292.15 292.15 292.15 292.15 292.15 292.15 292.15 292.15 292.15 292.15 292.15 292.15 292.15 292.15 292.15 292.15 
14 292.15 292.15 292.15 292.15 292.15 292.15 292.15 292.15 292.15 292.15 292.15 292.15 292.15 292.15 292.15 292.15 292.15 292.15 292.15 292.15 292.15 292.15 292.15 292.15 292.15 292.15 292.15 292.15 292.15 292.15 292.15 292.15 292.15 292.15 292.15 292.15 292.15 292.15 292.15 292.15 292.15 292.15 292.15 292.15 292.15 292.15 292.15 292.15 292.15 292.15 292.15 292.15 292.15 292.15 292.15 292.15 292.15 292.15 292.15 292.15 292.15 292.15 292.15 292.15 292.15 292.15 292.15 292.15 292.15 292.15 292.15 292.15 292.15 292.15 292.15 
14 292.15 292.15 292.15 292.15 292.15 292.15 292.15 292.15 292.15 292.15 292.15 292.15 292.15 292.15 292.15 292.15 292.15 292.15 292.15 292.15 292.15 292.15 292.15 292.15 292.15 292.15 292.15 292.15 292.15 292.15 292.15 292.15 292.15 292.15 292.15 292.15 292.15 292.15 292.15 292.15 292.15 292.15 292.15 292.15 292.15 292.15 292.15 292.15 292.15 292.15 292.15 292.15 292.15 292.15 292.15 292.15 292.15 292.15 292.15 292.15 292.15 292.15 292.15 292.15 292.15 292.15 292.15 292.15 292.15 292.15 292.15 292.15 292.15 292.15 292.15 
14 292.15 292.15 292.15 292.15 292.15 292.15 292.15 292.15 292.15 292.15 292.15 292.15 292.15 292.15 292.15 292.15 292.15 292.15 292.15 292.15 292.15 292.15 292.15 292.15 292.15 292.15 292.15 292.15 292.15 292.15 292.15 292.15 292.15 292.15 292.15 292.15 292.15 292.15 292.15 292.15 292.15 292.15 292.15 292.15 292.15 292.15 292.15 292.15 292.15 292.15 292.15 292.15 292.15 292.15 292.15 292.15 292.15 292.15 292.15 292.15 292.15 292.15 292.15 292.15 292.15 292.15 292.15 292.15 292.15 292.15 292.15 292.15 292.15 292.15 292.15 
14 292.15 292.15 292.15 292.15 292.15 292.15 292.15 292.15 292.15 292.15 292.15 292.15 292.15 292.15 292.15 292.15 292.15 292.15 292.15 292.15 292.15 292.15 292.15 292.15 292.15 292.15 292.15 292.15 292.15 292.15 292.15 292.15 292.15 292.15 292.15 292.15 292.15 292.15 292.15 292.15 292.15 292.15 292.15 292.15 292.15 292.15 292.15 292.15 292.15 292.15 292.15 292.15 292.15 292.15 292.15 292.15 292.15 292.15 292.15 292.15 292.15 292.15 292.15 292.15 292.15 292.15 292.15 292.15 292.15 292.15 292.15 292.15 292.15 292.15 292.15 
14 292.15 292.15 292.15 292.15 292.15 292.15 292.15 292.15 292.15 292.15 292.15 292.15 292.15 292.15 292.15 292.15 292.15 292.15 292.15 292.15 292.15 292.15 292.15 292.15 292.15 292.15 292.15 292.15 292.15 292.15 292.15 292.15 292.15 292.15 292.15 292.15 292.15 292.15 292.15 292.15 292.15 292.15 292.15 292.15 292.15 292.15 292.15 292.15 292.15 292.15 292.15 292.15 292.15 292.15 292.15 292.15 292.15 292.15 292.15 292.15 292.15 292.15 292.15 292.15 292.15 292.15 292.15 292.15 292.15 292.15 292.15 292.15 292.15 292.15 292.15 
14 292.15 292.15 292.15 292.15 292.15 292.15 292.15 292.15 292.15 292.15 292.15 292.15 292.15 292.15 292.15 292.15 292.15 292.15 292.15 292.15 292.15 292.15 292.15 292.15 292.15 292.15 292.15 292.15 292.15 292.15 292.15 292.15 292.15 292.15 292.15 292.15 292.15 292.15 292.15 292.15 292.15 292.15 292.15 292.15 292.15 292.15 292.15 292.15 292.15 292.15 292.15 292.15 292.15 292.15 292.15 292.15 292.15 292.15 292.15 292.15 292.15 292.15 292.15 292.15 292.15 292.15 292.15 292.15 292.15 292.15 292.15 292.15 292.15 292.15 292.15 
14 292.15 292.15 292.15 292.15 292.15 292.15 292.15 292.15 292.15 292.15 292.15 292.15 292.15 292.15 292.15 292.15 292.15 292.15 292.15 292.15 292.15 292.15 292.15 292.15 292.15 292.15 292.15 292.15 292.15 292.15 292.15 292.15 292.15 292.15 292.15 292.15 292.15 292.15 292.15 292.15 292.15 292.15 292.15 292.15 292.15 292.15 292.15 292.15 292.15 292.15 292.15 292.15 292.15 292.15 292.15 292.15 292.15 292.15 292.15 292.15 292.15 292.15 292.15 292.15 292.15 292.15 292.15 292.15 292.15 292.15 292.15 292.15 292.15 292.15 292.15 
14 292.15 292.15 292.15 292.15 292.15 292.15 292.15 292.15 292.15 292.15 292.15 292.15 292.15 292.15 292.15 292.15 292.15 292.15 292.15 292.15 292.15 292.15 292.15 292.15 292.15 292.15 292.15 292.15 292.15 292.15 292.15 292.15 292.15 292.15 292.15 292.15 292.15 292.15 292.15 292.15 292.15 292.15 292.15 292.15 292.15 292.15 292.15 292.15 292.15 292.15 292.15 292.15 292.15 292.15 292.15 292.15 292.15 292.15 292.15 292.15 292.15 292.15 292.15 292.15 292.15 292.15 292.15 292.15 292.15 292.15 292.15 292.15 292.15 292.15 292.15 
14 292.15 292.15 292.15 292.15 292.15 292.15 292.15 292.15 292.15 292.15 292.15 292.15 292.15 292.15 292.15 292.15 292.15 292.15 292.15 292.15 292.15 292.15 292.15 292.15 292.15 292.15 292.15 292.15 292.15 292.15 292.15 292.15 292.15 292.15 292.15 292.15 292.15 292.15 292.15 292.15 292.15 292.15 292.15 292.15 292.15 292.15 292.15 292.15 292.15 292.15 292.15 292.15 292.15 292.15 292.15 292.15 292.15 292.15 292.15 292.15 292.15 292.15 292.15 292.15 292.15 292.15 292.15 292.15 292.15 292.15 292.15 292.15 292.15 292.15 292.15 
14 292.15 292.15 292.15 292.15 292.15 292.15 292.15 292.15 292.15 292.15 292.15 292.15 292.15 292.15 292.15 292.15 292.15 292.15 292.15 292.15 292.15 292.15 292.15 292.15 292.15 292.15 292.15 292.15 292.15 292.15 292.15 292.15 292.15 292.15 292.15 292.15 292.15 292.15 292.15 292.15 292.15 292.15 292.15 292.15 292.15 292.15 292.15 292.15 292.15 292.15 292.15 292.15 292.15 292.15 292.15 292.15 292.15 292.15 292.15 292.15 292.15 292.15 292.15 292.15 292.15 292.15 292.15 292.15 292.15 292.15 292.15 292.15 292.15 292.15 292.15 
14 292.15 292.15 292.15 292.15 292.15 292.15 292.15 292.15 292.15 292.15 292.15 292.15 292.15 292.15 292.15 292.15 292.15 292.15 292.15 292.15 292.15 292.15 292.15 292.15 292.15 292.15 292.15 292.15 292.15 292.15 292.15 292.15 292.15 292.15 292.15 292.15 292.15 292.15 292.15 292.15 292.15 292.15 292.15 292.15 292.15 292.15 292.15 292.15 292.15 292.15 292.15 292.15 292.15 292.15 292.15 292.15 292.15 292.15 292.15 292.15 292.15 292.15 292.15 292.15 292.15 292.15 292.15 292.15 292.15 292.15 292.15 292.15 292.15 292.15 292.15 
14 292.15 292.15 292.15 292.15 292.15 292.15 292.15 292.15 292.15 292.15 292.15 292.15 292.15 292.15 292.15 292.15 292.15 292.15 292.15 292.15 292.15 292.15 292.15 292.15 292.15 292.15 292.15 292.15 292.15 292.15 292.15 292.15 292.15 292.15 292.15 292.15 292.15 292.15 292.15 292.15 292.15 292.15 292.15 292.15 292.15 292.15 292.15 292.15 292.15 292.15 292.15 292.15 292.15 292.15 292.15 292.15 292.15 292.15 292.15 292.15 292.15 292.15 292.15 292.15 292.15 292.15 292.15 292.15 292.15 292.15 292.15 292.15 292.15 292.15 292.15 
14 292.15 292.15 292.15 292.15 292.15 292.15 292.15 292.15 292.15 292.15 292.15 292.15 292.15 292.15 292.15 292.15 292.15 292.15 292.15 292.15 292.15 292.15 292.15 292.15 292.15 292.15 292.15 292.15 292.15 292.15 292.15 292.15 292.15 292.15 292.15 292.15 292.15 292.15 292.15 292.15 292.15 292.15 292.15 292.15 292.15 292.15 292.15 292.15 292.15 292.15 292.15 292.15 292.15 292.15 292.15 292.15 292.15 292.15 292.15 292.15 292.15 292.15 292.15 292.15 292.15 292.15 292.15 292.15 292.15 292.15 292.15 292.15 292.15 292.15 292.15 

16 292.15 292.15 292.15 292.15 292.15 292.15 292.15 292.15 292.15 292.15 292.15 292.15 292.15 292.15 292.15 292.15 292.15 292.15 292.15 292.15 292.15 292.15 292.15 292.15 292.15 292.15 292.15 292.15 292.15 292.15 292.15 292.15 292.15 292.15 292.15 292.15 292.15 292.15 292.15 292.15 292.15 292.15 292.15 292.15 292.15 292.15 292.15 292.15 292.15 292.15 292.15 292.15 292.15 292.15 292.15 292.15 292.15 292.15 292.15 292.15 292.15 292.15 292.15 292.15 292.15 292.15 292.15 292.15 292.15 292.15 292.15 292.15 292.15 292.15 292.15 
16 292.15 292.15 292.15 292.15 292.15 292.15 292.15 292.15 292.15 292.15 292.15 292.15 292.15 292.15 292.15 292.15 292.15 292.15 292.15 292.15 292.15 292.15 292.15 292.15 292.15 292.15 292.15 292.15 292.15 292.15 292.15 292.15 292.15 292.15 292.15 292.15 292.15 292.15 292.15 292.15 292.15 292.15 292.15 292.15 292.15 292.15 292.15 292.15 292.15 292.15 292.15 292.15 292.15 292.15 292.15 292.15 292.15 292.15 292.15 292.15 292.15 292.15 292.15 292.15 292.15 292.15 292.15 292.15 292.15 292.15 292.15 292.15 292.15 292.15 292.15 
16 292.15 292.15 292.15 292.15 292.15 292.15 292.15 292.15 292.15 292.15 292.15 292.15 292.15 292.15 292.15 292.15 292.15 292.15 292.15 292.15 292.15 292.15 292.15 292.15 292.15 292.15 292.15 292.15 292.15 292.15 292.15 292.15 292.15 292.15 292.15 292.15 292.15 292.15 292.15 292.15 292.15 292.15 292.15 292.15 292.15 292.15 292.15 292.15 292.15 292.15 292.15 292.15 292.15 292.15 292.15 292.15 292.15 292.15 292.15 292.15 292.15 292.15 292.15 292.15 292.15 292.15 292.15 292.15 292.15 292.15 292.15 292.15 292.15 292.15 292.15 
16 292.15 292.15 292.15 292.15 292.15 292.15 292.15 292.15 292.15 292.15 292.15 292.15 292.15 292.15 292.15 292.15 292.15 292.15 292.15 292.15 292.15 292.15 292.15 292.15 292.15 292.15 292.15 292.15 292.15 292.15 292.15 292.15 292.15 292.15 292.15 292.15 292.15 292.15 292.15 292.15 292.15 292.15 292.15 292.15 292.15 292.15 292.15 292.15 292.15 292.15 292.15 292.15 292.15 292.15 292.15 292.15 292.15 292.15 292.15 292.15 292.15 292.15 292.15 292.15 292.15 292.15 292.15 292.15 292.15 292.15 292.15 292.15 292.15 292.15 292.15 
16 292.15 292.15 292.15 292.15 292.15 292.15 292.15 292.15 292.15 292.15 292.15 292.15 292.15 292.15 292.15 292.15 292.15 292.15 292.15 292.15 292.15 292.15 292.15 292.15 292.15 292.15 292.15 292.15 292.15 292.15 292.15 292.15 292.15 292.15 292.15 292.15 292.15 292.15 292.15 292.15 292.15 292.15 292.15 292.15 292.15 292.15 292.15 292.15 292.15 292.15 292.15 292.15 292.15 292.15 292.15 292.15 292.15 292.15 292.15 292.15 292.15 292.15 292.15 292.15 292.15 292.15 292.15 292.15 292.15 292.15 292.15 292.15 292.15 292.15 292.15 
16 292.15 292.15 292.15 292.15 292.15 292.15 292.15 292.15 292.15 292.15 292.15 292.15 292.15 292.15 292.15 292.15 292.15 292.15 292.15 292.15 292.15 292.15 292.15 292.15 292.15 292.15 292.15 292.15 292.15 292.15 292.15 292.15 292.15 292.15 292.15 292.15 292.15 292.15 292.15 292.15 292.15 292.15 292.15 292.15 292.15 292.15 292.15 292.15 292.15 292.15 292.15 292.15 292.15 292.15 292.15 292.15 292.15 292.15 292.15 292.15 292.15 292.15 292.15 292.15 292.15 292.15 292.15 292.15 292.15 292.15 292.15 292.15 292.15 292.15 292.15 
16 292.15 292.15 292.15 292.15 292.15 292.15 292.15 292.15 292.15 292.15 292.15 292.15 292.15 292.15 292.15 292.15 292.15 292.15 292.15 292.15 292.15 292.15 292.15 292.15 292.15 292.15 292.15 292.15 292.15 292.15 292.15 292.15 292.15 292.15 292.15 292.15 292.15 292.15 292.15 292.15 292.15 292.15 292.15 292.15 292.15 292.15 292.15 292.15 292.15 292.15 292.15 292.15 292.15 292.15 292.15 292.15 292.15 292.15 292.15 292.15 292.15 292.15 292.15 292.15 292.15 292.15 292.15 292.15 292.15 292.15 292.15 292.15 292.15 292.15 292.15 
16 292.15 292.15 292.15 292.15 292.15 292.15 292.15 292.15 292.15 292.15 292.15 292.15 292.15 292.15 292.15 292.15 292.15 292.15 292.15 292.15 292.15 292.15 292.15 292.15 292.15 292.15 292.15 292.15 292.15 292.15 292.15 292.15 292.15 292.15 292.15 292.15 292.15 292.15 292.15 292.15 292.15 292.15 292.15 292.15 292.15 292.15 292.15 292.15 292.15 292.15 292.15 292.15 292.15 292.15 292.15 292.15 292.15 292.15 292.15 292.15 292.15 292.15 292.15 292.15 292.15 292.15 292.15 292.15 292.15 292.15 292.15 292.15 292.15 292.15 292.15 
16 292.15 292.15 292.15 292.15 292.15 292.15 292.15 292.15 292.15 292.15 292.15 292.15 292.15 292.15 292.15 292.15 292.15 292.15 292.15 292.15 292.15 292.15 292.15 292.15 292.15 292.15 292.15 292.15 292.15 292.15 292.15 292.15 292.15 292.15 292.15 292.15 292.15 292.15 292.15 292.15 292.15 292.15 292.15 292.15 292.15 292.15 292.15 292.15 292.15 292.15 292.15 292.15 292.15 292.15 292.15 292.15 292.15 292.15 292.15 292.15 292.15 292.15 292.15 292.15 292.15 292.15 292.15 292.15 292.15 292.15 292.15 292.15 292.15 292.15 292.15 
16 292.15 292.15 292.15 292.15 292.15 292.15 292.15 292.15 292.15 292.15 292.15 292.15 292.15 292.15 292.15 292.15 292.15 292.15 292.15 292.15 292.15 292.15 292.15 292.15 292.15 292.15 292.15 292.15 292.15 292.15 292.15 292.15 292.15 292.15 292.15 292.15 292.15 292.15 292.15 292.15 292.15 292.15 292.15 292.15 292.15 292.15 292.15 292.15 292.15 292.15 292.15 292.15 292.15 292.15 292.15 292.15 292.15 292.15 292.15 292.15 292.15 292.15 292.15 292.15 292.15 292.15 292.15 292.15 292.15 292.15 292.15 292.15 292.15 292.15 292.15 
16 292.15 292.15 292.15 292.15 292.15 292.15 292.15 292.15 292.15 292.15 292.15 292.15 292.15 292.15 292.15 292.15 292.15 292.15 292.15 292.15 292.15 292.15 292.15 292.15 292.15 292.15 292.15 292.15 292.15 292.15 292.15 292.15 292.15 292.15 292.15 292.15 292.15 292.15 292.15 292.15 292.15 292.15 292.15 292.15 292.15 292.15 292.15 292.15 292.15 292.15 292.15 292.15 292.15 292.15 292.15 292.15 292.15 292.15 292.15 292.15 292.15 292.15 292.15 292.15 292.15 292.15 292.15 292.15 292.15 292.15 292.15 292.15 292.15 292.15 292.15 
16 292.15 292.15 292.15 292.15 292.15 292.15 292.15 292.15 292.15 292.15 292.15 292.15 292.15 292.15 292.15 292.15 292.15 292.15 292.15 292.15 292.15 292.15 292.15 292.15 292.15 292.15 292.15 292.15 292.15 292.15 292.15 292.15 292.15 292.15 292.15 292.15 292.15 292.15 292.15 292.15 292.15 292.15 292.15 292.15 292.15 292.15 292.15 292.15 292.15 292.15 292.15 292.15 292.15 292.15 292.15 292.15 292.15 292.15 292.15 292.15 292.15 292.15 292.15 292.15 292.15 292.15 292.15 292.15 292.15 292.15 292.15 292.15 292.15 292.15 292.15 
16 292.15 292.15 292.15 292.15 292.15 292.15 292.15 292.15 292.15 292.15 292.15 292.15 292.15 292.15 292.15 292.15 292.15 292.15 292.15 292.15 292.15 292.15 292.15 292.15 292.15 292.15 292.15 292.15 292.15 292.15 292.15 292.15 292.15 292.15 292.15 292.15 292.15 292.15 292.15 292.15 292.15 292.15 292.15 292.15 292.15 292.15 292.15 292.15 292.15 292.15 292.15 292.15 292.15 292.15 292.15 292.15 292.15 292.15 292.15 292.15 292.15 292.15 292.15 292.15 292.15 292.15 292.15 292.15 292.15 292.15 292.15 292.15 292.15 292.15 292.15 
16 292.15 292.15 292.15 292.15 292.15 292.15 292.15 292.15 292.15 292.15 292.15 292.15 292.15 292.15 292.15 292.15 292.15 292.15 292.15 292.15 292.15 292.15 292.15 292.15 292.15 292.15 292.15 292.15 292.15 292.15 292.15 292.15 292.15 292.15 292.15 292.15 292.15 292.15 292.15 292.15 292.15 292.15 292.15 292.15 292.15 292.15 292.15 292.15 292.15 292.15 292.15 292.15 292.15 292.15 292.15 292.15 292.15 292.15 292.15 292.15 292.15 292.15 292.15 292.15 292.15 292.15 292.15 292.15 292.15 292.15 292.15 292.15 292.15 292.15 292.15 
16 292.15 292.15 292.15 292.15 292.15 292.15 292.15 292.15 292.15 292.15 292.15 292.15 292.15 292.15 292.15 292.15 292.15 292.15 292.15 292.15 292.15 292.15 292.15 292.15 292.15 292.15 292.15 292.15 292.15 292.15 292.15 292.15 292.15 292.15 292.15 292.15 292.15 292.15 292.15 292.15 292.15 292.15 292.15 292.15 292.15 292.15 292.15 292.15 292.15 292.15 292.15 292.15 292.15 292.15 292.15 292.15 292.15 292.15 292.15 292.15 292.15 292.15 292.15 292.15 292.15 292.15 292.15 292.15 292.15 292.15 292.15 292.15 292.15 292.15 292.15 
16 292.15 292.15 292.15 292.15 292.15 292.15 292.15 292.15 292.15 292.15 292.15 292.15 292.15 292.15 292.15 292.15 292.15 292.15 292.15 292.15 292.15 292.15 292.15 292.15 292.15 292.15 292.15 292.15 292.15 292.15 292.15 292.15 292.15 292.15 292.15 292.15 292.15 292.15 292.15 292.15 292.15 292.15 292.15 292.15 292.15 292.15 292.15 292.15 292.15 292.15 292.15 292.15 292.15 292.15 292.15 292.15 292.15 292.15 292.15 292.15 292.15 292.15 292.15 292.15 292.15 292.15 292.15 292.15 292.15 292.15 292.15 292.15 292.15 292.15 292.15 

18 292.15 292.15 292.15 292.15 292.15 292.15 292.15 292.15 292.15 292.15 292.15 292.15 292.15 292.15 292.15 292.15 292.15 292.15 292.15 292.15 292.15 292.15 292.15 292.15 292.15 292.15 292.15 292.15 292.15 292.15 292.15 292.15 292.15 292.15 292.15 292.15 292.15 292.15 292.15 292.15 292.15 292.15 292.15 292.15 292.15 292.15 292.15 292.15 292.15 292.15 292.15 292.15 292.15 292.15 292.15 292.15 292.15 292.15 292.15 292.15 292.15 292.15 292.15 292.15 292.15 292.15 292.15 292.15 292.15 292.15 292.15 292.15 292.15 292.15 292.15 
18 292.15 292.15 292.15 292.15 292.15 292.15 292.15 292.15 292.15 292.15 292.15 292.15 292.15 292.15 292.15 292.15 292.15 292.15 292.15 292.15 292.15 292.15 292.15 292.15 292.15 292.15 292.15 292.15 292.15 292.15 292.15 292.15 292.15 292.15 292.15 292.15 292.15 292.15 292.15 292.15 292.15 292.15 292.15 292.15 292.15 292.15 292.15 292.15 292.15 292.15 292.15 292.15 292.15 292.15 292.15 292.15 292.15 292.15 292.15 292.15 292.15 292.15 292.15 292.15 292.15 292.15 292.15 292.15 292.15 292.15 292.15 292.15 292.15 292.15 292.15 
18 292.15 292.15 292.15 292.15 292.15 292.15 292.15 292.15 292.15 292.15 292.15 292.15 292.15 292.15 292.15 292.15 292.15 292.15 292.15 292.15 292.15 292.15 292.15 292.15 292.15 292.15 292.15 292.15 292.15 292.15 292.15 292.15 292.15 292.15 292.15 292.15 292.15 292.15 292.15 292.15 292.15 292.15 292.15 292.15 292.15 292.15 292.15 292.15 292.15 292.15 292.15 292.15 292.15 292.15 292.15 292.15 292.15 292.15 292.15 292.15 292.15 292.15 292.15 292.15 292.15 292.15 292.15 292.15 292.15 292.15 292.15 292.15 292.15 292.15 292.15 
18 292.15 292.15 292.15 292.15 292.15 292.15 292.15 292.15 292.15 292.15 292.15 292.15 292.15 292.15 292.15 292.15 292.15 292.15 292.15 292.15 292.15 292.15 292.15 292.15 292.15 292.15 292.15 292.15 292.15 292.15 292.15 292.15 292.15 292.15 292.15 292.15 292.15 292.15 292.15 292.15 292.15 292.15 292.15 292.15 292.15 292.15 292.15 292.15 292.15 292.15 292.15 292.15 292.15 292.15 292.15 292.15 292.15 292.15 292.15 292.15 292.15 292.15 292.15 292.15 292.15 292.15 292.15 292.15 292.15 292.15 292.15 292.15 292.15 292.15 292.15 
18 292.15 292.15 292.15 292.15 292.15 292.15 292.15 292.15 292.15 292.15 292.15 292.15 292.15 292.15 292.15 292.15 292.15 292.15 292.15 292.15 292.15 292.15 292.15 292.15 292.15 292.15 292.15 292.15 292.15 292.15 292.15 292.15 292.15 292.15 292.15 292.15 292.15 292.15 292.15 292.15 292.15 292.15 292.15 292.15 292.15 292.15 292.15 292.15 292.15 292.15 292.15 292.15 292.15 292.15 292.15 292.15 292.15 292.15 292.15 292.15 292.15 292.15 292.15 292.15 292.15 292.15 292.15 292.15 292.15 292.15 292.15 292.15 292.15 292.15 292.15 
18 292.15 292.15 292.15 292.15 292.15 292.15 292.15 292.15 292.15 292.15 292.15 292.15 292.15 292.15 292.15 292.15 292.15 292.15 292.15 292.15 292.15 292.15 292.15 292.15 292.15 292.15 292.15 292.15 292.15 292.15 292.15 292.15 292.15 292.15 292.15 292.15 292.15 292.15 292.15 292.15 292.15 292.15 292.15 292.15 292.15 292.15 292.15 292.15 292.15 292.15 292.15 292.15 292.15 292.15 292.15 292.15 292.15 292.15 292.15 292.15 292.15 292.15 292.15 292.15 292.15 292.15 292.15 292.15 292.15 292.15 292.15 292.15 292.15 292.15 292.15 
18 292.15 292.15 292.15 292.15 292.15 292.15 292.15 292.15 292.15 292.15 292.15 292.15 292.15 292.15 292.15 292.15 292.15 292.15 292.15 292.15 292.15 292.15 292.15 292.15 292.15 292.15 292.15 292.15 292.15 292.15 292.15 292.15 292.15 292.15 292.15 292.15 292.15 292.15 292.15 292.15 292.15 292.15 292.15 292.15 292.15 292.15 292.15 292.15 292.15 292.15 292.15 292.15 292.15 292.15 292.15 292.15 292.15 292.15 292.15 292.15 292.15 292.15 292.15 292.15 292.15 292.15 292.15 292.15 292.15 292.15 292.15 292.15 292.15 292.15 292.15 
18 292.15 292.15 292.15 292.15 292.15 292.15 292.15 292.15 292.15 292.15 292.15 292.15 292.15 292.15 292.15 292.15 292.15 292.15 292.15 292.15 292.15 292.15 292.15 292.15 292.15 292.15 292.15 292.15 292.15 292.15 292.15 292.15 292.15 292.15 292.15 292.15 292.15 292.15 292.15 292.15 292.15 292.15 292.15 292.15 292.15 292.15 292.15 292.15 292.15 292.15 292.15 292.15 292.15 292.15 292.15 292.15 292.15 292.15 292.15 292.15 292.15 292.15 292.15 292.15 292.15 292.15 292.15 292.15 292.15 292.15 292.15 292.15 292.15 292.15 292.15 
18 292.15 292.15 292.15 292.15 292.15 292.15 292.15 292.15 292.15 292.15 292.15 292.15 292.15 292.15 292.15 292.15 292.15 292.15 292.15 292.15 292.15 292.15 292.15 292.15 292.15 292.15 292.15 292.15 292.15 292.15 292.15 292.15 292.15 292.15 292.15 292.15 292.15 292.15 292.15 292.15 292.15 292.15 292.15 292.15 292.15 292.15 292.15 292.15 292.15 292.15 292.15 292.15 292.15 292.15 292.15 292.15 292.15 292.15 292.15 292.15 292.15 292.15 292.15 292.15 292.15 292.15 292.15 292.15 292.15 292.15 292.15 292.15 292.15 292.15 292.15 
18 292.15 292.15 292.15 292.15 292.15 292.15 292.15 292.15 292.15 292.15 292.15 292.15 292.15 292.15 292.15 292.15 292.15 292.15 292.15 292.15 292.15 292.15 292.15 292.15 292.15 292.15 292.15 292.15 292.15 292.15 292.15 292.15 292.15 292.15 292.15 292.15 292.15 292.15 292.15 292.15 292.15 292.15 292.15 292.15 292.15 292.15 292.15 292.15 292.15 292.15 292.15 292.15 292.15 292.15 292.15 292.15 292.15 292.15 292.15 292.15 292.15 292.15 292.15 292.15 292.15 292.15 292.15 292.15 292.15 292.15 292.15 292.15 292.15 292.15 292.15 
18 292.15 292.15 292.15 292.15 292.15 292.15 292.15 292.15 292.15 292.15 292.15 292.15 292.15 292.15 292.15 292.15 292.15 292.15 292.15 292.15 292.15 292.15 292.15 292.15 292.15 292.15 292.15 292.15 292.15 292.15 292.15 292.15 292.15 292.15 292.15 292.15 292.15 292.15 292.15 292.15 292.15 292.15 292.15 292.15 292.15 292.15 292.15 292.15 292.15 292.15 292.15 292.15 292.15 292.15 292.15 292.15 292.15 292.15 292.15 292.15 292.15 292.15 292.15 292.15 292.15 292.15 292.15 292.15 292.15 292.15 292.15 292.15 292.15 292.15 292.15 
18 292.15 292.15 292.15 292.15 292.15 292.15 292.15 292.15 292.15 292.15 292.15 292.15 292.15 292.15 292.15 292.15 292.15 292.15 292.15 292.15 292.15 292.15 292.15 292.15 292.15 292.15 292.15 292.15 292.15 292.15 292.15 292.15 292.15 292.15 292.15 292.15 292.15 292.15 292.15 292.15 292.15 292.15 292.15 292.15 292.15 292.15 292.15 292.15 292.15 292.15 292.15 292.15 292.15 292.15 292.15 292.15 292.15 292.15 292.15 292.15 292.15 292.15 292.15 292.15 292.15 292.15 292.15 292.15 292.15 292.15 292.15 292.15 292.15 292.15 292.15 
18 292.15 292.15 292.15 292.15 292.15 292.15 292.15 292.15 292.15 292.15 292.15 292.15 292.15 292.15 292.15 292.15 292.15 292.15 292.15 292.15 292.15 292.15 292.15 292.15 292.15 292.15 292.15 292.15 292.15 292.15 292.15 292.15 292.15 292.15 292.15 292.15 292.15 292.15 292.15 292.15 292.15 292.15 292.15 292.15 292.15 292.15 292.15 292.15 292.15 292.15 292.15 292.15 292.15 292.15 292.15 292.15 292.15 292.15 292.15 292.15 292.15 292.15 292.15 292.15 292.15 292.15 292.15 292.15 292.15 292.15 292.15 292.15 292.15 292.15 292.15 
18 292.15 292.15 292.15 292.15 292.15 292.15 292.15 292.15 292.15 292.15 292.15 292.15 292.15 292.15 292.15 292.15 292.15 292.15 292.15 292.15 292.15 292.15 292.15 292.15 292.15 292.15 292.15 292.15 292.15 292.15 292.15 292.15 292.15 292.15 292.15 292.15 292.15 292.15 292.15 292.15 292.15 292.15 292.15 292.15 292.15 292.15 292.15 292.15 292.15 292.15 292.15 292.15 292.15 292.15 292.15 292.15 292.15 292.15 292.15 292.15 292.15 292.15 292.15 292.15 292.15 292.15 292.15 292.15 292.15 292.15 292.15 292.15 292.15 292.15 292.15 
18 292.15 292.15 292.15 292.15 292.15 292.15 292.15 292.15 292.15 292.15 292.15 292.15 292.15 292.15 292.15 292.15 292.15 292.15 292.15 292.15 292.15 292.15 292.15 292.15 292.15 292.15 292.15 292.15 292.15 292.15 292.15 292.15 292.15 292.15 292.15 292.15 292.15 292.15 292.15 292.15 292.15 292.15 292.15 292.15 292.15 292.15 292.15 292.15 292.15 292.15 292.15 292.15 292.15 292.15 292.15 292.15 292.15 292.15 292.15 292.15 292.15 292.15 292.15 292.15 292.15 292.15 292.15 292.15 292.15 292.15 292.15 292.15 292.15 292.15 292.15 
18 292.15 292.15 292.15 292.15 292.15 292.15 292.15 292.15 292.15 292.15 292.15 292.15 292.15 292.15 292.15 292.15 292.15 292.15 292.15 292.15 292.15 292.15 292.15 292.15 292.15 292.15 292.15 292.15 292.15 292.15 292.15 292.15 292.15 292.15 292.15 292.15 292.15 292.15 292.15 292.15 292.15 292.15 292.15 292.15 292.15 292.15 292.15 292.15 292.15 292.15 292.15 292.15 292.15 292.15 292.15 292.15 292.15 292.15 292.15 292.15 292.15 292.15 292.15 292.15 292.15 292.15 292.15 292.15 292.15 292.15 292.15 292.15 292.15 292.15 292.15 

20 292.15 292.15 292.15 292.15 292.15 292.15 292.15 292.15 292.15 292.15 292.15 292.15 292.15 292.15 292.15 292.15 292.15 292.15 292.15 292.15 292.15 292.15 292.15 292.15 292.15 292.15 292.15 292.15 292.15 292.15 292.15 292.15 292.15 292.15 292.15 292.15 292.15 292.15 292.15 292.15 292.15 292.15 292.15 292.15 292.15 292.15 292.15 292.15 292.15 292.15 292.15 292.15 292.15 292.15 292.15 292.15 292.15 292.15 292.15 292.15 292.15 292.15 292.15 292.15 292.15 292.15 292.15 292.15 292.15 292.15 292.15 292.15 292.15 292.15 292.15 
20 292.15 292.15 292.15 292.15 292.15 292.15 292.15 292.15 292.15 292.15 292.15 292.15 292.15 292.15 292.15 292.15 292.15 292.15 292.15 292.15 292.15 292.15 292.15 292.15 292.15 292.15 292.15 292.15 292.15 292.15 292.15 292.15 292.15 292.15 292.15 292.15 292.15 292.15 292.15 292.15 292.15 292.15 292.15 292.15 292.15 292.15 292.15 292.15 292.15 292.15 292.15 292.15 292.15 292.15 292.15 292.15 292.15 292.15 292.15 292.15 292.15 292.15 292.15 292.15 292.15 292.15 292.15 292.15 292.15 292.15 292.15 292.15 292.15 292.15 292.15 
20 292.15 292.15 292.15 292.15 292.15 292.15 292.15 292.15 292.15 292.15 292.15 292.15 292.15 292.15 292.15 292.15 292.15 292.15 292.15 292.15 292.15 292.15 292.15 292.15 292.15 292.15 292.15 292.15 292.15 292.15 292.15 292.15 292.15 292.15 292.15 292.15 292.15 292.15 292.15 292.15 292.15 292.15 292.15 292.15 292.15 292.15 292.15 292.15 292.15 292.15 292.15 292.15 292.15 292.15 292.15 292.15 292.15 292.15 292.15 292.15 292.15 292.15 292.15 292.15 292.15 292.15 292.15 292.15 292.15 292.15 292.15 292.15 292.15 292.15 292.15 
20 292.15 292.15 292.15 292.15 292.15 292.15 292.15 292.15 292.15 292.15 292.15 292.15 292.15 292.15 292.15 292.15 292.15 292.15 292.15 292.15 292.15 292.15 292.15 292.15 292.15 292.15 292.15 292.15 292.15 292.15 292.15 292.15 292.15 292.15 292.15 292.15 292.15 292.15 292.15 292.15 292.15 292.15 292.15 292.15 292.15 292.15 292.15 292.15 292.15 292.15 292.15 292.15 292.15 292.15 292.15 292.15 292.15 292.15 292.15 292.15 292.15 292.15 292.15 292.15 292.15 292.15 292.15 292.15 292.15 292.15 292.15 292.15 292.15 292.15 292.15 
20 292.15 292.15 292.15 292.15 292.15 292.15 292.15 292.15 292.15 292.15 292.15 292.15 292.15 292.15 292.15 292.15 292.15 292.15 292.15 292.15 292.15 292.15 292.15 292.15 292.15 292.15 292.15 292.15 292.15 292.15 292.15 292.15 292.15 292.15 292.15 292.15 292.15 292.15 292.15 292.15 292.15 292.15 292.15 292.15 292.15 292.15 292.15 292.15 292.15 292.15 292.15 292.15 292.15 292.15 292.15 292.15 292.15 292.15 292.15 292.15 292.15 292.15 292.15 292.15 292.15 292.15 292.15 292.15 292.15 292.15 292.15 292.15 292.15 292.15 292.15 
20 292.15 292.15 292.15 292.15 292.15 292.15 292.15 292.15 292.15 292.15 292.15 292.15 292.15 292.15 292.15 292.15 292.15 292.15 292.15 292.15 292.15 292.15 292.15 292.15 292.15 292.15 292.15 292.15 292.15 292.15 292.15 292.15 292.15 292.15 292.15 292.15 292.15 292.15 292.15 292.15 292.15 292.15 292.15 292.15 292.15 292.15 292.15 292.15 292.15 292.15 292.15 292.15 292.15 292.15 292.15 292.15 292.15 292.15 292.15 292.15 292.15 292.15 292.15 292.15 292.15 292.15 292.15 292.15 292.15 292.15 292.15 292.15 292.15 292.15 292.15 
20 292.15 292.15 292.15 292.15 292.15 292.15 292.15 292.15 292.15 292.15 292.15 292.15 292.15 292.15 292.15 292.15 292.15 292.15 292.15 292.15 292.15 292.15 292.15 292.15 292.15 292.15 292.15 292.15 292.15 292.15 292.15 292.15 292.15 292.15 292.15 292.15 292.15 292.15 292.15 292.15 292.15 292.15 292.15 292.15 292.15 292.15 292.15 292.15 292.15 292.15 292.15 292.15 292.15 292.15 292.15 292.15 292.15 292.15 292.15 292.15 292.15 292.15 292.15 292.15 292.15 292.15 292.15 292.15 292.15 292.15 292.15 292.15 292.15 292.15 292.15 
20 292.15 292.15 292.15 292.15 292.15 292.15 292.15 292.15 292.15 292.15 292.15 292.15 292.15 292.15 292.15 292.15 292.15 292.15 292.15 292.15 292.15 292.15 292.15 292.15 292.15 292.15 292.15 292.15 292.15 292.15 292.15 292.15 292.15 292.15 292.15 292.15 292.15 292.15 292.15 292.15 292.15 292.15 292.15 292.15 292.15 292.15 292.15 292.15 292.15 292.15 292.15 292.15 292.15 292.15 292.15 292.15 292.15 292.15 292.15 292.15 292.15 292.15 292.15 292.15 292.15 292.15 292.15 292.15 292.15 292.15 292.15 292.15 292.15 292.15 292.15 
20 292.15 292.15 292.15 292.15 292.15 292.15 292.15 292.15 292.15 292.15 292.15 292.15 292.15 292.15 292.15 292.15 292.15 292.15 292.15 292.15 292.15 292.15 292.15 292.15 292.15 292.15 292.15 292.15 292.15 292.15 292.15 292.15 292.15 292.15 292.15 292.15 292.15 292.15 292.15 292.15 292.15 292.15 292.15 292.15 292.15 292.15 292.15 292.15 292.15 292.15 292.15 292.15 292.15 292.15 292.15 292.15 292.15 292.15 292.15 292.15 292.15 292.15 292.15 292.15 292.15 292.15 292.15 292.15 292.15 292.15 292.15 292.15 292.15 292.15 292.15 
20 292.15 292.15 292.15 292.15 292.15 292.15 292.15 292.15 292.15 292.15 292.15 292.15 292.15 292.15 292.15 292.15 292.15 292.15 292.15 292.15 292.15 292.15 292.15 292.15 292.15 292.15 292.15 292.15 292.15 292.15 292.15 292.15 292.15 292.15 292.15 292.15 292.15 292.15 292.15 292.15 292.15 292.15 292.15 292.15 292.15 292.15 292.15 292.15 292.15 292.15 292.15 292.15 292.15 292.15 292.15 292.15 292.15 292.15 292.15 292.15 292.15 292.15 292.15 292.15 292.15 292.15 292.15 292.15 292.15 292.15 292.15 292.15 292.15 292.15 292.15 
20 292.15 292.15 292.15 292.15 292.15 292.15 292.15 292.15 292.15 292.15 292.15 292.15 292.15 292.15 292.15 292.15 292.15 292.15 292.15 292.15 292.15 292.15 292.15 292.15 292.15 292.15 292.15 292.15 292.15 292.15 292.15 292.15 292.15 292.15 292.15 292.15 292.15 292.15 292.15 292.15 292.15 292.15 292.15 292.15 292.15 292.15 292.15 292.15 292.15 292.15 292.15 292.15 292.15 292.15 292.15 292.15 292.15 292.15 292.15 292.15 292.15 292.15 292.15 292.15 292.15 292.15 292.15 292.15 292.15 292.15 292.15 292.15 292.15 292.15 292.15 
20 292.15 292.15 292.15 292.15 292.15 292.15 292.15 292.15 292.15 292.15 292.15 292.15 292.15 292.15 292.15 292.15 292.15 292.15 292.15 292.15 292.15 292.15 292.15 292.15 292.15 292.15 292.15 292.15 292.15 292.15 292.15 292.15 292.15 292.15 292.15 292.15 292.15 292.15 292.15 292.15 292.15 292.15 292.15 292.15 292.15 292.15 292.15 292.15 292.15 292.15 292.15 292.15 292.15 292.15 292.15 292.15 292.15 292.15 292.15 292.15 292.15 292.15 292.15 292.15 292.15 292.15 292.15 292.15 292.15 292.15 292.15 292.15 292.15 292.15 292.15 
20 292.15 292.15 292.15 292.15 292.15 292.15 292.15 292.15 292.15 292.15 292.15 292.15 292.15 292.15 292.15 292.15 292.15 292.15 292.15 292.15 292.15 292.15 292.15 292.15 292.15 292.15 292.15 292.15 292.15 292.15 292.15 292.15 292.15 292.15 292.15 292.15 292.15 292.15 292.15 292.15 292.15 292.15 292.15 292.15 292.15 292.15 292.15 292.15 292.15 292.15 292.15 292.15 292.15 292.15 292.15 292.15 292.15 292.15 292.15 292.15 292.15 292.15 292.15 292.15 292.15 292.15 292.15 292.15 292.15 292.15 292.15 292.15 292.15 292.15 292.15 
20 292.15 292.15 292.15 292.15 292.15 292.15 292.15 292.15 292.15 292.15 292.15 292.15 292.15 292.15 292.15 292.15 292.15 292.15 292.15 292.15 292.15 292.15 292.15 292.15 292.15 292.15 292.15 292.15 292.15 292.15 292.15 292.15 292.15 292.15 292.15 292.15 292.15 292.15 292.15 292.15 292.15 292.15 292.15 292.15 292.15 292.15 292.15 292.15 292.15 292.15 292.15 292.15 292.15 292.15 292.15 292.15 292.15 292.15 292.15 292.15 292.15 292.15 292.15 292.15 292.15 292.15 292.15 292.15 292.15 292.15 292.15 292.15 292.15 292.15 292.15 
20 292.15 292.15 292.15 292.15 292.15 292.15 292.15 292.15 292.15 292.15 292.15 292.15 292.15 292.15 292.15 292.15 292.15 292.15 292.15 292.15 292.15 292.15 292.15 292.15 292.15 292.15 292.15 292.15 292.15 292.15 292.15 292.15 292.15 292.15 292.15 292.15 292.15 292.15 292.15 292.15 292.15 292.15 292.15 292.15 292.15 292.15 292.15 292.15 292.15 292.15 292.15 292.15 292.15 292.15 292.15 292.15 292.15 292.15 292.15 292.15 292.15 292.15 292.15 292.15 292.15 292.15 292.15 292.15 292.15 292.15 292.15 292.15 292.15 292.15 292.15 
20 292.15 292.15 292.15 292.15 292.15 292.15 292.15 292.15 292.15 292.15 292.15 292.15 292.15 292.15 292.15 292.15 292.15 292.15 292.15 292.15 292.15 292.15 292.15 292.15 292.15 292.15 292.15 292.15 292.15 292.15 292.15 292.15 292.15 292.15 292.15 292.15 292.15 292.15 292.15 292.15 292.15 292.15 292.15 292.15 292.15 292.15 292.15 292.15 292.15 292.15 292.15 292.15 292.15 292.15 292.15 292.15 292.15 292.15 292.15 292.15 292.15 292.15 292.15 292.15 292.15 292.15 292.15 292.15 292.15 292.15 292.15 292.15 292.15 292.15 292.15 

22 292.15 292.15 292.15 292.15 292.15 292.15 292.15 292.15 292.15 292.15 292.15 292.15 292.15 292.15 292.15 292.15 292.15 292.15 292.15 292.15 292.15 292.15 292.15 292.15 292.15 292.15 292.15 292.15 292.15 292.15 292.15 292.15 292.15 292.15 292.15 292.15 292.15 292.15 292.15 292.15 292.15 292.15 292.15 292.15 292.15 292.15 292.15 292.15 292.15 292.15 292.15 292.15 292.15 292.15 292.15 292.15 292.15 292.15 292.15 292.15 292.15 292.15 292.15 292.15 292.15 292.15 292.15 292.15 292.15 292.15 292.15 292.15 292.15 292.15 292.15 
22 292.15 292.15 292.15 292.15 292.15 292.15 292.15 292.15 292.15 292.15 292.15 292.15 292.15 292.15 292.15 292.15 292.15 292.15 292.15 292.15 292.15 292.15 292.15 292.15 292.15 292.15 292.15 292.15 292.15 292.15 292.15 292.15 292.15 292.15 292.15 292.15 292.15 292.15 292.15 292.15 292.15 292.15 292.15 292.15 292.15 292.15 292.15 292.15 292.15 292.15 292.15 292.15 292.15 292.15 292.15 292.15 292.15 292.15 292.15 292.15 292.15 292.15 292.15 292.15 292.15 292.15 292.15 292.15 292.15 292.15 292.15 292.15 292.15 292.15 292.15 
22 292.15 292.15 292.15 292.15 292.15 292.15 292.15 292.15 292.15 292.15 292.15 292.15 292.15 292.15 292.15 292.15 292.15 292.15 292.15 292.15 292.15 292.15 292.15 292.15 292.15 292.15 292.15 292.15 292.15 292.15 292.15 292.15 292.15 292.15 292.15 292.15 292.15 292.15 292.15 292.15 292.15 292.15 292.15 292.15 292.15 292.15 292.15 292.15 292.15 292.15 292.15 292.15 292.15 292.15 292.15 292.15 292.15 292.15 292.15 292.15 292.15 292.15 292.15 292.15 292.15 292.15 292.15 292.15 292.15 292.15 292.15 292.15 292.15 292.15 292.15 
22 292.15 292.15 292.15 292.15 292.15 292.15 292.15 292.15 292.15 292.15 292.15 292.15 292.15 292.15 292.15 292.15 292.15 292.15 292.15 292.15 292.15 292.15 292.15 292.15 292.15 292.15 292.15 292.15 292.15 292.15 292.15 292.15 292.15 292.15 292.15 292.15 292.15 292.15 292.15 292.15 292.15 292.15 292.15 292.15 292.15 292.15 292.15 292.15 292.15 292.15 292.15 292.15 292.15 292.15 292.15 292.15 292.15 292.15 292.15 292.15 292.15 292.15 292.15 292.15 292.15 292.15 292.15 292.15 292.15 292.15 292.15 292.15 292.15 292.15 292.15 
22 292.15 292.15 292.15 292.15 292.15 292.15 292.15 292.15 292.15 292.15 292.15 292.15 292.15 292.15 292.15 292.15 292.15 292.15 292.15 292.15 292.15 292.15 292.15 292.15 292.15 292.15 292.15 292.15 292.15 292.15 292.15 292.15 292.15 292.15 292.15 292.15 292.15 292.15 292.15 292.15 292.15 292.15 292.15 292.15 292.15 292.15 292.15 292.15 292.15 292.15 292.15 292.15 292.15 292.15 292.15 292.15 292.15 292.15 292.15 292.15 292.15 292.15 292.15 292.15 292.15 292.15 292.15 292.15 292.15 292.15 292.15 292.15 292.15 292.15 292.15 
22 292.15 292.15 292.15 292.15 292.15 292.15 292.15 292.15 292.15 292.15 292.15 292.15 292.15 292.15 292.15 292.15 292.15 292.15 292.15 292.15 292.15 292.15 292.15 292.15 292.15 292.15 292.15 292.15 292.15 292.15 292.15 292.15 292.15 292.15 292.15 292.15 292.15 292.15 292.15 292.15 292.15 292.15 292.15 292.15 292.15 292.15 292.15 292.15 292.15 292.15 292.15 292.15 292.15 292.15 292.15 292.15 292.15 292.15 292.15 292.15 292.15 292.15 292.15 292.15 292.15 292.15 292.15 292.15 292.15 292.15 292.15 292.15 292.15 292.15 292.15 
22 292.15 292.15 292.15 292.15 292.15 292.15 292.15 292.15 292.15 292.15 292.15 292.15 292.15 292.15 292.15 292.15 292.15 292.15 292.15 292.15 292.15 292.15 292.15 292.15 292.15 292.15 292.15 292.15 292.15 292.15 292.15 292.15 292.15 292.15 292.15 292.15 292.15 292.15 292.15 292.15 292.15 292.15 292.15 292.15 292.15 292.15 292.15 292.15 292.15 292.15 292.15 292.15 292.15 292.15 292.15 292.15 292.15 292.15 292.15 292.15 292.15 292.15 292.15 292.15 292.15 292.15 292.15 292.15 292.15 292.15 292.15 292.15 292.15 292.15 292.15 
22 292.15 292.15 292.15 292.15 292.15 292.15 292.15 292.15 292.15 292.15 292.15 292.15 292.15 292.15 292.15 292.15 292.15 292.15 292.15 292.15 292.15 292.15 292.15 292.15 292.15 292.15 292.15 292.15 292.15 292.15 292.15 292.15 292.15 292.15 292.15 292.15 292.15 292.15 292.15 292.15 292.15 292.15 292.15 292.15 292.15 292.15 292.15 292.15 292.15 292.15 292.15 292.15 292.15 292.15 292.15 292.15 292.15 292.15 292.15 292.15 292.15 292.15 292.15 292.15 292.15 292.15 292.15 292.15 292.15 292.15 292.15 292.15 292.15 292.15 292.15 
22 292.15 292.15 292.15 292.15 292.15 292.15 292.15 292.15 292.15 292.15 292.15 292.15 292.15 292.15 292.15 292.15 292.15 292.15 292.15 292.15 292.15 292.15 292.15 292.15 292.15 292.15 292.15 292.15 292.15 292.15 292.15 292.15 292.15 292.15 292.15 292.15 292.15 292.15 292.15 292.15 292.15 292.15 292.15 292.15 292.15 292.15 292.15 292.15 292.15 292.15 292.15 292.15 292.15 292.15 292.15 292.15 292.15 292.15 292.15 292.15 292.15 292.15 292.15 292.15 292.15 292.15 292.15 292.15 292.15 292.15 292.15 292.15 292.15 292.15 292.15 
22 292.15 292.15 292.15 292.15 292.15 292.15 292.15 292.15 292.15 292.15 292.15 292.15 292.15 292.15 292.15 292.15 292.15 292.15 292.15 292.15 292.15 292.15 292.15 292.15 292.15 292.15 292.15 292.15 292.15 292.15 292.15 292.15 292.15 292.15 292.15 292.15 292.15 292.15 292.15 292.15 292.15 292.15 292.15 292.15 292.15 292.15 292.15 292.15 292.15 292.15 292.15 292.15 292.15 292.15 292.15 292.15 292.15 292.15 292.15 292.15 292.15 292.15 292.15 292.15 292.15 292.15 292.15 292.15 292.15 292.15 292.15 292.15 292.15 292.15 292.15 
22 292.15 292.15 292.15 292.15 292.15 292.15 292.15 292.15 292.15 292.15 292.15 292.15 292.15 292.15 292.15 292.15 292.15 292.15 292.15 292.15 292.15 292.15 292.15 292.15 292.15 292.15 292.15 292.15 292.15 292.15 292.15 292.15 292.15 292.15 292.15 292.15 292.15 292.15 292.15 292.15 292.15 292.15 292.15 292.15 292.15 292.15 292.15 292.15 292.15 292.15 292.15 292.15 292.15 292.15 292.15 292.15 292.15 292.15 292.15 292.15 292.15 292.15 292.15 292.15 292.15 292.15 292.15 292.15 292.15 292.15 292.15 292.15 292.15 292.15 292.15 
22 292.15 292.15 292.15 292.15 292.15 292.15 292.15 292.15 292.15 292.15 292.15 292.15 292.15 292.15 292.15 292.15 292.15 292.15 292.15 292.15 292.15 292.15 292.15 292.15 292.15 292.15 292.15 292.15 292.15 292.15 292.15 292.15 292.15 292.15 292.15 292.15 292.15 292.15 292.15 292.15 292.15 292.15 292.15 292.15 292.15 292.15 292.15 292.15 292.15 292.15 292.15 292.15 292.15 292.15 292.15 292.15 292.15 292.15 292.15 292.15 292.15 292.15 292.15 292.15 292.15 292.15 292.15 292.15 292.15 292.15 292.15 292.15 292.15 292.15 292.15 
22 292.15 292.15 292.15 292.15 292.15 292.15 292.15 292.15 292.15 292.15 292.15 292.15 292.15 292.15 292.15 292.15 292.15 292.15 292.15 292.15 292.15 292.15 292.15 292.15 292.15 292.15 292.15 292.15 292.15 292.15 292.15 292.15 292.15 292.15 292.15 292.15 292.15 292.15 292.15 292.15 292.15 292.15 292.15 292.15 292.15 292.15 292.15 292.15 292.15 292.15 292.15 292.15 292.15 292.15 292.15 292.15 292.15 292.15 292.15 292.15 292.15 292.15 292.15 292.15 292.15 292.15 292.15 292.15 292.15 292.15 292.15 292.15 292.15 292.15 292.15 
22 292.15 292.15 292.15 292.15 292.15 292.15 292.15 292.15 292.15 292.15 292.15 292.15 292.15 292.15 292.15 292.15 292.15 292.15 292.15 292.15 292.15 292.15 292.15 292.15 292.15 292.15 292.15 292.15 292.15 292.15 292.15 292.15 292.15 292.15 292.15 292.15 292.15 292.15 292.15 292.15 292.15 292.15 292.15 292.15 292.15 292.15 292.15 292.15 292.15 292.15 292.15 292.15 292.15 292.15 292.15 292.15 292.15 292.15 292.15 292.15 292.15 292.15 292.15 292.15 292.15 292.15 292.15 292.15 292.15 292.15 292.15 292.15 292.15 292.15 292.15 
22 292.15 292.15 292.15 292.15 292.15 292.15 292.15 292.15 292.15 292.15 292.15 292.15 292.15 292.15 292.15 292.15 292.15 292.15 292.15 292.15 292.15 292.15 292.15 292.15 292.15 292.15 292.15 292.15 292.15 292.15 292.15 292.15 292.15 292.15 292.15 292.15 292.15 292.15 292.15 292.15 292.15 292.15 292.15 292.15 292.15 292.15 292.15 292.15 292.15 292.15 292.15 292.15 292.15 292.15 292.15 292.15 292.15 292.15 292.15 292.15 292.15 292.15 292.15 292.15 292.15 292.15 292.15 292.15 292.15 292.15 292.15 292.15 292.15 292.15 292.15 
22 292.15 292.15 292.15 292.15 292.15 292.15 292.15 292.15 292.15 292.15 292.15 292.15 292.15 292.15 292.15 292.15 292.15 292.15 292.15 292.15 292.15 292.15 292.15 292.15 292.15 292.15 292.15 292.15 292.15 292.15 292.15 292.15 292.15 292.15 292.15 292.15 292.15 292.15 292.15 292.15 292.15 292.15 292.15 292.15 292.15 292.15 292.15 292.15 292.15 292.15 292.15 292.15 292.15 292.15 292.15 292.15 292.15 292.15 292.15 292.15 292.15 292.15 292.15 292.15 292.15 292.15 292.15 292.15 292.15 292.15 292.15 292.15 292.15 292.15 292.15 

24 292.15 292.15 292.15 292.15 292.15 292.15 292.15 292.15 292.15 292.15 292.15 292.15 292.15 292.15 292.15 292.15 292.15 292.15 292.15 292.15 292.15 292.15 292.15 292.15 292.15 292.15 292.15 292.15 292.15 292.15 292.15 292.15 292.15 292.15 292.15 292.15 292.15 292.15 292.15 292.15 292.15 292.15 292.15 292.15 292.15 292.15 292.15 292.15 292.15 292.15 292.15 292.15 292.15 292.15 292.15 292.15 292.15 292.15 292.15 292.15 292.15 292.15 292.15 292.15 292.15 292.15 292.15 292.15 292.15 292.15 292.15 292.15 292.15 292.15 292.15 
24 292.15 292.15 292.15 292.15 292.15 292.15 292.15 292.15 292.15 292.15 292.15 292.15 292.15 292.15 292.15 292.15 292.15 292.15 292.15 292.15 292.15 292.15 292.15 292.15 292.15 292.15 292.15 292.15 292.15 292.15 292.15 292.15 292.15 292.15 292.15 292.15 292.15 292.15 292.15 292.15 292.15 292.15 292.15 292.15 292.15 292.15 292.15 292.15 292.15 292.15 292.15 292.15 292.15 292.15 292.15 292.15 292.15 292.15 292.15 292.15 292.15 292.15 292.15 292.15 292.15 292.15 292.15 292.15 292.15 292.15 292.15 292.15 292.15 292.15 292.15 
24 292.15 292.15 292.15 292.15 292.15 292.15 292.15 292.15 292.15 292.15 292.15 292.15 292.15 292.15 292.15 292.15 292.15 292.15 292.15 292.15 292.15 292.15 292.15 292.15 292.15 292.15 292.15 292.15 292.15 292.15 292.15 292.15 292.15 292.15 292.15 292.15 292.15 292.15 292.15 292.15 292.15 292.15 292.15 292.15 292.15 292.15 292.15 292.15 292.15 292.15 292.15 292.15 292.15 292.15 292.15 292.15 292.15 292.15 292.15 292.15 292.15 292.15 292.15 292.15 292.15 292.15 292.15 292.15 292.15 292.15 292.15 292.15 292.15 292.15 292.15 
24 292.15 292.15 292.15 292.15 292.15 292.15 292.15 292.15 292.15 292.15 292.15 292.15 292.15 292.15 292.15 292.15 292.15 292.15 292.15 292.15 292.15 292.15 292.15 292.15 292.15 292.15 292.15 292.15 292.15 292.15 292.15 292.15 292.15 292.15 292.15 292.15 292.15 292.15 292.15 292.15 292.15 292.15 292.15 292.15 292.15 292.15 292.15 292.15 292.15 292.15 292.15 292.15 292.15 292.15 292.15 292.15 292.15 292.15 292.15 292.15 292.15 292.15 292.15 292.15 292.15 292.15 292.15 292.15 292.15 292.15 292.15 292.15 292.15 292.15 292.15 
24 292.15 292.15 292.15 292.15 292.15 292.15 292.15 292.15 292.15 292.15 292.15 292.15 292.15 292.15 292.15 292.15 292.15 292.15 292.15 292.15 292.15 292.15 292.15 292.15 292.15 292.15 292.15 292.15 292.15 292.15 292.15 292.15 292.15 292.15 292.15 292.15 292.15 292.15 292.15 292.15 292.15 292.15 292.15 292.15 292.15 292.15 292.15 292.15 292.15 292.15 292.15 292.15 292.15 292.15 292.15 292.15 292.15 292.15 292.15 292.15 292.15 292.15 292.15 292.15 292.15 292.15 292.15 292.15 292.15 292.15 292.15 292.15 292.15 292.15 292.15 
24 292.15 292.15 292.15 292.15 292.15 292.15 292.15 292.15 292.15 292.15 292.15 292.15 292.15 292.15 292.15 292.15 292.15 292.15 292.15 292.15 292.15 292.15 292.15 292.15 292.15 292.15 292.15 292.15 292.15 292.15 292.15 292.15 292.15 292.15 292.15 292.15 292.15 292.15 292.15 292.15 292.15 292.15 292.15 292.15 292.15 292.15 292.15 292.15 292.15 292.15 292.15 292.15 292.15 292.15 292.15 292.15 292.15 292.15 292.15 292.15 292.15 292.15 292.15 292.15 292.15 292.15 292.15 292.15 292.15 292.15 292.15 292.15 292.15 292.15 292.15 
24 292.15 292.15 292.15 292.15 292.15 292.15 292.15 292.15 292.15 292.15 292.15 292.15 292.15 292.15 292.15 292.15 292.15 292.15 292.15 292.15 292.15 292.15 292.15 292.15 292.15 292.15 292.15 292.15 292.15 292.15 292.15 292.15 292.15 292.15 292.15 292.15 292.15 292.15 292.15 292.15 292.15 292.15 292.15 292.15 292.15 292.15 292.15 292.15 292.15 292.15 292.15 292.15 292.15 292.15 292.15 292.15 292.15 292.15 292.15 292.15 292.15 292.15 292.15 292.15 292.15 292.15 292.15 292.15 292.15 292.15 292.15 292.15 292.15 292.15 292.15 
24 292.15 292.15 292.15 292.15 292.15 292.15 292.15 292.15 292.15 292.15 292.15 292.15 292.15 292.15 292.15 292.15 292.15 292.15 292.15 292.15 292.15 292.15 292.15 292.15 292.15 292.15 292.15 292.15 292.15 292.15 292.15 292.15 292.15 292.15 292.15 292.15 292.15 292.15 292.15 292.15 292.15 292.15 292.15 292.15 292.15 292.15 292.15 292.15 292.15 292.15 292.15 292.15 292.15 292.15 292.15 292.15 292.15 292.15 292.15 292.15 292.15 292.15 292.15 292.15 292.15 292.15 292.15 292.15 292.15 292.15 292.15 292.15 292.15 292.15 292.15 
24 292.15 292.15 292.15 292.15 292.15 292.15 292.15 292.15 292.15 292.15 292.15 292.15 292.15 292.15 292.15 292.15 292.15 292.15 292.15 292.15 292.15 292.15 292.15 292.15 292.15 292.15 292.15 292.15 292.15 292.15 292.15 292.15 292.15 292.15 292.15 292.15 292.15 292.15 292.15 292.15 292.15 292.15 292.15 292.15 292.15 292.15 292.15 292.15 292.15 292.15 292.15 292.15 292.15 292.15 292.15 292.15 292.15 292.15 292.15 292.15 292.15 292.15 292.15 292.15 292.15 292.15 292.15 292.15 292.15 292.15 292.15 292.15 292.15 292.15 292.15 
24 292.15 292.15 292.15 292.15 292.15 292.15 292.15 292.15 292.15 292.15 292.15 292.15 292.15 292.15 292.15 292.15 292.15 292.15 292.15 292.15 292.15 292.15 292.15 292.15 292.15 292.15 292.15 292.15 292.15 292.15 292.15 292.15 292.15 292.15 292.15 292.15 292.15 292.15 292.15 292.15 292.15 292.15 292.15 292.15 292.15 292.15 292.15 292.15 292.15 292.15 292.15 292.15 292.15 292.15 292.15 292.15 292.15 292.15 292.15 292.15 292.15 292.15 292.15 292.15 292.15 292.15 292.15 292.15 292.15 292.15 292.15 292.15 292.15 292.15 292.15 
24 292.15 292.15 292.15 292.15 292.15 292.15 292.15 292.15 292.15 292.15 292.15 292.15 292.15 292.15 292.15 292.15 292.15 292.15 292.15 292.15 292.15 292.15 292.15 292.15 292.15 292.15 292.15 292.15 292.15 292.15 292.15 292.15 292.15 292.15 292.15 292.15 292.15 292.15 292.15 292.15 292.15 292.15 292.15 292.15 292.15 292.15 292.15 292.15 292.15 292.15 292.15 292.15 292.15 292.15 292.15 292.15 292.15 292.15 292.15 292.15 292.15 292.15 292.15 292.15 292.15 292.15 292.15 292.15 292.15 292.15 292.15 292.15 292.15 292.15 292.15 
24 292.15 292.15 292.15 292.15 292.15 292.15 292.15 292.15 292.15 292.15 292.15 292.15 292.15 292.15 292.15 292.15 292.15 292.15 292.15 292.15 292.15 292.15 292.15 292.15 292.15 292.15 292.15 292.15 292.15 292.15 292.15 292.15 292.15 292.15 292.15 292.15 292.15 292.15 292.15 292.15 292.15 292.15 292.15 292.15 292.15 292.15 292.15 292.15 292.15 292.15 292.15 292.15 292.15 292.15 292.15 292.15 292.15 292.15 292.15 292.15 292.15 292.15 292.15 292.15 292.15 292.15 292.15 292.15 292.15 292.15 292.15 292.15 292.15 292.15 292.15 
24 292.15 292.15 292.15 292.15 292.15 292.15 292.15 292.15 292.15 292.15 292.15 292.15 292.15 292.15 292.15 292.15 292.15 292.15 292.15 292.15 292.15 292.15 292.15 292.15 292.15 292.15 292.15 292.15 292.15 292.15 292.15 292.15 292.15 292.15 292.15 292.15 292.15 292.15 292.15 292.15 292.15 292.15 292.15 292.15 292.15 292.15 292.15 292.15 292.15 292.15 292.15 292.15 292.15 292.15 292.15 292.15 292.15 292.15 292.15 292.15 292.15 292.15 292.15 292.15 292.15 292.15 292.15 292.15 292.15 292.15 292.15 292.15 292.15 292.15 292.15 
24 292.15 292.15 292.15 292.15 292.15 292.15 292.15 292.15 292.15 292.15 292.15 292.15 292.15 292.15 292.15 292.15 292.15 292.15 292.15 292.15 292.15 292.15 292.15 292.15 292.15 292.15 292.15 292.15 292.15 292.15 292.15 292.15 292.15 292.15 292.15 292.15 292.15 292.15 292.15 292.15 292.15 292.15 292.15 292.15 292.15 292.15 292.15 292.15 292.15 292.15 292.15 292.15 292.15 292.15 292.15 292.15 292.15 292.15 292.15 292.15 292.15 292.15 292.15 292.15 292.15 292.15 292.15 292.15 292.15 292.15 292.15 292.15 292.15 292.15 292.15 
24 292.15 292.15 292.15 292.15 292.15 292.15 292.15 292.15 292.15 292.15 292.15 292.15 292.15 292.15 292.15 292.15 292.15 292.15 292.15 292.15 292.15 292.15 292.15 292.15 292.15 292.15 292.15 292.15 292.15 292.15 292.15 292.15 292.15 292.15 292.15 292.15 292.15 292.15 292.15 292.15 292.15 292.15 292.15 292.15 292.15 292.15 292.15 292.15 292.15 292.15 292.15 292.15 292.15 292.15 292.15 292.15 292.15 292.15 292.15 292.15 292.15 292.15 292.15 292.15 292.15 292.15 292.15 292.15 292.15 292.15 292.15 292.15 292.15 292.15 292.15 
24 292.15 292.15 292.15 292.15 292.15 292.15 292.15 292.15 292.15 292.15 292.15 292.15 292.15 292.15 292.15 292.15 292.15 292.15 292.15 292.15 292.15 292.15 292.15 292.15 292.15 292.15 292.15 292.15 292.15 292.15 292.15 292.15 292.15 292.15 292.15 292.15 292.15 292.15 292.15 292.15 292.15 292.15 292.15 292.15 292.15 292.15 292.15 292.15 292.15 292.15 292.15 292.15 292.15 292.15 292.15 292.15 292.15 292.15 292.15 292.15 292.15 292.15 292.15 292.15 292.15 292.15 292.15 292.15 292.15 292.15 292.15 292.15 292.15 292.15 292.15 

26 292.15 292.15 292.15 292.15 292.15 292.15 292.15 292.15 292.15 292.15 292.15 292.15 292.15 292.15 292.15 292.15 292.15 292.15 292.15 292.15 292.15 292.15 292.15 292.15 292.15 292.15 292.15 292.15 292.15 292.15 292.15 292.15 292.15 292.15 292.15 292.15 292.15 292.15 292.15 292.15 292.15 292.15 292.15 292.15 292.15 292.15 292.15 292.15 292.15 292.15 292.15 292.15 292.15 292.15 292.15 292.15 292.15 292.15 292.15 292.15 292.15 292.15 292.15 292.15 292.15 292.15 292.15 292.15 292.15 292.15 292.15 292.15 292.15 292.15 292.15 
26 292.15 292.15 292.15 292.15 292.15 292.15 292.15 292.15 292.15 292.15 292.15 292.15 292.15 292.15 292.15 292.15 292.15 292.15 292.15 292.15 292.15 292.15 292.15 292.15 292.15 292.15 292.15 292.15 292.15 292.15 292.15 292.15 292.15 292.15 292.15 292.15 292.15 292.15 292.15 292.15 292.15 292.15 292.15 292.15 292.15 292.15 292.15 292.15 292.15 292.15 292.15 292.15 292.15 292.15 292.15 292.15 292.15 292.15 292.15 292.15 292.15 292.15 292.15 292.15 292.15 292.15 292.15 292.15 292.15 292.15 292.15 292.15 292.15 292.15 292.15 
26 292.15 292.15 292.15 292.15 292.15 292.15 292.15 292.15 292.15 292.15 292.15 292.15 292.15 292.15 292.15 292.15 292.15 292.15 292.15 292.15 292.15 292.15 292.15 292.15 292.15 292.15 292.15 292.15 292.15 292.15 292.15 292.15 292.15 292.15 292.15 292.15 292.15 292.15 292.15 292.15 292.15 292.15 292.15 292.15 292.15 292.15 292.15 292.15 292.15 292.15 292.15 292.15 292.15 292.15 292.15 292.15 292.15 292.15 292.15 292.15 292.15 292.15 292.15 292.15 292.15 292.15 292.15 292.15 292.15 292.15 292.15 292.15 292.15 292.15 292.15 
26 292.15 292.15 292.15 292.15 292.15 292.15 292.15 292.15 292.15 292.15 292.15 292.15 292.15 292.15 292.15 292.15 292.15 292.15 292.15 292.15 292.15 292.15 292.15 292.15 292.15 292.15 292.15 292.15 292.15 292.15 292.15 292.15 292.15 292.15 292.15 292.15 292.15 292.15 292.15 292.15 292.15 292.15 292.15 292.15 292.15 292.15 292.15 292.15 292.15 292.15 292.15 292.15 292.15 292.15 292.15 292.15 292.15 292.15 292.15 292.15 292.15 292.15 292.15 292.15 292.15 292.15 292.15 292.15 292.15 292.15 292.15 292.15 292.15 292.15 292.15 
26 292.15 292.15 292.15 292.15 292.15 292.15 292.15 292.15 292.15 292.15 292.15 292.15 292.15 292.15 292.15 292.15 292.15 292.15 292.15 292.15 292.15 292.15 292.15 292.15 292.15 292.15 292.15 292.15 292.15 292.15 292.15 292.15 292.15 292.15 292.15 292.15 292.15 292.15 292.15 292.15 292.15 292.15 292.15 292.15 292.15 292.15 292.15 292.15 292.15 292.15 292.15 292.15 292.15 292.15 292.15 292.15 292.15 292.15 292.15 292.15 292.15 292.15 292.15 292.15 292.15 292.15 292.15 292.15 292.15 292.15 292.15 292.15 292.15 292.15 292.15 
26 292.15 292.15 292.15 292.15 292.15 292.15 292.15 292.15 292.15 292.15 292.15 292.15 292.15 292.15 292.15 292.15 292.15 292.15 292.15 292.15 292.15 292.15 292.15 292.15 292.15 292.15 292.15 292.15 292.15 292.15 292.15 292.15 292.15 292.15 292.15 292.15 292.15 292.15 292.15 292.15 292.15 292.15 292.15 292.15 292.15 292.15 292.15 292.15 292.15 292.15 292.15 292.15 292.15 292.15 292.15 292.15 292.15 292.15 292.15 292.15 292.15 292.15 292.15 292.15 292.15 292.15 292.15 292.15 292.15 292.15 292.15 292.15 292.15 292.15 292.15 
26 292.15 292.15 292.15 292.15 292.15 292.15 292.15 292.15 292.15 292.15 292.15 292.15 292.15 292.15 292.15 292.15 292.15 292.15 292.15 292.15 292.15 292.15 292.15 292.15 292.15 292.15 292.15 292.15 292.15 292.15 292.15 292.15 292.15 292.15 292.15 292.15 292.15 292.15 292.15 292.15 292.15 292.15 292.15 292.15 292.15 292.15 292.15 292.15 292.15 292.15 292.15 292.15 292.15 292.15 292.15 292.15 292.15 292.15 292.15 292.15 292.15 292.15 292.15 292.15 292.15 292.15 292.15 292.15 292.15 292.15 292.15 292.15 292.15 292.15 292.15 
26 292.15 292.15 292.15 292.15 292.15 292.15 292.15 292.15 292.15 292.15 292.15 292.15 292.15 292.15 292.15 292.15 292.15 292.15 292.15 292.15 292.15 292.15 292.15 292.15 292.15 292.15 292.15 292.15 292.15 292.15 292.15 292.15 292.15 292.15 292.15 292.15 292.15 292.15 292.15 292.15 292.15 292.15 292.15 292.15 292.15 292.15 292.15 292.15 292.15 292.15 292.15 292.15 292.15 292.15 292.15 292.15 292.15 292.15 292.15 292.15 292.15 292.15 292.15 292.15 292.15 292.15 292.15 292.15 292.15 292.15 292.15 292.15 292.15 292.15 292.15 
26 292.15 292.15 292.15 292.15 292.15 292.15 292.15 292.15 292.15 292.15 292.15 292.15 292.15 292.15 292.15 292.15 292.15 292.15 292.15 292.15 292.15 292.15 292.15 292.15 292.15 292.15 292.15 292.15 292.15 292.15 292.15 292.15 292.15 292.15 292.15 292.15 292.15 292.15 292.15 292.15 292.15 292.15 292.15 292.15 292.15 292.15 292.15 292.15 292.15 292.15 292.15 292.15 292.15 292.15 292.15 292.15 292.15 292.15 292.15 292.15 292.15 292.15 292.15 292.15 292.15 292.15 292.15 292.15 292.15 292.15 292.15 292.15 292.15 292.15 292.15 
26 292.15 292.15 292.15 292.15 292.15 292.15 292.15 292.15 292.15 292.15 292.15 292.15 292.15 292.15 292.15 292.15 292.15 292.15 292.15 292.15 292.15 292.15 292.15 292.15 292.15 292.15 292.15 292.15 292.15 292.15 292.15 292.15 292.15 292.15 292.15 292.15 292.15 292.15 292.15 292.15 292.15 292.15 292.15 292.15 292.15 292.15 292.15 292.15 292.15 292.15 292.15 292.15 292.15 292.15 292.15 292.15 292.15 292.15 292.15 292.15 292.15 292.15 292.15 292.15 292.15 292.15 292.15 292.15 292.15 292.15 292.15 292.15 292.15 292.15 292.15 
26 292.15 292.15 292.15 292.15 292.15 292.15 292.15 292.15 292.15 292.15 292.15 292.15 292.15 292.15 292.15 292.15 292.15 292.15 292.15 292.15 292.15 292.15 292.15 292.15 292.15 292.15 292.15 292.15 292.15 292.15 292.15 292.15 292.15 292.15 292.15 292.15 292.15 292.15 292.15 292.15 292.15 292.15 292.15 292.15 292.15 292.15 292.15 292.15 292.15 292.15 292.15 292.15 292.15 292.15 292.15 292.15 292.15 292.15 292.15 292.15 292.15 292.15 292.15 292.15 292.15 292.15 292.15 292.15 292.15 292.15 292.15 292.15 292.15 292.15 292.15 
26 292.15 292.15 292.15 292.15 292.15 292.15 292.15 292.15 292.15 292.15 292.15 292.15 292.15 292.15 292.15 292.15 292.15 292.15 292.15 292.15 292.15 292.15 292.15 292.15 292.15 292.15 292.15 292.15 292.15 292.15 292.15 292.15 292.15 292.15 292.15 292.15 292.15 292.15 292.15 292.15 292.15 292.15 292.15 292.15 292.15 292.15 292.15 292.15 292.15 292.15 292.15 292.15 292.15 292.15 292.15 292.15 292.15 292.15 292.15 292.15 292.15 292.15 292.15 292.15 292.15 292.15 292.15 292.15 292.15 292.15 292.15 292.15 292.15 292.15 292.15 
26 292.15 292.15 292.15 292.15 292.15 292.15 292.15 292.15 292.15 292.15 292.15 292.15 292.15 292.15 292.15 292.15 292.15 292.15 292.15 292.15 292.15 292.15 292.15 292.15 292.15 292.15 292.15 292.15 292.15 292.15 292.15 292.15 292.15 292.15 292.15 292.15 292.15 292.15 292.15 292.15 292.15 292.15 292.15 292.15 292.15 292.15 292.15 292.15 292.15 292.15 292.15 292.15 292.15 292.15 292.15 292.15 292.15 292.15 292.15 292.15 292.15 292.15 292.15 292.15 292.15 292.15 292.15 292.15 292.15 292.15 292.15 292.15 292.15 292.15 292.15 
26 292.15 292.15 292.15 292.15 292.15 292.15 292.15 292.15 292.15 292.15 292.15 292.15 292.15 292.15 292.15 292.15 292.15 292.15 292.15 292.15 292.15 292.15 292.15 292.15 292.15 292.15 292.15 292.15 292.15 292.15 292.15 292.15 292.15 292.15 292.15 292.15 292.15 292.15 292.15 292.15 292.15 292.15 292.15 292.15 292.15 292.15 292.15 292.15 292.15 292.15 292.15 292.15 292.15 292.15 292.15 292.15 292.15 292.15 292.15 292.15 292.15 292.15 292.15 292.15 292.15 292.15 292.15 292.15 292.15 292.15 292.15 292.15 292.15 292.15 292.15 
26 292.15 292.15 292.15 292.15 292.15 292.15 292.15 292.15 292.15 292.15 292.15 292.15 292.15 292.15 292.15 292.15 292.15 292.15 292.15 292.15 292.15 292.15 292.15 292.15 292.15 292.15 292.15 292.15 292.15 292.15 292.15 292.15 292.15 292.15 292.15 292.15 292.15 292.15 292.15 292.15 292.15 292.15 292.15 292.15 292.15 292.15 292.15 292.15 292.15 292.15 292.15 292.15 292.15 292.15 292.15 292.15 292.15 292.15 292.15 292.15 292.15 292.15 292.15 292.15 292.15 292.15 292.15 292.15 292.15 292.15 292.15 292.15 292.15 292.15 292.15 
26 292.15 292.15 292.15 292.15 292.15 292.15 292.15 292.15 292.15 292.15 292.15 292.15 292.15 292.15 292.15 292.15 292.15 292.15 292.15 292.15 292.15 292.15 292.15 292.15 292.15 292.15 292.15 292.15 292.15 292.15 292.15 292.15 292.15 292.15 292.15 292.15 292.15 292.15 292.15 292.15 292.15 292.15 292.15 292.15 292.15 292.15 292.15 292.15 292.15 292.15 292.15 292.15 292.15 292.15 292.15 292.15 292.15 292.15 292.15 292.15 292.15 292.15 292.15 292.15 292.15 292.15 292.15 292.15 292.15 292.15 292.15 292.15 292.15 292.15 292.15 

28 292.15 292.15 292.15 292.15 292.15 292.15 292.15 292.15 292.15 292.15 292.15 292.15 292.15 292.15 292.15 292.15 292.15 292.15 292.15 292.15 292.15 292.15 292.15 292.15 292.15 292.15 292.15 292.15 292.15 292.15 292.15 292.15 292.15 292.15 292.15 292.15 292.15 292.15 292.15 292.15 292.15 292.15 292.15 292.15 292.15 292.15 292.15 292.15 292.15 292.15 292.15 292.15 292.15 292.15 292.15 292.15 292.15 292.15 292.15 292.15 292.15 292.15 292.15 292.15 292.15 292.15 292.15 292.15 292.15 292.15 292.15 292.15 292.15 292.15 292.15 
28 292.15 292.15 292.15 292.15 292.15 292.15 292.15 292.15 292.15 292.15 292.15 292.15 292.15 292.15 292.15 292.15 292.15 292.15 292.15 292.15 292.15 292.15 292.15 292.15 292.15 292.15 292.15 292.15 292.15 292.15 292.15 292.15 292.15 292.15 292.15 292.15 292.15 292.15 292.15 292.15 292.15 292.15 292.15 292.15 292.15 292.15 292.15 292.15 292.15 292.15 292.15 292.15 292.15 292.15 292.15 292.15 292.15 292.15 292.15 292.15 292.15 292.15 292.15 292.15 292.15 292.15 292.15 292.15 292.15 292.15 292.15 292.15 292.15 292.15 292.15 
28 292.15 292.15 292.15 292.15 292.15 292.15 292.15 292.15 292.15 292.15 292.15 292.15 292.15 292.15 292.15 292.15 292.15 292.15 292.15 292.15 292.15 292.15 292.15 292.15 292.15 292.15 292.15 292.15 292.15 292.15 292.15 292.15 292.15 292.15 292.15 292.15 292.15 292.15 292.15 292.15 292.15 292.15 292.15 292.15 292.15 292.15 292.15 292.15 292.15 292.15 292.15 292.15 292.15 292.15 292.15 292.15 292.15 292.15 292.15 292.15 292.15 292.15 292.15 292.15 292.15 292.15 292.15 292.15 292.15 292.15 292.15 292.15 292.15 292.15 292.15 
28 292.15 292.15 292.15 292.15 292.15 292.15 292.15 292.15 292.15 292.15 292.15 292.15 292.15 292.15 292.15 292.15 292.15 292.15 292.15 292.15 292.15 292.15 292.15 292.15 292.15 292.15 292.15 292.15 292.15 292.15 292.15 292.15 292.15 292.15 292.15 292.15 292.15 292.15 292.15 292.15 292.15 292.15 292.15 292.15 292.15 292.15 292.15 292.15 292.15 292.15 292.15 292.15 292.15 292.15 292.15 292.15 292.15 292.15 292.15 292.15 292.15 292.15 292.15 292.15 292.15 292.15 292.15 292.15 292.15 292.15 292.15 292.15 292.15 292.15 292.15 
28 292.15 292.15 292.15 292.15 292.15 292.15 292.15 292.15 292.15 292.15 292.15 292.15 292.15 292.15 292.15 292.15 292.15 292.15 292.15 292.15 292.15 292.15 292.15 292.15 292.15 292.15 292.15 292.15 292.15 292.15 292.15 292.15 292.15 292.15 292.15 292.15 292.15 292.15 292.15 292.15 292.15 292.15 292.15 292.15 292.15 292.15 292.15 292.15 292.15 292.15 292.15 292.15 292.15 292.15 292.15 292.15 292.15 292.15 292.15 292.15 292.15 292.15 292.15 292.15 292.15 292.15 292.15 292.15 292.15 292.15 292.15 292.15 292.15 292.15 292.15 
28 292.15 292.15 292.15 292.15 292.15 292.15 292.15 292.15 292.15 292.15 292.15 292.15 292.15 292.15 292.15 292.15 292.15 292.15 292.15 292.15 292.15 292.15 292.15 292.15 292.15 292.15 292.15 292.15 292.15 292.15 292.15 292.15 292.15 292.15 292.15 292.15 292.15 292.15 292.15 292.15 292.15 292.15 292.15 292.15 292.15 292.15 292.15 292.15 292.15 292.15 292.15 292.15 292.15 292.15 292.15 292.15 292.15 292.15 292.15 292.15 292.15 292.15 292.15 292.15 292.15 292.15 292.15 292.15 292.15 292.15 292.15 292.15 292.15 292.15 292.15 
28 292.15 292.15 292.15 292.15 292.15 292.15 292.15 292.15 292.15 292.15 292.15 292.15 292.15 292.15 292.15 292.15 292.15 292.15 292.15 292.15 292.15 292.15 292.15 292.15 292.15 292.15 292.15 292.15 292.15 292.15 292.15 292.15 292.15 292.15 292.15 292.15 292.15 292.15 292.15 292.15 292.15 292.15 292.15 292.15 292.15 292.15 292.15 292.15 292.15 292.15 292.15 292.15 292.15 292.15 292.15 292.15 292.15 292.15 292.15 292.15 292.15 292.15 292.15 292.15 292.15 292.15 292.15 292.15 292.15 292.15 292.15 292.15 292.15 292.15 292.15 
28 292.15 292.15 292.15 292.15 292.15 292.15 292.15 292.15 292.15 292.15 292.15 292.15 292.15 292.15 292.15 292.15 292.15 292.15 292.15 292.15 292.15 292.15 292.15 292.15 292.15 292.15 292.15 292.15 292.15 292.15 292.15 292.15 292.15 292.15 292.15 292.15 292.15 292.15 292.15 292.15 292.15 292.15 292.15 292.15 292.15 292.15 292.15 292.15 292.15 292.15 292.15 292.15 292.15 292.15 292.15 292.15 292.15 292.15 292.15 292.15 292.15 292.15 292.15 292.15 292.15 292.15 292.15 292.15 292.15 292.15 292.15 292.15 292.15 292.15 292.15 
28 292.15 292.15 292.15 292.15 292.15 292.15 292.15 292.15 292.15 292.15 292.15 292.15 292.15 292.15 292.15 292.15 292.15 292.15 292.15 292.15 292.15 292.15 292.15 292.15 292.15 292.15 292.15 292.15 292.15 292.15 292.15 292.15 292.15 292.15 292.15 292.15 292.15 292.15 292.15 292.15 292.15 292.15 292.15 292.15 292.15 292.15 292.15 292.15 292.15 292.15 292.15 292.15 292.15 292.15 292.15 292.15 292.15 292.15 292.15 292.15 292.15 292.15 292.15 292.15 292.15 292.15 292.15 292.15 292.15 292.15 292.15 292.15 292.15 292.15 292.15 
28 292.15 292.15 292.15 292.15 292.15 292.15 292.15 292.15 292.15 292.15 292.15 292.15 292.15 292.15 292.15 292.15 292.15 292.15 292.15 292.15 292.15 292.15 292.15 292.15 292.15 292.15 292.15 292.15 292.15 292.15 292.15 292.15 292.15 292.15 292.15 292.15 292.15 292.15 292.15 292.15 292.15 292.15 292.15 292.15 292.15 292.15 292.15 292.15 292.15 292.15 292.15 292.15 292.15 292.15 292.15 292.15 292.15 292.15 292.15 292.15 292.15 292.15 292.15 292.15 292.15 292.15 292.15 292.15 292.15 292.15 292.15 292.15 292.15 292.15 292.15 
28 292.15 292.15 292.15 292.15 292.15 292.15 292.15 292.15 292.15 292.15 292.15 292.15 292.15 292.15 292.15 292.15 292.15 292.15 292.15 292.15 292.15 292.15 292.15 292.15 292.15 292.15 292.15 292.15 292.15 292.15 292.15 292.15 292.15 292.15 292.15 292.15 292.15 292.15 292.15 292.15 292.15 292.15 292.15 292.15 292.15 292.15 292.15 292.15 292.15 292.15 292.15 292.15 292.15 292.15 292.15 292.15 292.15 292.15 292.15 292.15 292.15 292.15 292.15 292.15 292.15 292.15 292.15 292.15 292.15 292.15 292.15 292.15 292.15 292.15 292.15 
28 292.15 292.15 292.15 292.15 292.15 292.15 292.15 292.15 292.15 292.15 292.15 292.15 292.15 292.15 292.15 292.15 292.15 292.15 292.15 292.15 292.15 292.15 292.15 292.15 292.15 292.15 292.15 292.15 292.15 292.15 292.15 292.15 292.15 292.15 292.15 292.15 292.15 292.15 292.15 292.15 292.15 292.15 292.15 292.15 292.15 292.15 292.15 292.15 292.15 292.15 292.15 292.15 292.15 292.15 292.15 292.15 292.15 292.15 292.15 292.15 292.15 292.15 292.15 292.15 292.15 292.15 292.15 292.15 292.15 292.15 292.15 292.15 292.15 292.15 292.15 
28 292.15 292.15 292.15 292.15 292.15 292.15 292.15 292.15 292.15 292.15 292.15 292.15 292.15 292.15 292.15 292.15 292.15 292.15 292.15 292.15 292.15 292.15 292.15 292.15 292.15 292.15 292.15 292.15 292.15 292.15 292.15 292.15 292.15 292.15 292.15 292.15 292.15 292.15 292.15 292.15 292.15 292.15 292.15 292.15 292.15 292.15 292.15 292.15 292.15 292.15 292.15 292.15 292.15 292.15 292.15 292.15 292.15 292.15 292.15 292.15 292.15 292.15 292.15 292.15 292.15 292.15 292.15 292.15 292.15 292.15 292.15 292.15 292.15 292.15 292.15 
28 292.15 292.15 292.15 292.15 292.15 292.15 292.15 292.15 292.15 292.15 292.15 292.15 292.15 292.15 292.15 292.15 292.15 292.15 292.15 292.15 292.15 292.15 292.15 292.15 292.15 292.15 292.15 292.15 292.15 292.15 292.15 292.15 292.15 292.15 292.15 292.15 292.15 292.15 292.15 292.15 292.15 292.15 292.15 292.15 292.15 292.15 292.15 292.15 292.15 292.15 292.15 292.15 292.15 292.15 292.15 292.15 292.15 292.15 292.15 292.15 292.15 292.15 292.15 292.15 292.15 292.15 292.15 292.15 292.15 292.15 292.15 292.15 292.15 292.15 292.15 
28 292.15 292.15 292.15 292.15 292.15 292.15 292.15 292.15 292.15 292.15 292.15 292.15 292.15 292.15 292.15 292.15 292.15 292.15 292.15 292.15 292.15 292.15 292.15 292.15 292.15 292.15 292.15 292.15 292.15 292.15 292.15 292.15 292.15 292.15 292.15 292.15 292.15 292.15 292.15 292.15 292.15 292.15 292.15 292.15 292.15 292.15 292.15 292.15 292.15 292.15 292.15 292.15 292.15 292.15 292.15 292.15 292.15 292.15 292.15 292.15 292.15 292.15 292.15 292.15 292.15 292.15 292.15 292.15 292.15 292.15 292.15 292.15 292.15 292.15 292.15 
28 292.15 292.15 292.15 292.15 292.15 292.15 292.15 292.15 292.15 292.15 292.15 292.15 292.15 292.15 292.15 292.15 292.15 292.15 292.15 292.15 292.15 292.15 292.15 292.15 292.15 292.15 292.15 292.15 292.15 292.15 292.15 292.15 292.15 292.15 292.15 292.15 292.15 292.15 292.15 292.15 292.15 292.15 292.15 292.15 292.15 292.15 292.15 292.15 292.15 292.15 292.15 292.15 292.15 292.15 292.15 292.15 292.15 292.15 292.15 292.15 292.15 292.15 292.15 292.15 292.15 292.15 292.15 292.15 292.15 292.15 292.15 292.15 292.15 292.15 292.15 

30 292.15 292.15 292.15 292.15 292.15 292.15 292.15 292.15 292.15 292.15 292.15 292.15 292.15 292.15 292.15 292.15 292.15 292.15 292.15 292.15 292.15 292.15 292.15 292.15 292.15 292.15 292.15 292.15 292.15 292.15 292.15 292.15 292.15 292.15 292.15 292.15 292.15 292.15 292.15 292.15 292.15 292.15 292.15 292.15 292.15 292.15 292.15 292.15 292.15 292.15 292.15 292.15 292.15 292.15 292.15 292.15 292.15 292.15 292.15 292.15 292.15 292.15 292.15 292.15 292.15 292.15 292.15 292.15 292.15 292.15 292.15 292.15 292.15 292.15 292.15 
30 292.15 292.15 292.15 292.15 292.15 292.15 292.15 292.15 292.15 292.15 292.15 292.15 292.15 292.15 292.15 292.15 292.15 292.15 292.15 292.15 292.15 292.15 292.15 292.15 292.15 292.15 292.15 292.15 292.15 292.15 292.15 292.15 292.15 292.15 292.15 292.15 292.15 292.15 292.15 292.15 292.15 292.15 292.15 292.15 292.15 292.15 292.15 292.15 292.15 292.15 292.15 292.15 292.15 292.15 292.15 292.15 292.15 292.15 292.15 292.15 292.15 292.15 292.15 292.15 292.15 292.15 292.15 292.15 292.15 292.15 292.15 292.15 292.15 292.15 292.15 
30 292.15 292.15 292.15 292.15 292.15 292.15 292.15 292.15 292.15 292.15 292.15 292.15 292.15 292.15 292.15 292.15 292.15 292.15 292.15 292.15 292.15 292.15 292.15 292.15 292.15 292.15 292.15 292.15 292.15 292.15 292.15 292.15 292.15 292.15 292.15 292.15 292.15 292.15 292.15 292.15 292.15 292.15 292.15 292.15 292.15 292.15 292.15 292.15 292.15 292.15 292.15 292.15 292.15 292.15 292.15 292.15 292.15 292.15 292.15 292.15 292.15 292.15 292.15 292.15 292.15 292.15 292.15 292.15 292.15 292.15 292.15 292.15 292.15 292.15 292.15 
30 292.15 292.15 292.15 292.15 292.15 292.15 292.15 292.15 292.15 292.15 292.15 292.15 292.15 292.15 292.15 292.15 292.15 292.15 292.15 292.15 292.15 292.15 292.15 292.15 292.15 292.15 292.15 292.15 292.15 292.15 292.15 292.15 292.15 292.15 292.15 292.15 292.15 292.15 292.15 292.15 292.15 292.15 292.15 292.15 292.15 292.15 292.15 292.15 292.15 292.15 292.15 292.15 292.15 292.15 292.15 292.15 292.15 292.15 292.15 292.15 292.15 292.15 292.15 292.15 292.15 292.15 292.15 292.15 292.15 292.15 292.15 292.15 292.15 292.15 292.15 
30 292.15 292.15 292.15 292.15 292.15 292.15 292.15 292.15 292.15 292.15 292.15 292.15 292.15 292.15 292.15 292.15 292.15 292.15 292.15 292.15 292.15 292.15 292.15 292.15 292.15 292.15 292.15 292.15 292.15 292.15 292.15 292.15 292.15 292.15 292.15 292.15 292.15 292.15 292.15 292.15 292.15 292.15 292.15 292.15 292.15 292.15 292.15 292.15 292.15 292.15 292.15 292.15 292.15 292.15 292.15 292.15 292.15 292.15 292.15 292.15 292.15 292.15 292.15 292.15 292.15 292.15 292.15 292.15 292.15 292.15 292.15 292.15 292.15 292.15 292.15 
30 292.15 292.15 292.15 292.15 292.15 292.15 292.15 292.15 292.15 292.15 292.15 292.15 292.15 292.15 292.15 292.15 292.15 292.15 292.15 292.15 292.15 292.15 292.15 292.15 292.15 292.15 292.15 292.15 292.15 292.15 292.15 292.15 292.15 292.15 292.15 292.15 292.15 292.15 292.15 292.15 292.15 292.15 292.15 292.15 292.15 292.15 292.15 292.15 292.15 292.15 292.15 292.15 292.15 292.15 292.15 292.15 292.15 292.15 292.15 292.15 292.15 292.15 292.15 292.15 292.15 292.15 292.15 292.15 292.15 292.15 292.15 292.15 292.15 292.15 292.15 
30 292.15 292.15 292.15 292.15 292.15 292.15 292.15 292.15 292.15 292.15 292.15 292.15 292.15 292.15 292.15 292.15 292.15 292.15 292.15 292.15 292.15 292.15 292.15 292.15 292.15 292.15 292.15 292.15 292.15 292.15 292.15 292.15 292.15 292.15 292.15 292.15 292.15 292.15 292.15 292.15 292.15 292.15 292.15 292.15 292.15 292.15 292.15 292.15 292.15 292.15 292.15 292.15 292.15 292.15 292.15 292.15 292.15 292.15 292.15 292.15 292.15 292.15 292.15 292.15 292.15 292.15 292.15 292.15 292.15 292.15 292.15 292.15 292.15 292.15 292.15 
30 292.15 292.15 292.15 292.15 292.15 292.15 292.15 292.15 292.15 292.15 292.15 292.15 292.15 292.15 292.15 292.15 292.15 292.15 292.15 292.15 292.15 292.15 292.15 292.15 292.15 292.15 292.15 292.15 292.15 292.15 292.15 292.15 292.15 292.15 292.15 292.15 292.15 292.15 292.15 292.15 292.15 292.15 292.15 292.15 292.15 292.15 292.15 292.15 292.15 292.15 292.15 292.15 292.15 292.15 292.15 292.15 292.15 292.15 292.15 292.15 292.15 292.15 292.15 292.15 292.15 292.15 292.15 292.15 292.15 292.15 292.15 292.15 292.15 292.15 292.15 
30 292.15 292.15 292.15 292.15 292.15 292.15 292.15 292.15 292.15 292.15 292.15 292.15 292.15 292.15 292.15 292.15 292.15 292.15 292.15 292.15 292.15 292.15 292.15 292.15 292.15 292.15 292.15 292.15 292.15 292.15 292.15 292.15 292.15 292.15 292.15 292.15 292.15 292.15 292.15 292.15 292.15 292.15 292.15 292.15 292.15 292.15 292.15 292.15 292.15 292.15 292.15 292.15 292.15 292.15 292.15 292.15 292.15 292.15 292.15 292.15 292.15 292.15 292.15 292.15 292.15 292.15 292.15 292.15 292.15 292.15 292.15 292.15 292.15 292.15 292.15 
30 292.15 292.15 292.15 292.15 292.15 292.15 292.15 292.15 292.15 292.15 292.15 292.15 292.15 292.15 292.15 292.15 292.15 292.15 292.15 292.15 292.15 292.15 292.15 292.15 292.15 292.15 292.15 292.15 292.15 292.15 292.15 292.15 292.15 292.15 292.15 292.15 292.15 292.15 292.15 292.15 292.15 292.15 292.15 292.15 292.15 292.15 292.15 292.15 292.15 292.15 292.15 292.15 292.15 292.15 292.15 292.15 292.15 292.15 292.15 292.15 292.15 292.15 292.15 292.15 292.15 292.15 292.15 292.15 292.15 292.15 292.15 292.15 292.15 292.15 292.15 
30 292.15 292.15 292.15 292.15 292.15 292.15 292.15 292.15 292.15 292.15 292.15 292.15 292.15 292.15 292.15 292.15 292.15 292.15 292.15 292.15 292.15 292.15 292.15 292.15 292.15 292.15 292.15 292.15 292.15 292.15 292.15 292.15 292.15 292.15 292.15 292.15 292.15 292.15 292.15 292.15 292.15 292.15 292.15 292.15 292.15 292.15 292.15 292.15 292.15 292.15 292.15 292.15 292.15 292.15 292.15 292.15 292.15 292.15 292.15 292.15 292.15 292.15 292.15 292.15 292.15 292.15 292.15 292.15 292.15 292.15 292.15 292.15 292.15 292.15 292.15 
30 292.15 292.15 292.15 292.15 292.15 292.15 292.15 292.15 292.15 292.15 292.15 292.15 292.15 292.15 292.15 292.15 292.15 292.15 292.15 292.15 292.15 292.15 292.15 292.15 292.15 292.15 292.15 292.15 292.15 292.15 292.15 292.15 292.15 292.15 292.15 292.15 292.15 292.15 292.15 292.15 292.15 292.15 292.15 292.15 292.15 292.15 292.15 292.15 292.15 292.15 292.15 292.15 292.15 292.15 292.15 292.15 292.15 292.15 292.15 292.15 292.15 292.15 292.15 292.15 292.15 292.15 292.15 292.15 292.15 292.15 292.15 292.15 292.15 292.15 292.15 
30 292.15 292.15 292.15 292.15 292.15 292.15 292.15 292.15 292.15 292.15 292.15 292.15 292.15 292.15 292.15 292.15 292.15 292.15 292.15 292.15 292.15 292.15 292.15 292.15 292.15 292.15 292.15 292.15 292.15 292.15 292.15 292.15 292.15 292.15 292.15 292.15 292.15 292.15 292.15 292.15 292.15 292.15 292.15 292.15 292.15 292.15 292.15 292.15 292.15 292.15 292.15 292.15 292.15 292.15 292.15 292.15 292.15 292.15 292.15 292.15 292.15 292.15 292.15 292.15 292.15 292.15 292.15 292.15 292.15 292.15 292.15 292.15 292.15 292.15 292.15 
30 292.15 292.15 292.15 292.15 292.15 292.15 292.15 292.15 292.15 292.15 292.15 292.15 292.15 292.15 292.15 292.15 292.15 292.15 292.15 292.15 292.15 292.15 292.15 292.15 292.15 292.15 292.15 292.15 292.15 292.15 292.15 292.15 292.15 292.15 292.15 292.15 292.15 292.15 292.15 292.15 292.15 292.15 292.15 292.15 292.15 292.15 292.15 292.15 292.15 292.15 292.15 292.15 292.15 292.15 292.15 292.15 292.15 292.15 292.15 292.15 292.15 292.15 292.15 292.15 292.15 292.15 292.15 292.15 292.15 292.15 292.15 292.15 292.15 292.15 292.15 
30 292.15 292.15 292.15 292.15 292.15 292.15 292.15 292.15 292.15 292.15 292.15 292.15 292.15 292.15 292.15 292.15 292.15 292.15 292.15 292.15 292.15 292.15 292.15 292.15 292.15 292.15 292.15 292.15 292.15 292.15 292.15 292.15 292.15 292.15 292.15 292.15 292.15 292.15 292.15 292.15 292.15 292.15 292.15 292.15 292.15 292.15 292.15 292.15 292.15 292.15 292.15 292.15 292.15 292.15 292.15 292.15 292.15 292.15 292.15 292.15 292.15 292.15 292.15 292.15 292.15 292.15 292.15 292.15 292.15 292.15 292.15 292.15 292.15 292.15 292.15 
30 292.15 292.15 292.15 292.15 292.15 292.15 292.15 292.15 292.15 292.15 292.15 292.15 292.15 292.15 292.15 292.15 292.15 292.15 292.15 292.15 292.15 292.15 292.15 292.15 292.15 292.15 292.15 292.15 292.15 292.15 292.15 292.15 292.15 292.15 292.15 292.15 292.15 292.15 292.15 292.15 292.15 292.15 292.15 292.15 292.15 292.15 292.15 292.15 292.15 292.15 292.15 292.15 292.15 292.15 292.15 292.15 292.15 292.15 292.15 292.15 292.15 292.15 292.15 292.15 292.15 292.15 292.15 292.15 292.15 292.15 292.15 292.15 292.15 292.15 292.15 

32 292.15 292.15 292.15 292.15 292.15 292.15 292.15 292.15 292.15 292.15 292.15 292.15 292.15 292.15 292.15 292.15 292.15 292.15 292.15 292.15 292.15 292.15 292.15 292.15 292.15 292.15 292.15 292.15 292.15 292.15 292.15 292.15 292.15 292.15 292.15 292.15 292.15 292.15 292.15 292.15 292.15 292.15 292.15 292.15 292.15 292.15 292.15 292.15 292.15 292.15 292.15 292.15 292.15 292.15 292.15 292.15 292.15 292.15 292.15 292.15 292.15 292.15 292.15 292.15 292.15 292.15 292.15 292.15 292.15 292.15 292.15 292.15 292.15 292.15 292.15 
32 292.15 292.15 292.15 292.15 292.15 292.15 292.15 292.15 292.15 292.15 292.15 292.15 292.15 292.15 292.15 292.15 292.15 292.15 292.15 292.15 292.15 292.15 292.15 292.15 292.15 292.15 292.15 292.15 292.15 292.15 292.15 292.15 292.15 292.15 292.15 292.15 292.15 292.15 292.15 292.15 292.15 292.15 292.15 292.15 292.15 292.15 292.15 292.15 292.15 292.15 292.15 292.15 292.15 292.15 292.15 292.15 292.15 292.15 292.15 292.15 292.15 292.15 292.15 292.15 292.15 292.15 292.15 292.15 292.15 292.15 292.15 292.15 292.15 292.15 292.15 
32 292.15 292.15 292.15 292.15 292.15 292.15 292.15 292.15 292.15 292.15 292.15 292.15 292.15 292.15 292.15 292.15 292.15 292.15 292.15 292.15 292.15 292.15 292.15 292.15 292.15 292.15 292.15 292.15 292.15 292.15 292.15 292.15 292.15 292.15 292.15 292.15 292.15 292.15 292.15 292.15 292.15 292.15 292.15 292.15 292.15 292.15 292.15 292.15 292.15 292.15 292.15 292.15 292.15 292.15 292.15 292.15 292.15 292.15 292.15 292.15 292.15 292.15 292.15 292.15 292.15 292.15 292.15 292.15 292.15 292.15 292.15 292.15 292.15 292.15 292.15 
32 292.15 292.15 292.15 292.15 292.15 292.15 292.15 292.15 292.15 292.15 292.15 292.15 292.15 292.15 292.15 292.15 292.15 292.15 292.15 292.15 292.15 292.15 292.15 292.15 292.15 292.15 292.15 292.15 292.15 292.15 292.15 292.15 292.15 292.15 292.15 292.15 292.15 292.15 292.15 292.15 292.15 292.15 292.15 292.15 292.15 292.15 292.15 292.15 292.15 292.15 292.15 292.15 292.15 292.15 292.15 292.15 292.15 292.15 292.15 292.15 292.15 292.15 292.15 292.15 292.15 292.15 292.15 292.15 292.15 292.15 292.15 292.15 292.15 292.15 292.15 
32 292.15 292.15 292.15 292.15 292.15 292.15 292.15 292.15 292.15 292.15 292.15 292.15 292.15 292.15 292.15 292.15 292.15 292.15 292.15 292.15 292.15 292.15 292.15 292.15 292.15 292.15 292.15 292.15 292.15 292.15 292.15 292.15 292.15 292.15 292.15 292.15 292.15 292.15 292.15 292.15 292.15 292.15 292.15 292.15 292.15 292.15 292.15 292.15 292.15 292.15 292.15 292.15 292.15 292.15 292.15 292.15 292.15 292.15 292.15 292.15 292.15 292.15 292.15 292.15 292.15 292.15 292.15 292.15 292.15 292.15 292.15 292.15 292.15 292.15 292.15 
32 292.15 292.15 292.15 292.15 292.15 292.15 292.15 292.15 292.15 292.15 292.15 292.15 292.15 292.15 292.15 292.15 292.15 292.15 292.15 292.15 292.15 292.15 292.15 292.15 292.15 292.15 292.15 292.15 292.15 292.15 292.15 292.15 292.15 292.15 292.15 292.15 292.15 292.15 292.15 292.15 292.15 292.15 292.15 292.15 292.15 292.15 292.15 292.15 292.15 292.15 292.15 292.15 292.15 292.15 292.15 292.15 292.15 292.15 292.15 292.15 292.15 292.15 292.15 292.15 292.15 292.15 292.15 292.15 292.15 292.15 292.15 292.15 292.15 292.15 292.15 
32 292.15 292.15 292.15 292.15 292.15 292.15 292.15 292.15 292.15 292.15 292.15 292.15 292.15 292.15 292.15 292.15 292.15 292.15 292.15 292.15 292.15 292.15 292.15 292.15 292.15 292.15 292.15 292.15 292.15 292.15 292.15 292.15 292.15 292.15 292.15 292.15 292.15 292.15 292.15 292.15 292.15 292.15 292.15 292.15 292.15 292.15 292.15 292.15 292.15 292.15 292.15 292.15 292.15 292.15 292.15 292.15 292.15 292.15 292.15 292.15 292.15 292.15 292.15 292.15 292.15 292.15 292.15 292.15 292.15 292.15 292.15 292.15 292.15 292.15 292.15 
32 292.15 292.15 292.15 292.15 292.15 292.15 292.15 292.15 292.15 292.15 292.15 292.15 292.15 292.15 292.15 292.15 292.15 292.15 292.15 292.15 292.15 292.15 292.15 292.15 292.15 292.15 292.15 292.15 292.15 292.15 292.15 292.15 292.15 292.15 292.15 292.15 292.15 292.15 292.15 292.15 292.15 292.15 292.15 292.15 292.15 292.15 292.15 292.15 292.15 292.15 292.15 292.15 292.15 292.15 292.15 292.15 292.15 292.15 292.15 292.15 292.15 292.15 292.15 292.15 292.15 292.15 292.15 292.15 292.15 292.15 292.15 292.15 292.15 292.15 292.15 
32 292.15 292.15 292.15 292.15 292.15 292.15 292.15 292.15 292.15 292.15 292.15 292.15 292.15 292.15 292.15 292.15 292.15 292.15 292.15 292.15 292.15 292.15 292.15 292.15 292.15 292.15 292.15 292.15 292.15 292.15 292.15 292.15 292.15 292.15 292.15 292.15 292.15 292.15 292.15 292.15 292.15 292.15 292.15 292.15 292.15 292.15 292.15 292.15 292.15 292.15 292.15 292.15 292.15 292.15 292.15 292.15 292.15 292.15 292.15 292.15 292.15 292.15 292.15 292.15 292.15 292.15 292.15 292.15 292.15 292.15 292.15 292.15 292.15 292.15 292.15 
32 292.15 292.15 292.15 292.15 292.15 292.15 292.15 292.15 292.15 292.15 292.15 292.15 292.15 292.15 292.15 292.15 292.15 292.15 292.15 292.15 292.15 292.15 292.15 292.15 292.15 292.15 292.15 292.15 292.15 292.15 292.15 292.15 292.15 292.15 292.15 292.15 292.15 292.15 292.15 292.15 292.15 292.15 292.15 292.15 292.15 292.15 292.15 292.15 292.15 292.15 292.15 292.15 292.15 292.15 292.15 292.15 292.15 292.15 292.15 292.15 292.15 292.15 292.15 292.15 292.15 292.15 292.15 292.15 292.15 292.15 292.15 292.15 292.15 292.15 292.15 
32 292.15 292.15 292.15 292.15 292.15 292.15 292.15 292.15 292.15 292.15 292.15 292.15 292.15 292.15 292.15 292.15 292.15 292.15 292.15 292.15 292.15 292.15 292.15 292.15 292.15 292.15 292.15 292.15 292.15 292.15 292.15 292.15 292.15 292.15 292.15 292.15 292.15 292.15 292.15 292.15 292.15 292.15 292.15 292.15 292.15 292.15 292.15 292.15 292.15 292.15 292.15 292.15 292.15 292.15 292.15 292.15 292.15 292.15 292.15 292.15 292.15 292.15 292.15 292.15 292.15 292.15 292.15 292.15 292.15 292.15 292.15 292.15 292.15 292.15 292.15 
32 292.15 292.15 292.15 292.15 292.15 292.15 292.15 292.15 292.15 292.15 292.15 292.15 292.15 292.15 292.15 292.15 292.15 292.15 292.15 292.15 292.15 292.15 292.15 292.15 292.15 292.15 292.15 292.15 292.15 292.15 292.15 292.15 292.15 292.15 292.15 292.15 292.15 292.15 292.15 292.15 292.15 292.15 292.15 292.15 292.15 292.15 292.15 292.15 292.15 292.15 292.15 292.15 292.15 292.15 292.15 292.15 292.15 292.15 292.15 292.15 292.15 292.15 292.15 292.15 292.15 292.15 292.15 292.15 292.15 292.15 292.15 292.15 292.15 292.15 292.15 
32 292.15 292.15 292.15 292.15 292.15 292.15 292.15 292.15 292.15 292.15 292.15 292.15 292.15 292.15 292.15 292.15 292.15 292.15 292.15 292.15 292.15 292.15 292.15 292.15 292.15 292.15 292.15 292.15 292.15 292.15 292.15 292.15 292.15 292.15 292.15 292.15 292.15 292.15 292.15 292.15 292.15 292.15 292.15 292.15 292.15 292.15 292.15 292.15 292.15 292.15 292.15 292.15 292.15 292.15 292.15 292.15 292.15 292.15 292.15 292.15 292.15 292.15 292.15 292.15 292.15 292.15 292.15 292.15 292.15 292.15 292.15 292.15 292.15 292.15 292.15 
32 292.15 292.15 292.15 292.15 292.15 292.15 292.15 292.15 292.15 292.15 292.15 292.15 292.15 292.15 292.15 292.15 292.15 292.15 292.15 292.15 292.15 292.15 292.15 292.15 292.15 292.15 292.15 292.15 292.15 292.15 292.15 292.15 292.15 292.15 292.15 292.15 292.15 292.15 292.15 292.15 292.15 292.15 292.15 292.15 292.15 292.15 292.15 292.15 292.15 292.15 292.15 292.15 292.15 292.15 292.15 292.15 292.15 292.15 292.15 292.15 292.15 292.15 292.15 292.15 292.15 292.15 292.15 292.15 292.15 292.15 292.15 292.15 292.15 292.15 292.15 
32 292.15 292.15 292.15 292.15 292.15 292.15 292.15 292.15 292.15 292.15 292.15 292.15 292.15 292.15 292.15 292.15 292.15 292.15 292.15 292.15 292.15 292.15 292.15 292.15 292.15 292.15 292.15 292.15 292.15 292.15 292.15 292.15 292.15 292.15 292.15 292.15 292.15 292.15 292.15 292.15 292.15 292.15 292.15 292.15 292.15 292.15 292.15 292.15 292.15 292.15 292.15 292.15 292.15 292.15 292.15 292.15 292.15 292.15 292.15 292.15 292.15 292.15 292.15 292.15 292.15 292.15 292.15 292.15 292.15 292.15 292.15 292.15 292.15 292.15 292.15 
32 292.15 292.15 292.15 292.15 292.15 292.15 292.15 292.15 292.15 292.15 292.15 292.15 292.15 292.15 292.15 292.15 292.15 292.15 292.15 292.15 292.15 292.15 292.15 292.15 292.15 292.15 292.15 292.15 292.15 292.15 292.15 292.15 292.15 292.15 292.15 292.15 292.15 292.15 292.15 292.15 292.15 292.15 292.15 292.15 292.15 292.15 292.15 292.15 292.15 292.15 292.15 292.15 292.15 292.15 292.15 292.15 292.15 292.15 292.15 292.15 292.15 292.15 292.15 292.15 292.15 292.15 292.15 292.15 292.15 292.15 292.15 292.15 292.15 292.15 292.15 

34 292.15 292.15 292.15 292.15 292.15 292.15 292.15 292.15 292.15 292.15 292.15 292.15 292.15 292.15 292.15 292.15 292.15 292.15 292.15 292.15 292.15 292.15 292.15 292.15 292.15 292.15 292.15 292.15 292.15 292.15 292.15 292.15 292.15 292.15 292.15 292.15 292.15 292.15 292.15 292.15 292.15 292.15 292.15 292.15 292.15 292.15 292.15 292.15 292.15 292.15 292.15 292.15 292.15 292.15 292.15 292.15 292.15 292.15 292.15 292.15 292.15 292.15 292.15 292.15 292.15 292.15 292.15 292.15 292.15 292.15 292.15 292.15 292.15 292.15 292.15 
34 292.15 292.15 292.15 292.15 292.15 292.15 292.15 292.15 292.15 292.15 292.15 292.15 292.15 292.15 292.15 292.15 292.15 292.15 292.15 292.15 292.15 292.15 292.15 292.15 292.15 292.15 292.15 292.15 292.15 292.15 292.15 292.15 292.15 292.15 292.15 292.15 292.15 292.15 292.15 292.15 292.15 292.15 292.15 292.15 292.15 292.15 292.15 292.15 292.15 292.15 292.15 292.15 292.15 292.15 292.15 292.15 292.15 292.15 292.15 292.15 292.15 292.15 292.15 292.15 292.15 292.15 292.15 292.15 292.15 292.15 292.15 292.15 292.15 292.15 292.15 
34 292.15 292.15 292.15 292.15 292.15 292.15 292.15 292.15 292.15 292.15 292.15 292.15 292.15 292.15 292.15 292.15 292.15 292.15 292.15 292.15 292.15 292.15 292.15 292.15 292.15 292.15 292.15 292.15 292.15 292.15 292.15 292.15 292.15 292.15 292.15 292.15 292.15 292.15 292.15 292.15 292.15 292.15 292.15 292.15 292.15 292.15 292.15 292.15 292.15 292.15 292.15 292.15 292.15 292.15 292.15 292.15 292.15 292.15 292.15 292.15 292.15 292.15 292.15 292.15 292.15 292.15 292.15 292.15 292.15 292.15 292.15 292.15 292.15 292.15 292.15 
34 292.15 292.15 292.15 292.15 292.15 292.15 292.15 292.15 292.15 292.15 292.15 292.15 292.15 292.15 292.15 292.15 292.15 292.15 292.15 292.15 292.15 292.15 292.15 292.15 292.15 292.15 292.15 292.15 292.15 292.15 292.15 292.15 292.15 292.15 292.15 292.15 292.15 292.15 292.15 292.15 292.15 292.15 292.15 292.15 292.15 292.15 292.15 292.15 292.15 292.15 292.15 292.15 292.15 292.15 292.15 292.15 292.15 292.15 292.15 292.15 292.15 292.15 292.15 292.15 292.15 292.15 292.15 292.15 292.15 292.15 292.15 292.15 292.15 292.15 292.15 
34 292.15 292.15 292.15 292.15 292.15 292.15 292.15 292.15 292.15 292.15 292.15 292.15 292.15 292.15 292.15 292.15 292.15 292.15 292.15 292.15 292.15 292.15 292.15 292.15 292.15 292.15 292.15 292.15 292.15 292.15 292.15 292.15 292.15 292.15 292.15 292.15 292.15 292.15 292.15 292.15 292.15 292.15 292.15 292.15 292.15 292.15 292.15 292.15 292.15 292.15 292.15 292.15 292.15 292.15 292.15 292.15 292.15 292.15 292.15 292.15 292.15 292.15 292.15 292.15 292.15 292.15 292.15 292.15 292.15 292.15 292.15 292.15 292.15 292.15 292.15 
34 292.15 292.15 292.15 292.15 292.15 292.15 292.15 292.15 292.15 292.15 292.15 292.15 292.15 292.15 292.15 292.15 292.15 292.15 292.15 292.15 292.15 292.15 292.15 292.15 292.15 292.15 292.15 292.15 292.15 292.15 292.15 292.15 292.15 292.15 292.15 292.15 292.15 292.15 292.15 292.15 292.15 292.15 292.15 292.15 292.15 292.15 292.15 292.15 292.15 292.15 292.15 292.15 292.15 292.15 292.15 292.15 292.15 292.15 292.15 292.15 292.15 292.15 292.15 292.15 292.15 292.15 292.15 292.15 292.15 292.15 292.15 292.15 292.15 292.15 292.15 
34 292.15 292.15 292.15 292.15 292.15 292.15 292.15 292.15 292.15 292.15 292.15 292.15 292.15 292.15 292.15 292.15 292.15 292.15 292.15 292.15 292.15 292.15 292.15 292.15 292.15 292.15 292.15 292.15 292.15 292.15 292.15 292.15 292.15 292.15 292.15 292.15 292.15 292.15 292.15 292.15 292.15 292.15 292.15 292.15 292.15 292.15 292.15 292.15 292.15 292.15 292.15 292.15 292.15 292.15 292.15 292.15 292.15 292.15 292.15 292.15 292.15 292.15 292.15 292.15 292.15 292.15 292.15 292.15 292.15 292.15 292.15 292.15 292.15 292.15 292.15 
34 292.15 292.15 292.15 292.15 292.15 292.15 292.15 292.15 292.15 292.15 292.15 292.15 292.15 292.15 292.15 292.15 292.15 292.15 292.15 292.15 292.15 292.15 292.15 292.15 292.15 292.15 292.15 292.15 292.15 292.15 292.15 292.15 292.15 292.15 292.15 292.15 292.15 292.15 292.15 292.15 292.15 292.15 292.15 292.15 292.15 292.15 292.15 292.15 292.15 292.15 292.15 292.15 292.15 292.15 292.15 292.15 292.15 292.15 292.15 292.15 292.15 292.15 292.15 292.15 292.15 292.15 292.15 292.15 292.15 292.15 292.15 292.15 292.15 292.15 292.15 
34 292.15 292.15 292.15 292.15 292.15 292.15 292.15 292.15 292.15 292.15 292.15 292.15 292.15 292.15 292.15 292.15 292.15 292.15 292.15 292.15 292.15 292.15 292.15 292.15 292.15 292.15 292.15 292.15 292.15 292.15 292.15 292.15 292.15 292.15 292.15 292.15 292.15 292.15 292.15 292.15 292.15 292.15 292.15 292.15 292.15 292.15 292.15 292.15 292.15 292.15 292.15 292.15 292.15 292.15 292.15 292.15 292.15 292.15 292.15 292.15 292.15 292.15 292.15 292.15 292.15 292.15 292.15 292.15 292.15 292.15 292.15 292.15 292.15 292.15 292.15 
34 292.15 292.15 292.15 292.15 292.15 292.15 292.15 292.15 292.15 292.15 292.15 292.15 292.15 292.15 292.15 292.15 292.15 292.15 292.15 292.15 292.15 292.15 292.15 292.15 292.15 292.15 292.15 292.15 292.15 292.15 292.15 292.15 292.15 292.15 292.15 292.15 292.15 292.15 292.15 292.15 292.15 292.15 292.15 292.15 292.15 292.15 292.15 292.15 292.15 292.15 292.15 292.15 292.15 292.15 292.15 292.15 292.15 292.15 292.15 292.15 292.15 292.15 292.15 292.15 292.15 292.15 292.15 292.15 292.15 292.15 292.15 292.15 292.15 292.15 292.15 
34 292.15 292.15 292.15 292.15 292.15 292.15 292.15 292.15 292.15 292.15 292.15 292.15 292.15 292.15 292.15 292.15 292.15 292.15 292.15 292.15 292.15 292.15 292.15 292.15 292.15 292.15 292.15 292.15 292.15 292.15 292.15 292.15 292.15 292.15 292.15 292.15 292.15 292.15 292.15 292.15 292.15 292.15 292.15 292.15 292.15 292.15 292.15 292.15 292.15 292.15 292.15 292.15 292.15 292.15 292.15 292.15 292.15 292.15 292.15 292.15 292.15 292.15 292.15 292.15 292.15 292.15 292.15 292.15 292.15 292.15 292.15 292.15 292.15 292.15 292.15 
34 292.15 292.15 292.15 292.15 292.15 292.15 292.15 292.15 292.15 292.15 292.15 292.15 292.15 292.15 292.15 292.15 292.15 292.15 292.15 292.15 292.15 292.15 292.15 292.15 292.15 292.15 292.15 292.15 292.15 292.15 292.15 292.15 292.15 292.15 292.15 292.15 292.15 292.15 292.15 292.15 292.15 292.15 292.15 292.15 292.15 292.15 292.15 292.15 292.15 292.15 292.15 292.15 292.15 292.15 292.15 292.15 292.15 292.15 292.15 292.15 292.15 292.15 292.15 292.15 292.15 292.15 292.15 292.15 292.15 292.15 292.15 292.15 292.15 292.15 292.15 
34 292.15 292.15 292.15 292.15 292.15 292.15 292.15 292.15 292.15 292.15 292.15 292.15 292.15 292.15 292.15 292.15 292.15 292.15 292.15 292.15 292.15 292.15 292.15 292.15 292.15 292.15 292.15 292.15 292.15 292.15 292.15 292.15 292.15 292.15 292.15 292.15 292.15 292.15 292.15 292.15 292.15 292.15 292.15 292.15 292.15 292.15 292.15 292.15 292.15 292.15 292.15 292.15 292.15 292.15 292.15 292.15 292.15 292.15 292.15 292.15 292.15 292.15 292.15 292.15 292.15 292.15 292.15 292.15 292.15 292.15 292.15 292.15 292.15 292.15 292.15 
34 292.15 292.15 292.15 292.15 292.15 292.15 292.15 292.15 292.15 292.15 292.15 292.15 292.15 292.15 292.15 292.15 292.15 292.15 292.15 292.15 292.15 292.15 292.15 292.15 292.15 292.15 292.15 292.15 292.15 292.15 292.15 292.15 292.15 292.15 292.15 292.15 292.15 292.15 292.15 292.15 292.15 292.15 292.15 292.15 292.15 292.15 292.15 292.15 292.15 292.15 292.15 292.15 292.15 292.15 292.15 292.15 292.15 292.15 292.15 292.15 292.15 292.15 292.15 292.15 292.15 292.15 292.15 292.15 292.15 292.15 292.15 292.15 292.15 292.15 292.15 
34 292.15 292.15 292.15 292.15 292.15 292.15 292.15 292.15 292.15 292.15 292.15 292.15 292.15 292.15 292.15 292.15 292.15 292.15 292.15 292.15 292.15 292.15 292.15 292.15 292.15 292.15 292.15 292.15 292.15 292.15 292.15 292.15 292.15 292.15 292.15 292.15 292.15 292.15 292.15 292.15 292.15 292.15 292.15 292.15 292.15 292.15 292.15 292.15 292.15 292.15 292.15 292.15 292.15 292.15 292.15 292.15 292.15 292.15 292.15 292.15 292.15 292.15 292.15 292.15 292.15 292.15 292.15 292.15 292.15 292.15 292.15 292.15 292.15 292.15 292.15 
34 292.15 292.15 292.15 292.15 292.15 292.15 292.15 292.15 292.15 292.15 292.15 292.15 292.15 292.15 292.15 292.15 292.15 292.15 292.15 292.15 292.15 292.15 292.15 292.15 292.15 292.15 292.15 292.15 292.15 292.15 292.15 292.15 292.15 292.15 292.15 292.15 292.15 292.15 292.15 292.15 292.15 292.15 292.15 292.15 292.15 292.15 292.15 292.15 292.15 292.15 292.15 292.15 292.15 292.15 292.15 292.15 292.15 292.15 292.15 292.15 292.15 292.15 292.15 292.15 292.15 292.15 292.15 292.15 292.15 292.15 292.15 292.15 292.15 292.15 292.15 

36 292.15 292.15 292.15 292.15 292.15 292.15 292.15 292.15 292.15 292.15 292.15 292.15 292.15 292.15 292.15 292.15 292.15 292.15 292.15 292.15 292.15 292.15 292.15 292.15 292.15 292.15 292.15 292.15 292.15 292.15 292.15 292.15 292.15 292.15 292.15 292.15 292.15 292.15 292.15 292.15 292.15 292.15 292.15 292.15 292.15 292.15 292.15 292.15 292.15 292.15 292.15 292.15 292.15 292.15 292.15 292.15 292.15 292.15 292.15 292.15 292.15 292.15 292.15 292.15 292.15 292.15 292.15 292.15 292.15 292.15 292.15 292.15 292.15 292.15 292.15 
36 292.15 292.15 292.15 292.15 292.15 292.15 292.15 292.15 292.15 292.15 292.15 292.15 292.15 292.15 292.15 292.15 292.15 292.15 292.15 292.15 292.15 292.15 292.15 292.15 292.15 292.15 292.15 292.15 292.15 292.15 292.15 292.15 292.15 292.15 292.15 292.15 292.15 292.15 292.15 292.15 292.15 292.15 292.15 292.15 292.15 292.15 292.15 292.15 292.15 292.15 292.15 292.15 292.15 292.15 292.15 292.15 292.15 292.15 292.15 292.15 292.15 292.15 292.15 292.15 292.15 292.15 292.15 292.15 292.15 292.15 292.15 292.15 292.15 292.15 292.15 
36 292.15 292.15 292.15 292.15 292.15 292.15 292.15 292.15 292.15 292.15 292.15 292.15 292.15 292.15 292.15 292.15 292.15 292.15 292.15 292.15 292.15 292.15 292.15 292.15 292.15 292.15 292.15 292.15 292.15 292.15 292.15 292.15 292.15 292.15 292.15 292.15 292.15 292.15 292.15 292.15 292.15 292.15 292.15 292.15 292.15 292.15 292.15 292.15 292.15 292.15 292.15 292.15 292.15 292.15 292.15 292.15 292.15 292.15 292.15 292.15 292.15 292.15 292.15 292.15 292.15 292.15 292.15 292.15 292.15 292.15 292.15 292.15 292.15 292.15 292.15 
36 292.15 292.15 292.15 292.15 292.15 292.15 292.15 292.15 292.15 292.15 292.15 292.15 292.15 292.15 292.15 292.15 292.15 292.15 292.15 292.15 292.15 292.15 292.15 292.15 292.15 292.15 292.15 292.15 292.15 292.15 292.15 292.15 292.15 292.15 292.15 292.15 292.15 292.15 292.15 292.15 292.15 292.15 292.15 292.15 292.15 292.15 292.15 292.15 292.15 292.15 292.15 292.15 292.15 292.15 292.15 292.15 292.15 292.15 292.15 292.15 292.15 292.15 292.15 292.15 292.15 292.15 292.15 292.15 292.15 292.15 292.15 292.15 292.15 292.15 292.15 
36 292.15 292.15 292.15 292.15 292.15 292.15 292.15 292.15 292.15 292.15 292.15 292.15 292.15 292.15 292.15 292.15 292.15 292.15 292.15 292.15 292.15 292.15 292.15 292.15 292.15 292.15 292.15 292.15 292.15 292.15 292.15 292.15 292.15 292.15 292.15 292.15 292.15 292.15 292.15 292.15 292.15 292.15 292.15 292.15 292.15 292.15 292.15 292.15 292.15 292.15 292.15 292.15 292.15 292.15 292.15 292.15 292.15 292.15 292.15 292.15 292.15 292.15 292.15 292.15 292.15 292.15 292.15 292.15 292.15 292.15 292.15 292.15 292.15 292.15 292.15 
36 292.15 292.15 292.15 292.15 292.15 292.15 292.15 292.15 292.15 292.15 292.15 292.15 292.15 292.15 292.15 292.15 292.15 292.15 292.15 292.15 292.15 292.15 292.15 292.15 292.15 292.15 292.15 292.15 292.15 292.15 292.15 292.15 292.15 292.15 292.15 292.15 292.15 292.15 292.15 292.15 292.15 292.15 292.15 292.15 292.15 292.15 292.15 292.15 292.15 292.15 292.15 292.15 292.15 292.15 292.15 292.15 292.15 292.15 292.15 292.15 292.15 292.15 292.15 292.15 292.15 292.15 292.15 292.15 292.15 292.15 292.15 292.15 292.15 292.15 292.15 
36 292.15 292.15 292.15 292.15 292.15 292.15 292.15 292.15 292.15 292.15 292.15 292.15 292.15 292.15 292.15 292.15 292.15 292.15 292.15 292.15 292.15 292.15 292.15 292.15 292.15 292.15 292.15 292.15 292.15 292.15 292.15 292.15 292.15 292.15 292.15 292.15 292.15 292.15 292.15 292.15 292.15 292.15 292.15 292.15 292.15 292.15 292.15 292.15 292.15 292.15 292.15 292.15 292.15 292.15 292.15 292.15 292.15 292.15 292.15 292.15 292.15 292.15 292.15 292.15 292.15 292.15 292.15 292.15 292.15 292.15 292.15 292.15 292.15 292.15 292.15 
36 292.15 292.15 292.15 292.15 292.15 292.15 292.15 292.15 292.15 292.15 292.15 292.15 292.15 292.15 292.15 292.15 292.15 292.15 292.15 292.15 292.15 292.15 292.15 292.15 292.15 292.15 292.15 292.15 292.15 292.15 292.15 292.15 292.15 292.15 292.15 292.15 292.15 292.15 292.15 292.15 292.15 292.15 292.15 292.15 292.15 292.15 292.15 292.15 292.15 292.15 292.15 292.15 292.15 292.15 292.15 292.15 292.15 292.15 292.15 292.15 292.15 292.15 292.15 292.15 292.15 292.15 292.15 292.15 292.15 292.15 292.15 292.15 292.15 292.15 292.15 
36 292.15 292.15 292.15 292.15 292.15 292.15 292.15 292.15 292.15 292.15 292.15 292.15 292.15 292.15 292.15 292.15 292.15 292.15 292.15 292.15 292.15 292.15 292.15 292.15 292.15 292.15 292.15 292.15 292.15 292.15 292.15 292.15 292.15 292.15 292.15 292.15 292.15 292.15 292.15 292.15 292.15 292.15 292.15 292.15 292.15 292.15 292.15 292.15 292.15 292.15 292.15 292.15 292.15 292.15 292.15 292.15 292.15 292.15 292.15 292.15 292.15 292.15 292.15 292.15 292.15 292.15 292.15 292.15 292.15 292.15 292.15 292.15 292.15 292.15 292.15 
36 292.15 292.15 292.15 292.15 292.15 292.15 292.15 292.15 292.15 292.15 292.15 292.15 292.15 292.15 292.15 292.15 292.15 292.15 292.15 292.15 292.15 292.15 292.15 292.15 292.15 292.15 292.15 292.15 292.15 292.15 292.15 292.15 292.15 292.15 292.15 292.15 292.15 292.15 292.15 292.15 292.15 292.15 292.15 292.15 292.15 292.15 292.15 292.15 292.15 292.15 292.15 292.15 292.15 292.15 292.15 292.15 292.15 292.15 292.15 292.15 292.15 292.15 292.15 292.15 292.15 292.15 292.15 292.15 292.15 292.15 292.15 292.15 292.15 292.15 292.15 
36 292.15 292.15 292.15 292.15 292.15 292.15 292.15 292.15 292.15 292.15 292.15 292.15 292.15 292.15 292.15 292.15 292.15 292.15 292.15 292.15 292.15 292.15 292.15 292.15 292.15 292.15 292.15 292.15 292.15 292.15 292.15 292.15 292.15 292.15 292.15 292.15 292.15 292.15 292.15 292.15 292.15 292.15 292.15 292.15 292.15 292.15 292.15 292.15 292.15 292.15 292.15 292.15 292.15 292.15 292.15 292.15 292.15 292.15 292.15 292.15 292.15 292.15 292.15 292.15 292.15 292.15 292.15 292.15 292.15 292.15 292.15 292.15 292.15 292.15 292.15 
36 292.15 292.15 292.15 292.15 292.15 292.15 292.15 292.15 292.15 292.15 292.15 292.15 292.15 292.15 292.15 292.15 292.15 292.15 292.15 292.15 292.15 292.15 292.15 292.15 292.15 292.15 292.15 292.15 292.15 292.15 292.15 292.15 292.15 292.15 292.15 292.15 292.15 292.15 292.15 292.15 292.15 292.15 292.15 292.15 292.15 292.15 292.15 292.15 292.15 292.15 292.15 292.15 292.15 292.15 292.15 292.15 292.15 292.15 292.15 292.15 292.15 292.15 292.15 292.15 292.15 292.15 292.15 292.15 292.15 292.15 292.15 292.15 292.15 292.15 292.15 
36 292.15 292.15 292.15 292.15 292.15 292.15 292.15 292.15 292.15 292.15 292.15 292.15 292.15 292.15 292.15 292.15 292.15 292.15 292.15 292.15 292.15 292.15 292.15 292.15 292.15 292.15 292.15 292.15 292.15 292.15 292.15 292.15 292.15 292.15 292.15 292.15 292.15 292.15 292.15 292.15 292.15 292.15 292.15 292.15 292.15 292.15 292.15 292.15 292.15 292.15 292.15 292.15 292.15 292.15 292.15 292.15 292.15 292.15 292.15 292.15 292.15 292.15 292.15 292.15 292.15 292.15 292.15 292.15 292.15 292.15 292.15 292.15 292.15 292.15 292.15 
36 292.15 292.15 292.15 292.15 292.15 292.15 292.15 292.15 292.15 292.15 292.15 292.15 292.15 292.15 292.15 292.15 292.15 292.15 292.15 292.15 292.15 292.15 292.15 292.15 292.15 292.15 292.15 292.15 292.15 292.15 292.15 292.15 292.15 292.15 292.15 292.15 292.15 292.15 292.15 292.15 292.15 292.15 292.15 292.15 292.15 292.15 292.15 292.15 292.15 292.15 292.15 292.15 292.15 292.15 292.15 292.15 292.15 292.15 292.15 292.15 292.15 292.15 292.15 292.15 292.15 292.15 292.15 292.15 292.15 292.15 292.15 292.15 292.15 292.15 292.15 
36 292.15 292.15 292.15 292.15 292.15 292.15 292.15 292.15 292.15 292.15 292.15 292.15 292.15 292.15 292.15 292.15 292.15 292.15 292.15 292.15 292.15 292.15 292.15 292.15 292.15 292.15 292.15 292.15 292.15 292.15 292.15 292.15 292.15 292.15 292.15 292.15 292.15 292.15 292.15 292.15 292.15 292.15 292.15 292.15 292.15 292.15 292.15 292.15 292.15 292.15 292.15 292.15 292.15 292.15 292.15 292.15 292.15 292.15 292.15 292.15 292.15 292.15 292.15 292.15 292.15 292.15 292.15 292.15 292.15 292.15 292.15 292.15 292.15 292.15 292.15 
36 292.15 292.15 292.15 292.15 292.15 292.15 292.15 292.15 292.15 292.15 292.15 292.15 292.15 292.15 292.15 292.15 292.15 292.15 292.15 292.15 292.15 292.15 292.15 292.15 292.15 292.15 292.15 292.15 292.15 292.15 292.15 292.15 292.15 292.15 292.15 292.15 292.15 292.15 292.15 292.15 292.15 292.15 292.15 292.15 292.15 292.15 292.15 292.15 292.15 292.15 292.15 292.15 292.15 292.15 292.15 292.15 292.15 292.15 292.15 292.15 292.15 292.15 292.15 292.15 292.15 292.15 292.15 292.15 292.15 292.15 292.15 292.15 292.15 292.15 292.15 

38 292.15 292.15 292.15 292.15 292.15 292.15 292.15 292.15 292.15 292.15 292.15 292.15 292.15 292.15 292.15 292.15 292.15 292.15 292.15 292.15 292.15 292.15 292.15 292.15 292.15 292.15 292.15 292.15 292.15 292.15 292.15 292.15 292.15 292.15 292.15 292.15 292.15 292.15 292.15 292.15 292.15 292.15 292.15 292.15 292.15 292.15 292.15 292.15 292.15 292.15 292.15 292.15 292.15 292.15 292.15 292.15 292.15 292.15 292.15 292.15 292.15 292.15 292.15 292.15 292.15 292.15 292.15 292.15 292.15 292.15 292.15 292.15 292.15 292.15 292.15 
38 292.15 292.15 292.15 292.15 292.15 292.15 292.15 292.15 292.15 292.15 292.15 292.15 292.15 292.15 292.15 292.15 292.15 292.15 292.15 292.15 292.15 292.15 292.15 292.15 292.15 292.15 292.15 292.15 292.15 292.15 292.15 292.15 292.15 292.15 292.15 292.15 292.15 292.15 292.15 292.15 292.15 292.15 292.15 292.15 292.15 292.15 292.15 292.15 292.15 292.15 292.15 292.15 292.15 292.15 292.15 292.15 292.15 292.15 292.15 292.15 292.15 292.15 292.15 292.15 292.15 292.15 292.15 292.15 292.15 292.15 292.15 292.15 292.15 292.15 292.15 
38 292.15 292.15 292.15 292.15 292.15 292.15 292.15 292.15 292.15 292.15 292.15 292.15 292.15 292.15 292.15 292.15 292.15 292.15 292.15 292.15 292.15 292.15 292.15 292.15 292.15 292.15 292.15 292.15 292.15 292.15 292.15 292.15 292.15 292.15 292.15 292.15 292.15 292.15 292.15 292.15 292.15 292.15 292.15 292.15 292.15 292.15 292.15 292.15 292.15 292.15 292.15 292.15 292.15 292.15 292.15 292.15 292.15 292.15 292.15 292.15 292.15 292.15 292.15 292.15 292.15 292.15 292.15 292.15 292.15 292.15 292.15 292.15 292.15 292.15 292.15 
38 292.15 292.15 292.15 292.15 292.15 292.15 292.15 292.15 292.15 292.15 292.15 292.15 292.15 292.15 292.15 292.15 292.15 292.15 292.15 292.15 292.15 292.15 292.15 292.15 292.15 292.15 292.15 292.15 292.15 292.15 292.15 292.15 292.15 292.15 292.15 292.15 292.15 292.15 292.15 292.15 292.15 292.15 292.15 292.15 292.15 292.15 292.15 292.15 292.15 292.15 292.15 292.15 292.15 292.15 292.15 292.15 292.15 292.15 292.15 292.15 292.15 292.15 292.15 292.15 292.15 292.15 292.15 292.15 292.15 292.15 292.15 292.15 292.15 292.15 292.15 
38 292.15 292.15 292.15 292.15 292.15 292.15 292.15 292.15 292.15 292.15 292.15 292.15 292.15 292.15 292.15 292.15 292.15 292.15 292.15 292.15 292.15 292.15 292.15 292.15 292.15 292.15 292.15 292.15 292.15 292.15 292.15 292.15 292.15 292.15 292.15 292.15 292.15 292.15 292.15 292.15 292.15 292.15 292.15 292.15 292.15 292.15 292.15 292.15 292.15 292.15 292.15 292.15 292.15 292.15 292.15 292.15 292.15 292.15 292.15 292.15 292.15 292.15 292.15 292.15 292.15 292.15 292.15 292.15 292.15 292.15 292.15 292.15 292.15 292.15 292.15 
38 292.15 292.15 292.15 292.15 292.15 292.15 292.15 292.15 292.15 292.15 292.15 292.15 292.15 292.15 292.15 292.15 292.15 292.15 292.15 292.15 292.15 292.15 292.15 292.15 292.15 292.15 292.15 292.15 292.15 292.15 292.15 292.15 292.15 292.15 292.15 292.15 292.15 292.15 292.15 292.15 292.15 292.15 292.15 292.15 292.15 292.15 292.15 292.15 292.15 292.15 292.15 292.15 292.15 292.15 292.15 292.15 292.15 292.15 292.15 292.15 292.15 292.15 292.15 292.15 292.15 292.15 292.15 292.15 292.15 292.15 292.15 292.15 292.15 292.15 292.15 
38 292.15 292.15 292.15 292.15 292.15 292.15 292.15 292.15 292.15 292.15 292.15 292.15 292.15 292.15 292.15 292.15 292.15 292.15 292.15 292.15 292.15 292.15 292.15 292.15 292.15 292.15 292.15 292.15 292.15 292.15 292.15 292.15 292.15 292.15 292.15 292.15 292.15 292.15 292.15 292.15 292.15 292.15 292.15 292.15 292.15 292.15 292.15 292.15 292.15 292.15 292.15 292.15 292.15 292.15 292.15 292.15 292.15 292.15 292.15 292.15 292.15 292.15 292.15 292.15 292.15 292.15 292.15 292.15 292.15 292.15 292.15 292.15 292.15 292.15 292.15 
38 292.15 292.15 292.15 292.15 292.15 292.15 292.15 292.15 292.15 292.15 292.15 292.15 292.15 292.15 292.15 292.15 292.15 292.15 292.15 292.15 292.15 292.15 292.15 292.15 292.15 292.15 292.15 292.15 292.15 292.15 292.15 292.15 292.15 292.15 292.15 292.15 292.15 292.15 292.15 292.15 292.15 292.15 292.15 292.15 292.15 292.15 292.15 292.15 292.15 292.15 292.15 292.15 292.15 292.15 292.15 292.15 292.15 292.15 292.15 292.15 292.15 292.15 292.15 292.15 292.15 292.15 292.15 292.15 292.15 292.15 292.15 292.15 292.15 292.15 292.15 
38 292.15 292.15 292.15 292.15 292.15 292.15 292.15 292.15 292.15 292.15 292.15 292.15 292.15 292.15 292.15 292.15 292.15 292.15 292.15 292.15 292.15 292.15 292.15 292.15 292.15 292.15 292.15 292.15 292.15 292.15 292.15 292.15 292.15 292.15 292.15 292.15 292.15 292.15 292.15 292.15 292.15 292.15 292.15 292.15 292.15 292.15 292.15 292.15 292.15 292.15 292.15 292.15 292.15 292.15 292.15 292.15 292.15 292.15 292.15 292.15 292.15 292.15 292.15 292.15 292.15 292.15 292.15 292.15 292.15 292.15 292.15 292.15 292.15 292.15 292.15 
38 292.15 292.15 292.15 292.15 292.15 292.15 292.15 292.15 292.15 292.15 292.15 292.15 292.15 292.15 292.15 292.15 292.15 292.15 292.15 292.15 292.15 292.15 292.15 292.15 292.15 292.15 292.15 292.15 292.15 292.15 292.15 292.15 292.15 292.15 292.15 292.15 292.15 292.15 292.15 292.15 292.15 292.15 292.15 292.15 292.15 292.15 292.15 292.15 292.15 292.15 292.15 292.15 292.15 292.15 292.15 292.15 292.15 292.15 292.15 292.15 292.15 292.15 292.15 292.15 292.15 292.15 292.15 292.15 292.15 292.15 292.15 292.15 292.15 292.15 292.15 
38 292.15 292.15 292.15 292.15 292.15 292.15 292.15 292.15 292.15 292.15 292.15 292.15 292.15 292.15 292.15 292.15 292.15 292.15 292.15 292.15 292.15 292.15 292.15 292.15 292.15 292.15 292.15 292.15 292.15 292.15 292.15 292.15 292.15 292.15 292.15 292.15 292.15 292.15 292.15 292.15 292.15 292.15 292.15 292.15 292.15 292.15 292.15 292.15 292.15 292.15 292.15 292.15 292.15 292.15 292.15 292.15 292.15 292.15 292.15 292.15 292.15 292.15 292.15 292.15 292.15 292.15 292.15 292.15 292.15 292.15 292.15 292.15 292.15 292.15 292.15 
38 292.15 292.15 292.15 292.15 292.15 292.15 292.15 292.15 292.15 292.15 292.15 292.15 292.15 292.15 292.15 292.15 292.15 292.15 292.15 292.15 292.15 292.15 292.15 292.15 292.15 292.15 292.15 292.15 292.15 292.15 292.15 292.15 292.15 292.15 292.15 292.15 292.15 292.15 292.15 292.15 292.15 292.15 292.15 292.15 292.15 292.15 292.15 292.15 292.15 292.15 292.15 292.15 292.15 292.15 292.15 292.15 292.15 292.15 292.15 292.15 292.15 292.15 292.15 292.15 292.15 292.15 292.15 292.15 292.15 292.15 292.15 292.15 292.15 292.15 292.15 
38 292.15 292.15 292.15 292.15 292.15 292.15 292.15 292.15 292.15 292.15 292.15 292.15 292.15 292.15 292.15 292.15 292.15 292.15 292.15 292.15 292.15 292.15 292.15 292.15 292.15 292.15 292.15 292.15 292.15 292.15 292.15 292.15 292.15 292.15 292.15 292.15 292.15 292.15 292.15 292.15 292.15 292.15 292.15 292.15 292.15 292.15 292.15 292.15 292.15 292.15 292.15 292.15 292.15 292.15 292.15 292.15 292.15 292.15 292.15 292.15 292.15 292.15 292.15 292.15 292.15 292.15 292.15 292.15 292.15 292.15 292.15 292.15 292.15 292.15 292.15 
38 292.15 292.15 292.15 292.15 292.15 292.15 292.15 292.15 292.15 292.15 292.15 292.15 292.15 292.15 292.15 292.15 292.15 292.15 292.15 292.15 292.15 292.15 292.15 292.15 292.15 292.15 292.15 292.15 292.15 292.15 292.15 292.15 292.15 292.15 292.15 292.15 292.15 292.15 292.15 292.15 292.15 292.15 292.15 292.15 292.15 292.15 292.15 292.15 292.15 292.15 292.15 292.15 292.15 292.15 292.15 292.15 292.15 292.15 292.15 292.15 292.15 292.15 292.15 292.15 292.15 292.15 292.15 292.15 292.15 292.15 292.15 292.15 292.15 292.15 292.15 
38 292.15 292.15 292.15 292.15 292.15 292.15 292.15 292.15 292.15 292.15 292.15 292.15 292.15 292.15 292.15 292.15 292.15 292.15 292.15 292.15 292.15 292.15 292.15 292.15 292.15 292.15 292.15 292.15 292.15 292.15 292.15 292.15 292.15 292.15 292.15 292.15 292.15 292.15 292.15 292.15 292.15 292.15 292.15 292.15 292.15 292.15 292.15 292.15 292.15 292.15 292.15 292.15 292.15 292.15 292.15 292.15 292.15 292.15 292.15 292.15 292.15 292.15 292.15 292.15 292.15 292.15 292.15 292.15 292.15 292.15 292.15 292.15 292.15 292.15 292.15 
38 292.15 292.15 292.15 292.15 292.15 292.15 292.15 292.15 292.15 292.15 292.15 292.15 292.15 292.15 292.15 292.15 292.15 292.15 292.15 292.15 292.15 292.15 292.15 292.15 292.15 292.15 292.15 292.15 292.15 292.15 292.15 292.15 292.15 292.15 292.15 292.15 292.15 292.15 292.15 292.15 292.15 292.15 292.15 292.15 292.15 292.15 292.15 292.15 292.15 292.15 292.15 292.15 292.15 292.15 292.15 292.15 292.15 292.15 292.15 292.15 292.15 292.15 292.15 292.15 292.15 292.15 292.15 292.15 292.15 292.15 292.15 292.15 292.15 292.15 292.15 

40 292.15 292.15 292.15 292.15 292.15 292.15 292.15 292.15 292.15 292.15 292.15 292.15 292.15 292.15 292.15 292.15 292.15 292.15 292.15 292.15 292.15 292.15 292.15 292.15 292.15 292.15 292.15 292.15 292.15 292.15 292.15 292.15 292.15 292.15 292.15 292.15 292.15 292.15 292.15 292.15 292.15 292.15 292.15 292.15 292.15 292.15 292.15 292.15 292.15 292.15 292.15 292.15 292.15 292.15 292.15 292.15 292.15 292.15 292.15 292.15 292.15 292.15 292.15 292.15 292.15 292.15 292.15 292.15 292.15 292.15 292.15 292.15 292.15 292.15 292.15 
40 292.15 292.15 292.15 292.15 292.15 292.15 292.15 292.15 292.15 292.15 292.15 292.15 292.15 292.15 292.15 292.15 292.15 292.15 292.15 292.15 292.15 292.15 292.15 292.15 292.15 292.15 292.15 292.15 292.15 292.15 292.15 292.15 292.15 292.15 292.15 292.15 292.15 292.15 292.15 292.15 292.15 292.15 292.15 292.15 292.15 292.15 292.15 292.15 292.15 292.15 292.15 292.15 292.15 292.15 292.15 292.15 292.15 292.15 292.15 292.15 292.15 292.15 292.15 292.15 292.15 292.15 292.15 292.15 292.15 292.15 292.15 292.15 292.15 292.15 292.15 
40 292.15 292.15 292.15 292.15 292.15 292.15 292.15 292.15 292.15 292.15 292.15 292.15 292.15 292.15 292.15 292.15 292.15 292.15 292.15 292.15 292.15 292.15 292.15 292.15 292.15 292.15 292.15 292.15 292.15 292.15 292.15 292.15 292.15 292.15 292.15 292.15 292.15 292.15 292.15 292.15 292.15 292.15 292.15 292.15 292.15 292.15 292.15 292.15 292.15 292.15 292.15 292.15 292.15 292.15 292.15 292.15 292.15 292.15 292.15 292.15 292.15 292.15 292.15 292.15 292.15 292.15 292.15 292.15 292.15 292.15 292.15 292.15 292.15 292.15 292.15 
40 292.15 292.15 292.15 292.15 292.15 292.15 292.15 292.15 292.15 292.15 292.15 292.15 292.15 292.15 292.15 292.15 292.15 292.15 292.15 292.15 292.15 292.15 292.15 292.15 292.15 292.15 292.15 292.15 292.15 292.15 292.15 292.15 292.15 292.15 292.15 292.15 292.15 292.15 292.15 292.15 292.15 292.15 292.15 292.15 292.15 292.15 292.15 292.15 292.15 292.15 292.15 292.15 292.15 292.15 292.15 292.15 292.15 292.15 292.15 292.15 292.15 292.15 292.15 292.15 292.15 292.15 292.15 292.15 292.15 292.15 292.15 292.15 292.15 292.15 292.15 
40 292.15 292.15 292.15 292.15 292.15 292.15 292.15 292.15 292.15 292.15 292.15 292.15 292.15 292.15 292.15 292.15 292.15 292.15 292.15 292.15 292.15 292.15 292.15 292.15 292.15 292.15 292.15 292.15 292.15 292.15 292.15 292.15 292.15 292.15 292.15 292.15 292.15 292.15 292.15 292.15 292.15 292.15 292.15 292.15 292.15 292.15 292.15 292.15 292.15 292.15 292.15 292.15 292.15 292.15 292.15 292.15 292.15 292.15 292.15 292.15 292.15 292.15 292.15 292.15 292.15 292.15 292.15 292.15 292.15 292.15 292.15 292.15 292.15 292.15 292.15 
40 292.15 292.15 292.15 292.15 292.15 292.15 292.15 292.15 292.15 292.15 292.15 292.15 292.15 292.15 292.15 292.15 292.15 292.15 292.15 292.15 292.15 292.15 292.15 292.15 292.15 292.15 292.15 292.15 292.15 292.15 292.15 292.15 292.15 292.15 292.15 292.15 292.15 292.15 292.15 292.15 292.15 292.15 292.15 292.15 292.15 292.15 292.15 292.15 292.15 292.15 292.15 292.15 292.15 292.15 292.15 292.15 292.15 292.15 292.15 292.15 292.15 292.15 292.15 292.15 292.15 292.15 292.15 292.15 292.15 292.15 292.15 292.15 292.15 292.15 292.15 
40 292.15 292.15 292.15 292.15 292.15 292.15 292.15 292.15 292.15 292.15 292.15 292.15 292.15 292.15 292.15 292.15 292.15 292.15 292.15 292.15 292.15 292.15 292.15 292.15 292.15 292.15 292.15 292.15 292.15 292.15 292.15 292.15 292.15 292.15 292.15 292.15 292.15 292.15 292.15 292.15 292.15 292.15 292.15 292.15 292.15 292.15 292.15 292.15 292.15 292.15 292.15 292.15 292.15 292.15 292.15 292.15 292.15 292.15 292.15 292.15 292.15 292.15 292.15 292.15 292.15 292.15 292.15 292.15 292.15 292.15 292.15 292.15 292.15 292.15 292.15 
40 292.15 292.15 292.15 292.15 292.15 292.15 292.15 292.15 292.15 292.15 292.15 292.15 292.15 292.15 292.15 292.15 292.15 292.15 292.15 292.15 292.15 292.15 292.15 292.15 292.15 292.15 292.15 292.15 292.15 292.15 292.15 292.15 292.15 292.15 292.15 292.15 292.15 292.15 292.15 292.15 292.15 292.15 292.15 292.15 292.15 292.15 292.15 292.15 292.15 292.15 292.15 292.15 292.15 292.15 292.15 292.15 292.15 292.15 292.15 292.15 292.15 292.15 292.15 292.15 292.15 292.15 292.15 292.15 292.15 292.15 292.15 292.15 292.15 292.15 292.15 
40 292.15 292.15 292.15 292.15 292.15 292.15 292.15 292.15 292.15 292.15 292.15 292.15 292.15 292.15 292.15 292.15 292.15 292.15 292.15 292.15 292.15 292.15 292.15 292.15 292.15 292.15 292.15 292.15 292.15 292.15 292.15 292.15 292.15 292.15 292.15 292.15 292.15 292.15 292.15 292.15 292.15 292.15 292.15 292.15 292.15 292.15 292.15 292.15 292.15 292.15 292.15 292.15 292.15 292.15 292.15 292.15 292.15 292.15 292.15 292.15 292.15 292.15 292.15 292.15 292.15 292.15 292.15 292.15 292.15 292.15 292.15 292.15 292.15 292.15 292.15 
40 292.15 292.15 292.15 292.15 292.15 292.15 292.15 292.15 292.15 292.15 292.15 292.15 292.15 292.15 292.15 292.15 292.15 292.15 292.15 292.15 292.15 292.15 292.15 292.15 292.15 292.15 292.15 292.15 292.15 292.15 292.15 292.15 292.15 292.15 292.15 292.15 292.15 292.15 292.15 292.15 292.15 292.15 292.15 292.15 292.15 292.15 292.15 292.15 292.15 292.15 292.15 292.15 292.15 292.15 292.15 292.15 292.15 292.15 292.15 292.15 292.15 292.15 292.15 292.15 292.15 292.15 292.15 292.15 292.15 292.15 292.15 292.15 292.15 292.15 292.15 
40 292.15 292.15 292.15 292.15 292.15 292.15 292.15 292.15 292.15 292.15 292.15 292.15 292.15 292.15 292.15 292.15 292.15 292.15 292.15 292.15 292.15 292.15 292.15 292.15 292.15 292.15 292.15 292.15 292.15 292.15 292.15 292.15 292.15 292.15 292.15 292.15 292.15 292.15 292.15 292.15 292.15 292.15 292.15 292.15 292.15 292.15 292.15 292.15 292.15 292.15 292.15 292.15 292.15 292.15 292.15 292.15 292.15 292.15 292.15 292.15 292.15 292.15 292.15 292.15 292.15 292.15 292.15 292.15 292.15 292.15 292.15 292.15 292.15 292.15 292.15 
40 292.15 292.15 292.15 292.15 292.15 292.15 292.15 292.15 292.15 292.15 292.15 292.15 292.15 292.15 292.15 292.15 292.15 292.15 292.15 292.15 292.15 292.15 292.15 292.15 292.15 292.15 292.15 292.15 292.15 292.15 292.15 292.15 292.15 292.15 292.15 292.15 292.15 292.15 292.15 292.15 292.15 292.15 292.15 292.15 292.15 292.15 292.15 292.15 292.15 292.15 292.15 292.15 292.15 292.15 292.15 292.15 292.15 292.15 292.15 292.15 292.15 292.15 292.15 292.15 292.15 292.15 292.15 292.15 292.15 292.15 292.15 292.15 292.15 292.15 292.15 
40 292.15 292.15 292.15 292.15 292.15 292.15 292.15 292.15 292.15 292.15 292.15 292.15 292.15 292.15 292.15 292.15 292.15 292.15 292.15 292.15 292.15 292.15 292.15 292.15 292.15 292.15 292.15 292.15 292.15 292.15 292.15 292.15 292.15 292.15 292.15 292.15 292.15 292.15 292.15 292.15 292.15 292.15 292.15 292.15 292.15 292.15 292.15 292.15 292.15 292.15 292.15 292.15 292.15 292.15 292.15 292.15 292.15 292.15 292.15 292.15 292.15 292.15 292.15 292.15 292.15 292.15 292.15 292.15 292.15 292.15 292.15 292.15 292.15 292.15 292.15 
40 292.15 292.15 292.15 292.15 292.15 292.15 292.15 292.15 292.15 292.15 292.15 292.15 292.15 292.15 292.15 292.15 292.15 292.15 292.15 292.15 292.15 292.15 292.15 292.15 292.15 292.15 292.15 292.15 292.15 292.15 292.15 292.15 292.15 292.15 292.15 292.15 292.15 292.15 292.15 292.15 292.15 292.15 292.15 292.15 292.15 292.15 292.15 292.15 292.15 292.15 292.15 292.15 292.15 292.15 292.15 292.15 292.15 292.15 292.15 292.15 292.15 292.15 292.15 292.15 292.15 292.15 292.15 292.15 292.15 292.15 292.15 292.15 292.15 292.15 292.15 
40 292.15 292.15 292.15 292.15 292.15 292.15 292.15 292.15 292.15 292.15 292.15 292.15 292.15 292.15 292.15 292.15 292.15 292.15 292.15 292.15 292.15 292.15 292.15 292.15 292.15 292.15 292.15 292.15 292.15 292.15 292.15 292.15 292.15 292.15 292.15 292.15 292.15 292.15 292.15 292.15 292.15 292.15 292.15 292.15 292.15 292.15 292.15 292.15 292.15 292.15 292.15 292.15 292.15 292.15 292.15 292.15 292.15 292.15 292.15 292.15 292.15 292.15 292.15 292.15 292.15 292.15 292.15 292.15 292.15 292.15 292.15 292.15 292.15 292.15 292.15 
40 292.15 292.15 292.15 292.15 292.15 292.15 292.15 292.15 292.15 292.15 292.15 292.15 292.15 292.15 292.15 292.15 292.15 292.15 292.15 292.15 292.15 292.15 292.15 292.15 292.15 292.15 292.15 292.15 292.15 292.15 292.15 292.15 292.15 292.15 292.15 292.15 292.15 292.15 292.15 292.15 292.15 292.15 292.15 292.15 292.15 292.15 292.15 292.15 292.15 292.15 292.15 292.15 292.15 292.15 292.15 292.15 292.15 292.15 292.15 292.15 292.15 292.15 292.15 292.15 292.15 292.15 292.15 292.15 292.15 292.15 292.15 292.15 292.15 292.15 292.15 

42 292.15 292.15 292.15 292.15 292.15 292.15 292.15 292.15 292.15 292.15 292.15 292.15 292.15 292.15 292.15 292.15 292.15 292.15 292.15 292.15 292.15 292.15 292.15 292.15 292.15 292.15 292.15 292.15 292.15 292.15 292.15 292.15 292.15 292.15 292.15 292.15 292.15 292.15 292.15 292.15 292.15 292.15 292.15 292.15 292.15 292.15 292.15 292.15 292.15 292.15 292.15 292.15 292.15 292.15 292.15 292.15 292.15 292.15 292.15 292.15 292.15 292.15 292.15 292.15 292.15 292.15 292.15 292.15 292.15 292.15 292.15 292.15 292.15 292.15 292.15 
42 292.15 292.15 292.15 292.15 292.15 292.15 292.15 292.15 292.15 292.15 292.15 292.15 292.15 292.15 292.15 292.15 292.15 292.15 292.15 292.15 292.15 292.15 292.15 292.15 292.15 292.15 292.15 292.15 292.15 292.15 292.15 292.15 292.15 292.15 292.15 292.15 292.15 292.15 292.15 292.15 292.15 292.15 292.15 292.15 292.15 292.15 292.15 292.15 292.15 292.15 292.15 292.15 292.15 292.15 292.15 292.15 292.15 292.15 292.15 292.15 292.15 292.15 292.15 292.15 292.15 292.15 292.15 292.15 292.15 292.15 292.15 292.15 292.15 292.15 292.15 
42 292.15 292.15 292.15 292.15 292.15 292.15 292.15 292.15 292.15 292.15 292.15 292.15 292.15 292.15 292.15 292.15 292.15 292.15 292.15 292.15 292.15 292.15 292.15 292.15 292.15 292.15 292.15 292.15 292.15 292.15 292.15 292.15 292.15 292.15 292.15 292.15 292.15 292.15 292.15 292.15 292.15 292.15 292.15 292.15 292.15 292.15 292.15 292.15 292.15 292.15 292.15 292.15 292.15 292.15 292.15 292.15 292.15 292.15 292.15 292.15 292.15 292.15 292.15 292.15 292.15 292.15 292.15 292.15 292.15 292.15 292.15 292.15 292.15 292.15 292.15 
42 292.15 292.15 292.15 292.15 292.15 292.15 292.15 292.15 292.15 292.15 292.15 292.15 292.15 292.15 292.15 292.15 292.15 292.15 292.15 292.15 292.15 292.15 292.15 292.15 292.15 292.15 292.15 292.15 292.15 292.15 292.15 292.15 292.15 292.15 292.15 292.15 292.15 292.15 292.15 292.15 292.15 292.15 292.15 292.15 292.15 292.15 292.15 292.15 292.15 292.15 292.15 292.15 292.15 292.15 292.15 292.15 292.15 292.15 292.15 292.15 292.15 292.15 292.15 292.15 292.15 292.15 292.15 292.15 292.15 292.15 292.15 292.15 292.15 292.15 292.15 
42 292.15 292.15 292.15 292.15 292.15 292.15 292.15 292.15 292.15 292.15 292.15 292.15 292.15 292.15 292.15 292.15 292.15 292.15 292.15 292.15 292.15 292.15 292.15 292.15 292.15 292.15 292.15 292.15 292.15 292.15 292.15 292.15 292.15 292.15 292.15 292.15 292.15 292.15 292.15 292.15 292.15 292.15 292.15 292.15 292.15 292.15 292.15 292.15 292.15 292.15 292.15 292.15 292.15 292.15 292.15 292.15 292.15 292.15 292.15 292.15 292.15 292.15 292.15 292.15 292.15 292.15 292.15 292.15 292.15 292.15 292.15 292.15 292.15 292.15 292.15 
42 292.15 292.15 292.15 292.15 292.15 292.15 292.15 292.15 292.15 292.15 292.15 292.15 292.15 292.15 292.15 292.15 292.15 292.15 292.15 292.15 292.15 292.15 292.15 292.15 292.15 292.15 292.15 292.15 292.15 292.15 292.15 292.15 292.15 292.15 292.15 292.15 292.15 292.15 292.15 292.15 292.15 292.15 292.15 292.15 292.15 292.15 292.15 292.15 292.15 292.15 292.15 292.15 292.15 292.15 292.15 292.15 292.15 292.15 292.15 292.15 292.15 292.15 292.15 292.15 292.15 292.15 292.15 292.15 292.15 292.15 292.15 292.15 292.15 292.15 292.15 
42 292.15 292.15 292.15 292.15 292.15 292.15 292.15 292.15 292.15 292.15 292.15 292.15 292.15 292.15 292.15 292.15 292.15 292.15 292.15 292.15 292.15 292.15 292.15 292.15 292.15 292.15 292.15 292.15 292.15 292.15 292.15 292.15 292.15 292.15 292.15 292.15 292.15 292.15 292.15 292.15 292.15 292.15 292.15 292.15 292.15 292.15 292.15 292.15 292.15 292.15 292.15 292.15 292.15 292.15 292.15 292.15 292.15 292.15 292.15 292.15 292.15 292.15 292.15 292.15 292.15 292.15 292.15 292.15 292.15 292.15 292.15 292.15 292.15 292.15 292.15 
42 292.15 292.15 292.15 292.15 292.15 292.15 292.15 292.15 292.15 292.15 292.15 292.15 292.15 292.15 292.15 292.15 292.15 292.15 292.15 292.15 292.15 292.15 292.15 292.15 292.15 292.15 292.15 292.15 292.15 292.15 292.15 292.15 292.15 292.15 292.15 292.15 292.15 292.15 292.15 292.15 292.15 292.15 292.15 292.15 292.15 292.15 292.15 292.15 292.15 292.15 292.15 292.15 292.15 292.15 292.15 292.15 292.15 292.15 292.15 292.15 292.15 292.15 292.15 292.15 292.15 292.15 292.15 292.15 292.15 292.15 292.15 292.15 292.15 292.15 292.15 
42 292.15 292.15 292.15 292.15 292.15 292.15 292.15 292.15 292.15 292.15 292.15 292.15 292.15 292.15 292.15 292.15 292.15 292.15 292.15 292.15 292.15 292.15 292.15 292.15 292.15 292.15 292.15 292.15 292.15 292.15 292.15 292.15 292.15 292.15 292.15 292.15 292.15 292.15 292.15 292.15 292.15 292.15 292.15 292.15 292.15 292.15 292.15 292.15 292.15 292.15 292.15 292.15 292.15 292.15 292.15 292.15 292.15 292.15 292.15 292.15 292.15 292.15 292.15 292.15 292.15 292.15 292.15 292.15 292.15 292.15 292.15 292.15 292.15 292.15 292.15 
42 292.15 292.15 292.15 292.15 292.15 292.15 292.15 292.15 292.15 292.15 292.15 292.15 292.15 292.15 292.15 292.15 292.15 292.15 292.15 292.15 292.15 292.15 292.15 292.15 292.15 292.15 292.15 292.15 292.15 292.15 292.15 292.15 292.15 292.15 292.15 292.15 292.15 292.15 292.15 292.15 292.15 292.15 292.15 292.15 292.15 292.15 292.15 292.15 292.15 292.15 292.15 292.15 292.15 292.15 292.15 292.15 292.15 292.15 292.15 292.15 292.15 292.15 292.15 292.15 292.15 292.15 292.15 292.15 292.15 292.15 292.15 292.15 292.15 292.15 292.15 
42 292.15 292.15 292.15 292.15 292.15 292.15 292.15 292.15 292.15 292.15 292.15 292.15 292.15 292.15 292.15 292.15 292.15 292.15 292.15 292.15 292.15 292.15 292.15 292.15 292.15 292.15 292.15 292.15 292.15 292.15 292.15 292.15 292.15 292.15 292.15 292.15 292.15 292.15 292.15 292.15 292.15 292.15 292.15 292.15 292.15 292.15 292.15 292.15 292.15 292.15 292.15 292.15 292.15 292.15 292.15 292.15 292.15 292.15 292.15 292.15 292.15 292.15 292.15 292.15 292.15 292.15 292.15 292.15 292.15 292.15 292.15 292.15 292.15 292.15 292.15 
42 292.15 292.15 292.15 292.15 292.15 292.15 292.15 292.15 292.15 292.15 292.15 292.15 292.15 292.15 292.15 292.15 292.15 292.15 292.15 292.15 292.15 292.15 292.15 292.15 292.15 292.15 292.15 292.15 292.15 292.15 292.15 292.15 292.15 292.15 292.15 292.15 292.15 292.15 292.15 292.15 292.15 292.15 292.15 292.15 292.15 292.15 292.15 292.15 292.15 292.15 292.15 292.15 292.15 292.15 292.15 292.15 292.15 292.15 292.15 292.15 292.15 292.15 292.15 292.15 292.15 292.15 292.15 292.15 292.15 292.15 292.15 292.15 292.15 292.15 292.15 
42 292.15 292.15 292.15 292.15 292.15 292.15 292.15 292.15 292.15 292.15 292.15 292.15 292.15 292.15 292.15 292.15 292.15 292.15 292.15 292.15 292.15 292.15 292.15 292.15 292.15 292.15 292.15 292.15 292.15 292.15 292.15 292.15 292.15 292.15 292.15 292.15 292.15 292.15 292.15 292.15 292.15 292.15 292.15 292.15 292.15 292.15 292.15 292.15 292.15 292.15 292.15 292.15 292.15 292.15 292.15 292.15 292.15 292.15 292.15 292.15 292.15 292.15 292.15 292.15 292.15 292.15 292.15 292.15 292.15 292.15 292.15 292.15 292.15 292.15 292.15 
42 292.15 292.15 292.15 292.15 292.15 292.15 292.15 292.15 292.15 292.15 292.15 292.15 292.15 292.15 292.15 292.15 292.15 292.15 292.15 292.15 292.15 292.15 292.15 292.15 292.15 292.15 292.15 292.15 292.15 292.15 292.15 292.15 292.15 292.15 292.15 292.15 292.15 292.15 292.15 292.15 292.15 292.15 292.15 292.15 292.15 292.15 292.15 292.15 292.15 292.15 292.15 292.15 292.15 292.15 292.15 292.15 292.15 292.15 292.15 292.15 292.15 292.15 292.15 292.15 292.15 292.15 292.15 292.15 292.15 292.15 292.15 292.15 292.15 292.15 292.15 
42 292.15 292.15 292.15 292.15 292.15 292.15 292.15 292.15 292.15 292.15 292.15 292.15 292.15 292.15 292.15 292.15 292.15 292.15 292.15 292.15 292.15 292.15 292.15 292.15 292.15 292.15 292.15 292.15 292.15 292.15 292.15 292.15 292.15 292.15 292.15 292.15 292.15 292.15 292.15 292.15 292.15 292.15 292.15 292.15 292.15 292.15 292.15 292.15 292.15 292.15 292.15 292.15 292.15 292.15 292.15 292.15 292.15 292.15 292.15 292.15 292.15 292.15 292.15 292.15 292.15 292.15 292.15 292.15 292.15 292.15 292.15 292.15 292.15 292.15 292.15 
42 292.15 292.15 292.15 292.15 292.15 292.15 292.15 292.15 292.15 292.15 292.15 292.15 292.15 292.15 292.15 292.15 292.15 292.15 292.15 292.15 292.15 292.15 292.15 292.15 292.15 292.15 292.15 292.15 292.15 292.15 292.15 292.15 292.15 292.15 292.15 292.15 292.15 292.15 292.15 292.15 292.15 292.15 292.15 292.15 292.15 292.15 292.15 292.15 292.15 292.15 292.15 292.15 292.15 292.15 292.15 292.15 292.15 292.15 292.15 292.15 292.15 292.15 292.15 292.15 292.15 292.15 292.15 292.15 292.15 292.15 292.15 292.15 292.15 292.15 292.15 

44 292.15 292.15 292.15 292.15 292.15 292.15 292.15 292.15 292.15 292.15 292.15 292.15 292.15 292.15 292.15 292.15 292.15 292.15 292.15 292.15 292.15 292.15 292.15 292.15 292.15 292.15 292.15 292.15 292.15 292.15 292.15 292.15 292.15 292.15 292.15 292.15 292.15 292.15 292.15 292.15 292.15 292.15 292.15 292.15 292.15 292.15 292.15 292.15 292.15 292.15 292.15 292.15 292.15 292.15 292.15 292.15 292.15 292.15 292.15 292.15 292.15 292.15 292.15 292.15 292.15 292.15 292.15 292.15 292.15 292.15 292.15 292.15 292.15 292.15 292.15 
44 292.15 292.15 292.15 292.15 292.15 292.15 292.15 292.15 292.15 292.15 292.15 292.15 292.15 292.15 292.15 292.15 292.15 292.15 292.15 292.15 292.15 292.15 292.15 292.15 292.15 292.15 292.15 292.15 292.15 292.15 292.15 292.15 292.15 292.15 292.15 292.15 292.15 292.15 292.15 292.15 292.15 292.15 292.15 292.15 292.15 292.15 292.15 292.15 292.15 292.15 292.15 292.15 292.15 292.15 292.15 292.15 292.15 292.15 292.15 292.15 292.15 292.15 292.15 292.15 292.15 292.15 292.15 292.15 292.15 292.15 292.15 292.15 292.15 292.15 292.15 
44 292.15 292.15 292.15 292.15 292.15 292.15 292.15 292.15 292.15 292.15 292.15 292.15 292.15 292.15 292.15 292.15 292.15 292.15 292.15 292.15 292.15 292.15 292.15 292.15 292.15 292.15 292.15 292.15 292.15 292.15 292.15 292.15 292.15 292.15 292.15 292.15 292.15 292.15 292.15 292.15 292.15 292.15 292.15 292.15 292.15 292.15 292.15 292.15 292.15 292.15 292.15 292.15 292.15 292.15 292.15 292.15 292.15 292.15 292.15 292.15 292.15 292.15 292.15 292.15 292.15 292.15 292.15 292.15 292.15 292.15 292.15 292.15 292.15 292.15 292.15 
44 292.15 292.15 292.15 292.15 292.15 292.15 292.15 292.15 292.15 292.15 292.15 292.15 292.15 292.15 292.15 292.15 292.15 292.15 292.15 292.15 292.15 292.15 292.15 292.15 292.15 292.15 292.15 292.15 292.15 292.15 292.15 292.15 292.15 292.15 292.15 292.15 292.15 292.15 292.15 292.15 292.15 292.15 292.15 292.15 292.15 292.15 292.15 292.15 292.15 292.15 292.15 292.15 292.15 292.15 292.15 292.15 292.15 292.15 292.15 292.15 292.15 292.15 292.15 292.15 292.15 292.15 292.15 292.15 292.15 292.15 292.15 292.15 292.15 292.15 292.15 
44 292.15 292.15 292.15 292.15 292.15 292.15 292.15 292.15 292.15 292.15 292.15 292.15 292.15 292.15 292.15 292.15 292.15 292.15 292.15 292.15 292.15 292.15 292.15 292.15 292.15 292.15 292.15 292.15 292.15 292.15 292.15 292.15 292.15 292.15 292.15 292.15 292.15 292.15 292.15 292.15 292.15 292.15 292.15 292.15 292.15 292.15 292.15 292.15 292.15 292.15 292.15 292.15 292.15 292.15 292.15 292.15 292.15 292.15 292.15 292.15 292.15 292.15 292.15 292.15 292.15 292.15 292.15 292.15 292.15 292.15 292.15 292.15 292.15 292.15 292.15 
44 292.15 292.15 292.15 292.15 292.15 292.15 292.15 292.15 292.15 292.15 292.15 292.15 292.15 292.15 292.15 292.15 292.15 292.15 292.15 292.15 292.15 292.15 292.15 292.15 292.15 292.15 292.15 292.15 292.15 292.15 292.15 292.15 292.15 292.15 292.15 292.15 292.15 292.15 292.15 292.15 292.15 292.15 292.15 292.15 292.15 292.15 292.15 292.15 292.15 292.15 292.15 292.15 292.15 292.15 292.15 292.15 292.15 292.15 292.15 292.15 292.15 292.15 292.15 292.15 292.15 292.15 292.15 292.15 292.15 292.15 292.15 292.15 292.15 292.15 292.15 
44 292.15 292.15 292.15 292.15 292.15 292.15 292.15 292.15 292.15 292.15 292.15 292.15 292.15 292.15 292.15 292.15 292.15 292.15 292.15 292.15 292.15 292.15 292.15 292.15 292.15 292.15 292.15 292.15 292.15 292.15 292.15 292.15 292.15 292.15 292.15 292.15 292.15 292.15 292.15 292.15 292.15 292.15 292.15 292.15 292.15 292.15 292.15 292.15 292.15 292.15 292.15 292.15 292.15 292.15 292.15 292.15 292.15 292.15 292.15 292.15 292.15 292.15 292.15 292.15 292.15 292.15 292.15 292.15 292.15 292.15 292.15 292.15 292.15 292.15 292.15 
44 292.15 292.15 292.15 292.15 292.15 292.15 292.15 292.15 292.15 292.15 292.15 292.15 292.15 292.15 292.15 292.15 292.15 292.15 292.15 292.15 292.15 292.15 292.15 292.15 292.15 292.15 292.15 292.15 292.15 292.15 292.15 292.15 292.15 292.15 292.15 292.15 292.15 292.15 292.15 292.15 292.15 292.15 292.15 292.15 292.15 292.15 292.15 292.15 292.15 292.15 292.15 292.15 292.15 292.15 292.15 292.15 292.15 292.15 292.15 292.15 292.15 292.15 292.15 292.15 292.15 292.15 292.15 292.15 292.15 292.15 292.15 292.15 292.15 292.15 292.15 
44 292.15 292.15 292.15 292.15 292.15 292.15 292.15 292.15 292.15 292.15 292.15 292.15 292.15 292.15 292.15 292.15 292.15 292.15 292.15 292.15 292.15 292.15 292.15 292.15 292.15 292.15 292.15 292.15 292.15 292.15 292.15 292.15 292.15 292.15 292.15 292.15 292.15 292.15 292.15 292.15 292.15 292.15 292.15 292.15 292.15 292.15 292.15 292.15 292.15 292.15 292.15 292.15 292.15 292.15 292.15 292.15 292.15 292.15 292.15 292.15 292.15 292.15 292.15 292.15 292.15 292.15 292.15 292.15 292.15 292.15 292.15 292.15 292.15 292.15 292.15 
44 292.15 292.15 292.15 292.15 292.15 292.15 292.15 292.15 292.15 292.15 292.15 292.15 292.15 292.15 292.15 292.15 292.15 292.15 292.15 292.15 292.15 292.15 292.15 292.15 292.15 292.15 292.15 292.15 292.15 292.15 292.15 292.15 292.15 292.15 292.15 292.15 292.15 292.15 292.15 292.15 292.15 292.15 292.15 292.15 292.15 292.15 292.15 292.15 292.15 292.15 292.15 292.15 292.15 292.15 292.15 292.15 292.15 292.15 292.15 292.15 292.15 292.15 292.15 292.15 292.15 292.15 292.15 292.15 292.15 292.15 292.15 292.15 292.15 292.15 292.15 
44 292.15 292.15 292.15 292.15 292.15 292.15 292.15 292.15 292.15 292.15 292.15 292.15 292.15 292.15 292.15 292.15 292.15 292.15 292.15 292.15 292.15 292.15 292.15 292.15 292.15 292.15 292.15 292.15 292.15 292.15 292.15 292.15 292.15 292.15 292.15 292.15 292.15 292.15 292.15 292.15 292.15 292.15 292.15 292.15 292.15 292.15 292.15 292.15 292.15 292.15 292.15 292.15 292.15 292.15 292.15 292.15 292.15 292.15 292.15 292.15 292.15 292.15 292.15 292.15 292.15 292.15 292.15 292.15 292.15 292.15 292.15 292.15 292.15 292.15 292.15 
44 292.15 292.15 292.15 292.15 292.15 292.15 292.15 292.15 292.15 292.15 292.15 292.15 292.15 292.15 292.15 292.15 292.15 292.15 292.15 292.15 292.15 292.15 292.15 292.15 292.15 292.15 292.15 292.15 292.15 292.15 292.15 292.15 292.15 292.15 292.15 292.15 292.15 292.15 292.15 292.15 292.15 292.15 292.15 292.15 292.15 292.15 292.15 292.15 292.15 292.15 292.15 292.15 292.15 292.15 292.15 292.15 292.15 292.15 292.15 292.15 292.15 292.15 292.15 292.15 292.15 292.15 292.15 292.15 292.15 292.15 292.15 292.15 292.15 292.15 292.15 
44 292.15 292.15 292.15 292.15 292.15 292.15 292.15 292.15 292.15 292.15 292.15 292.15 292.15 292.15 292.15 292.15 292.15 292.15 292.15 292.15 292.15 292.15 292.15 292.15 292.15 292.15 292.15 292.15 292.15 292.15 292.15 292.15 292.15 292.15 292.15 292.15 292.15 292.15 292.15 292.15 292.15 292.15 292.15 292.15 292.15 292.15 292.15 292.15 292.15 292.15 292.15 292.15 292.15 292.15 292.15 292.15 292.15 292.15 292.15 292.15 292.15 292.15 292.15 292.15 292.15 292.15 292.15 292.15 292.15 292.15 292.15 292.15 292.15 292.15 292.15 
44 292.15 292.15 292.15 292.15 292.15 292.15 292.15 292.15 292.15 292.15 292.15 292.15 292.15 292.15 292.15 292.15 292.15 292.15 292.15 292.15 292.15 292.15 292.15 292.15 292.15 292.15 292.15 292.15 292.15 292.15 292.15 292.15 292.15 292.15 292.15 292.15 292.15 292.15 292.15 292.15 292.15 292.15 292.15 292.15 292.15 292.15 292.15 292.15 292.15 292.15 292.15 292.15 292.15 292.15 292.15 292.15 292.15 292.15 292.15 292.15 292.15 292.15 292.15 292.15 292.15 292.15 292.15 292.15 292.15 292.15 292.15 292.15 292.15 292.15 292.15 
44 292.15 292.15 292.15 292.15 292.15 292.15 292.15 292.15 292.15 292.15 292.15 292.15 292.15 292.15 292.15 292.15 292.15 292.15 292.15 292.15 292.15 292.15 292.15 292.15 292.15 292.15 292.15 292.15 292.15 292.15 292.15 292.15 292.15 292.15 292.15 292.15 292.15 292.15 292.15 292.15 292.15 292.15 292.15 292.15 292.15 292.15 292.15 292.15 292.15 292.15 292.15 292.15 292.15 292.15 292.15 292.15 292.15 292.15 292.15 292.15 292.15 292.15 292.15 292.15 292.15 292.15 292.15 292.15 292.15 292.15 292.15 292.15 292.15 292.15 292.15 
44 292.15 292.15 292.15 292.15 292.15 292.15 292.15 292.15 292.15 292.15 292.15 292.15 292.15 292.15 292.15 292.15 292.15 292.15 292.15 292.15 292.15 292.15 292.15 292.15 292.15 292.15 292.15 292.15 292.15 292.15 292.15 292.15 292.15 292.15 292.15 292.15 292.15 292.15 292.15 292.15 292.15 292.15 292.15 292.15 292.15 292.15 292.15 292.15 292.15 292.15 292.15 292.15 292.15 292.15 292.15 292.15 292.15 292.15 292.15 292.15 292.15 292.15 292.15 292.15 292.15 292.15 292.15 292.15 292.15 292.15 292.15 292.15 292.15 292.15 292.15 

46 292.15 292.15 292.15 292.15 292.15 292.15 292.15 292.15 292.15 292.15 292.15 292.15 292.15 292.15 292.15 292.15 292.15 292.15 292.15 292.15 292.15 292.15 292.15 292.15 292.15 292.15 292.15 292.15 292.15 292.15 292.15 292.15 292.15 292.15 292.15 292.15 292.15 292.15 292.15 292.15 292.15 292.15 292.15 292.15 292.15 292.15 292.15 292.15 292.15 292.15 292.15 292.15 292.15 292.15 292.15 292.15 292.15 292.15 292.15 292.15 292.15 292.15 292.15 292.15 292.15 292.15 292.15 292.15 292.15 292.15 292.15 292.15 292.15 292.15 292.15 
46 292.15 292.15 292.15 292.15 292.15 292.15 292.15 292.15 292.15 292.15 292.15 292.15 292.15 292.15 292.15 292.15 292.15 292.15 292.15 292.15 292.15 292.15 292.15 292.15 292.15 292.15 292.15 292.15 292.15 292.15 292.15 292.15 292.15 292.15 292.15 292.15 292.15 292.15 292.15 292.15 292.15 292.15 292.15 292.15 292.15 292.15 292.15 292.15 292.15 292.15 292.15 292.15 292.15 292.15 292.15 292.15 292.15 292.15 292.15 292.15 292.15 292.15 292.15 292.15 292.15 292.15 292.15 292.15 292.15 292.15 292.15 292.15 292.15 292.15 292.15 
46 292.15 292.15 292.15 292.15 292.15 292.15 292.15 292.15 292.15 292.15 292.15 292.15 292.15 292.15 292.15 292.15 292.15 292.15 292.15 292.15 292.15 292.15 292.15 292.15 292.15 292.15 292.15 292.15 292.15 292.15 292.15 292.15 292.15 292.15 292.15 292.15 292.15 292.15 292.15 292.15 292.15 292.15 292.15 292.15 292.15 292.15 292.15 292.15 292.15 292.15 292.15 292.15 292.15 292.15 292.15 292.15 292.15 292.15 292.15 292.15 292.15 292.15 292.15 292.15 292.15 292.15 292.15 292.15 292.15 292.15 292.15 292.15 292.15 292.15 292.15 
46 292.15 292.15 292.15 292.15 292.15 292.15 292.15 292.15 292.15 292.15 292.15 292.15 292.15 292.15 292.15 292.15 292.15 292.15 292.15 292.15 292.15 292.15 292.15 292.15 292.15 292.15 292.15 292.15 292.15 292.15 292.15 292.15 292.15 292.15 292.15 292.15 292.15 292.15 292.15 292.15 292.15 292.15 292.15 292.15 292.15 292.15 292.15 292.15 292.15 292.15 292.15 292.15 292.15 292.15 292.15 292.15 292.15 292.15 292.15 292.15 292.15 292.15 292.15 292.15 292.15 292.15 292.15 292.15 292.15 292.15 292.15 292.15 292.15 292.15 292.15 
46 292.15 292.15 292.15 292.15 292.15 292.15 292.15 292.15 292.15 292.15 292.15 292.15 292.15 292.15 292.15 292.15 292.15 292.15 292.15 292.15 292.15 292.15 292.15 292.15 292.15 292.15 292.15 292.15 292.15 292.15 292.15 292.15 292.15 292.15 292.15 292.15 292.15 292.15 292.15 292.15 292.15 292.15 292.15 292.15 292.15 292.15 292.15 292.15 292.15 292.15 292.15 292.15 292.15 292.15 292.15 292.15 292.15 292.15 292.15 292.15 292.15 292.15 292.15 292.15 292.15 292.15 292.15 292.15 292.15 292.15 292.15 292.15 292.15 292.15 292.15 
46 292.15 292.15 292.15 292.15 292.15 292.15 292.15 292.15 292.15 292.15 292.15 292.15 292.15 292.15 292.15 292.15 292.15 292.15 292.15 292.15 292.15 292.15 292.15 292.15 292.15 292.15 292.15 292.15 292.15 292.15 292.15 292.15 292.15 292.15 292.15 292.15 292.15 292.15 292.15 292.15 292.15 292.15 292.15 292.15 292.15 292.15 292.15 292.15 292.15 292.15 292.15 292.15 292.15 292.15 292.15 292.15 292.15 292.15 292.15 292.15 292.15 292.15 292.15 292.15 292.15 292.15 292.15 292.15 292.15 292.15 292.15 292.15 292.15 292.15 292.15 
46 292.15 292.15 292.15 292.15 292.15 292.15 292.15 292.15 292.15 292.15 292.15 292.15 292.15 292.15 292.15 292.15 292.15 292.15 292.15 292.15 292.15 292.15 292.15 292.15 292.15 292.15 292.15 292.15 292.15 292.15 292.15 292.15 292.15 292.15 292.15 292.15 292.15 292.15 292.15 292.15 292.15 292.15 292.15 292.15 292.15 292.15 292.15 292.15 292.15 292.15 292.15 292.15 292.15 292.15 292.15 292.15 292.15 292.15 292.15 292.15 292.15 292.15 292.15 292.15 292.15 292.15 292.15 292.15 292.15 292.15 292.15 292.15 292.15 292.15 292.15 
46 292.15 292.15 292.15 292.15 292.15 292.15 292.15 292.15 292.15 292.15 292.15 292.15 292.15 292.15 292.15 292.15 292.15 292.15 292.15 292.15 292.15 292.15 292.15 292.15 292.15 292.15 292.15 292.15 292.15 292.15 292.15 292.15 292.15 292.15 292.15 292.15 292.15 292.15 292.15 292.15 292.15 292.15 292.15 292.15 292.15 292.15 292.15 292.15 292.15 292.15 292.15 292.15 292.15 292.15 292.15 292.15 292.15 292.15 292.15 292.15 292.15 292.15 292.15 292.15 292.15 292.15 292.15 292.15 292.15 292.15 292.15 292.15 292.15 292.15 292.15 
46 292.15 292.15 292.15 292.15 292.15 292.15 292.15 292.15 292.15 292.15 292.15 292.15 292.15 292.15 292.15 292.15 292.15 292.15 292.15 292.15 292.15 292.15 292.15 292.15 292.15 292.15 292.15 292.15 292.15 292.15 292.15 292.15 292.15 292.15 292.15 292.15 292.15 292.15 292.15 292.15 292.15 292.15 292.15 292.15 292.15 292.15 292.15 292.15 292.15 292.15 292.15 292.15 292.15 292.15 292.15 292.15 292.15 292.15 292.15 292.15 292.15 292.15 292.15 292.15 292.15 292.15 292.15 292.15 292.15 292.15 292.15 292.15 292.15 292.15 292.15 
46 292.15 292.15 292.15 292.15 292.15 292.15 292.15 292.15 292.15 292.15 292.15 292.15 292.15 292.15 292.15 292.15 292.15 292.15 292.15 292.15 292.15 292.15 292.15 292.15 292.15 292.15 292.15 292.15 292.15 292.15 292.15 292.15 292.15 292.15 292.15 292.15 292.15 292.15 292.15 292.15 292.15 292.15 292.15 292.15 292.15 292.15 292.15 292.15 292.15 292.15 292.15 292.15 292.15 292.15 292.15 292.15 292.15 292.15 292.15 292.15 292.15 292.15 292.15 292.15 292.15 292.15 292.15 292.15 292.15 292.15 292.15 292.15 292.15 292.15 292.15 
46 292.15 292.15 292.15 292.15 292.15 292.15 292.15 292.15 292.15 292.15 292.15 292.15 292.15 292.15 292.15 292.15 292.15 292.15 292.15 292.15 292.15 292.15 292.15 292.15 292.15 292.15 292.15 292.15 292.15 292.15 292.15 292.15 292.15 292.15 292.15 292.15 292.15 292.15 292.15 292.15 292.15 292.15 292.15 292.15 292.15 292.15 292.15 292.15 292.15 292.15 292.15 292.15 292.15 292.15 292.15 292.15 292.15 292.15 292.15 292.15 292.15 292.15 292.15 292.15 292.15 292.15 292.15 292.15 292.15 292.15 292.15 292.15 292.15 292.15 292.15 
46 292.15 292.15 292.15 292.15 292.15 292.15 292.15 292.15 292.15 292.15 292.15 292.15 292.15 292.15 292.15 292.15 292.15 292.15 292.15 292.15 292.15 292.15 292.15 292.15 292.15 292.15 292.15 292.15 292.15 292.15 292.15 292.15 292.15 292.15 292.15 292.15 292.15 292.15 292.15 292.15 292.15 292.15 292.15 292.15 292.15 292.15 292.15 292.15 292.15 292.15 292.15 292.15 292.15 292.15 292.15 292.15 292.15 292.15 292.15 292.15 292.15 292.15 292.15 292.15 292.15 292.15 292.15 292.15 292.15 292.15 292.15 292.15 292.15 292.15 292.15 
46 292.15 292.15 292.15 292.15 292.15 292.15 292.15 292.15 292.15 292.15 292.15 292.15 292.15 292.15 292.15 292.15 292.15 292.15 292.15 292.15 292.15 292.15 292.15 292.15 292.15 292.15 292.15 292.15 292.15 292.15 292.15 292.15 292.15 292.15 292.15 292.15 292.15 292.15 292.15 292.15 292.15 292.15 292.15 292.15 292.15 292.15 292.15 292.15 292.15 292.15 292.15 292.15 292.15 292.15 292.15 292.15 292.15 292.15 292.15 292.15 292.15 292.15 292.15 292.15 292.15 292.15 292.15 292.15 292.15 292.15 292.15 292.15 292.15 292.15 292.15 
46 292.15 292.15 292.15 292.15 292.15 292.15 292.15 292.15 292.15 292.15 292.15 292.15 292.15 292.15 292.15 292.15 292.15 292.15 292.15 292.15 292.15 292.15 292.15 292.15 292.15 292.15 292.15 292.15 292.15 292.15 292.15 292.15 292.15 292.15 292.15 292.15 292.15 292.15 292.15 292.15 292.15 292.15 292.15 292.15 292.15 292.15 292.15 292.15 292.15 292.15 292.15 292.15 292.15 292.15 292.15 292.15 292.15 292.15 292.15 292.15 292.15 292.15 292.15 292.15 292.15 292.15 292.15 292.15 292.15 292.15 292.15 292.15 292.15 292.15 292.15 
46 292.15 292.15 292.15 292.15 292.15 292.15 292.15 292.15 292.15 292.15 292.15 292.15 292.15 292.15 292.15 292.15 292.15 292.15 292.15 292.15 292.15 292.15 292.15 292.15 292.15 292.15 292.15 292.15 292.15 292.15 292.15 292.15 292.15 292.15 292.15 292.15 292.15 292.15 292.15 292.15 292.15 292.15 292.15 292.15 292.15 292.15 292.15 292.15 292.15 292.15 292.15 292.15 292.15 292.15 292.15 292.15 292.15 292.15 292.15 292.15 292.15 292.15 292.15 292.15 292.15 292.15 292.15 292.15 292.15 292.15 292.15 292.15 292.15 292.15 292.15 
46 292.15 292.15 292.15 292.15 292.15 292.15 292.15 292.15 292.15 292.15 292.15 292.15 292.15 292.15 292.15 292.15 292.15 292.15 292.15 292.15 292.15 292.15 292.15 292.15 292.15 292.15 292.15 292.15 292.15 292.15 292.15 292.15 292.15 292.15 292.15 292.15 292.15 292.15 292.15 292.15 292.15 292.15 292.15 292.15 292.15 292.15 292.15 292.15 292.15 292.15 292.15 292.15 292.15 292.15 292.15 292.15 292.15 292.15 292.15 292.15 292.15 292.15 292.15 292.15 292.15 292.15 292.15 292.15 292.15 292.15 292.15 292.15 292.15 292.15 292.15 

48 292.15 292.15 292.15 292.15 292.15 292.15 292.15 292.15 292.15 292.15 292.15 292.15 292.15 292.15 292.15 292.15 292.15 292.15 292.15 292.15 292.15 292.15 292.15 292.15 292.15 292.15 292.15 292.15 292.15 292.15 292.15 292.15 292.15 292.15 292.15 292.15 292.15 292.15 292.15 292.15 292.15 292.15 292.15 292.15 292.15 292.15 292.15 292.15 292.15 292.15 292.15 292.15 292.15 292.15 292.15 292.15 292.15 292.15 292.15 292.15 292.15 292.15 292.15 292.15 292.15 292.15 292.15 292.15 292.15 292.15 292.15 292.15 292.15 292.15 292.15 
48 292.15 292.15 292.15 292.15 292.15 292.15 292.15 292.15 292.15 292.15 292.15 292.15 292.15 292.15 292.15 292.15 292.15 292.15 292.15 292.15 292.15 292.15 292.15 292.15 292.15 292.15 292.15 292.15 292.15 292.15 292.15 292.15 292.15 292.15 292.15 292.15 292.15 292.15 292.15 292.15 292.15 292.15 292.15 292.15 292.15 292.15 292.15 292.15 292.15 292.15 292.15 292.15 292.15 292.15 292.15 292.15 292.15 292.15 292.15 292.15 292.15 292.15 292.15 292.15 292.15 292.15 292.15 292.15 292.15 292.15 292.15 292.15 292.15 292.15 292.15 
48 292.15 292.15 292.15 292.15 292.15 292.15 292.15 292.15 292.15 292.15 292.15 292.15 292.15 292.15 292.15 292.15 292.15 292.15 292.15 292.15 292.15 292.15 292.15 292.15 292.15 292.15 292.15 292.15 292.15 292.15 292.15 292.15 292.15 292.15 292.15 292.15 292.15 292.15 292.15 292.15 292.15 292.15 292.15 292.15 292.15 292.15 292.15 292.15 292.15 292.15 292.15 292.15 292.15 292.15 292.15 292.15 292.15 292.15 292.15 292.15 292.15 292.15 292.15 292.15 292.15 292.15 292.15 292.15 292.15 292.15 292.15 292.15 292.15 292.15 292.15 
48 292.15 292.15 292.15 292.15 292.15 292.15 292.15 292.15 292.15 292.15 292.15 292.15 292.15 292.15 292.15 292.15 292.15 292.15 292.15 292.15 292.15 292.15 292.15 292.15 292.15 292.15 292.15 292.15 292.15 292.15 292.15 292.15 292.15 292.15 292.15 292.15 292.15 292.15 292.15 292.15 292.15 292.15 292.15 292.15 292.15 292.15 292.15 292.15 292.15 292.15 292.15 292.15 292.15 292.15 292.15 292.15 292.15 292.15 292.15 292.15 292.15 292.15 292.15 292.15 292.15 292.15 292.15 292.15 292.15 292.15 292.15 292.15 292.15 292.15 292.15 
48 292.15 292.15 292.15 292.15 292.15 292.15 292.15 292.15 292.15 292.15 292.15 292.15 292.15 292.15 292.15 292.15 292.15 292.15 292.15 292.15 292.15 292.15 292.15 292.15 292.15 292.15 292.15 292.15 292.15 292.15 292.15 292.15 292.15 292.15 292.15 292.15 292.15 292.15 292.15 292.15 292.15 292.15 292.15 292.15 292.15 292.15 292.15 292.15 292.15 292.15 292.15 292.15 292.15 292.15 292.15 292.15 292.15 292.15 292.15 292.15 292.15 292.15 292.15 292.15 292.15 292.15 292.15 292.15 292.15 292.15 292.15 292.15 292.15 292.15 292.15 
48 292.15 292.15 292.15 292.15 292.15 292.15 292.15 292.15 292.15 292.15 292.15 292.15 292.15 292.15 292.15 292.15 292.15 292.15 292.15 292.15 292.15 292.15 292.15 292.15 292.15 292.15 292.15 292.15 292.15 292.15 292.15 292.15 292.15 292.15 292.15 292.15 292.15 292.15 292.15 292.15 292.15 292.15 292.15 292.15 292.15 292.15 292.15 292.15 292.15 292.15 292.15 292.15 292.15 292.15 292.15 292.15 292.15 292.15 292.15 292.15 292.15 292.15 292.15 292.15 292.15 292.15 292.15 292.15 292.15 292.15 292.15 292.15 292.15 292.15 292.15 
48 292.15 292.15 292.15 292.15 292.15 292.15 292.15 292.15 292.15 292.15 292.15 292.15 292.15 292.15 292.15 292.15 292.15 292.15 292.15 292.15 292.15 292.15 292.15 292.15 292.15 292.15 292.15 292.15 292.15 292.15 292.15 292.15 292.15 292.15 292.15 292.15 292.15 292.15 292.15 292.15 292.15 292.15 292.15 292.15 292.15 292.15 292.15 292.15 292.15 292.15 292.15 292.15 292.15 292.15 292.15 292.15 292.15 292.15 292.15 292.15 292.15 292.15 292.15 292.15 292.15 292.15 292.15 292.15 292.15 292.15 292.15 292.15 292.15 292.15 292.15 
48 292.15 292.15 292.15 292.15 292.15 292.15 292.15 292.15 292.15 292.15 292.15 292.15 292.15 292.15 292.15 292.15 292.15 292.15 292.15 292.15 292.15 292.15 292.15 292.15 292.15 292.15 292.15 292.15 292.15 292.15 292.15 292.15 292.15 292.15 292.15 292.15 292.15 292.15 292.15 292.15 292.15 292.15 292.15 292.15 292.15 292.15 292.15 292.15 292.15 292.15 292.15 292.15 292.15 292.15 292.15 292.15 292.15 292.15 292.15 292.15 292.15 292.15 292.15 292.15 292.15 292.15 292.15 292.15 292.15 292.15 292.15 292.15 292.15 292.15 292.15 
48 292.15 292.15 292.15 292.15 292.15 292.15 292.15 292.15 292.15 292.15 292.15 292.15 292.15 292.15 292.15 292.15 292.15 292.15 292.15 292.15 292.15 292.15 292.15 292.15 292.15 292.15 292.15 292.15 292.15 292.15 292.15 292.15 292.15 292.15 292.15 292.15 292.15 292.15 292.15 292.15 292.15 292.15 292.15 292.15 292.15 292.15 292.15 292.15 292.15 292.15 292.15 292.15 292.15 292.15 292.15 292.15 292.15 292.15 292.15 292.15 292.15 292.15 292.15 292.15 292.15 292.15 292.15 292.15 292.15 292.15 292.15 292.15 292.15 292.15 292.15 
48 292.15 292.15 292.15 292.15 292.15 292.15 292.15 292.15 292.15 292.15 292.15 292.15 292.15 292.15 292.15 292.15 292.15 292.15 292.15 292.15 292.15 292.15 292.15 292.15 292.15 292.15 292.15 292.15 292.15 292.15 292.15 292.15 292.15 292.15 292.15 292.15 292.15 292.15 292.15 292.15 292.15 292.15 292.15 292.15 292.15 292.15 292.15 292.15 292.15 292.15 292.15 292.15 292.15 292.15 292.15 292.15 292.15 292.15 292.15 292.15 292.15 292.15 292.15 292.15 292.15 292.15 292.15 292.15 292.15 292.15 292.15 292.15 292.15 292.15 292.15 
48 292.15 292.15 292.15 292.15 292.15 292.15 292.15 292.15 292.15 292.15 292.15 292.15 292.15 292.15 292.15 292.15 292.15 292.15 292.15 292.15 292.15 292.15 292.15 292.15 292.15 292.15 292.15 292.15 292.15 292.15 292.15 292.15 292.15 292.15 292.15 292.15 292.15 292.15 292.15 292.15 292.15 292.15 292.15 292.15 292.15 292.15 292.15 292.15 292.15 292.15 292.15 292.15 292.15 292.15 292.15 292.15 292.15 292.15 292.15 292.15 292.15 292.15 292.15 292.15 292.15 292.15 292.15 292.15 292.15 292.15 292.15 292.15 292.15 292.15 292.15 
48 292.15 292.15 292.15 292.15 292.15 292.15 292.15 292.15 292.15 292.15 292.15 292.15 292.15 292.15 292.15 292.15 292.15 292.15 292.15 292.15 292.15 292.15 292.15 292.15 292.15 292.15 292.15 292.15 292.15 292.15 292.15 292.15 292.15 292.15 292.15 292.15 292.15 292.15 292.15 292.15 292.15 292.15 292.15 292.15 292.15 292.15 292.15 292.15 292.15 292.15 292.15 292.15 292.15 292.15 292.15 292.15 292.15 292.15 292.15 292.15 292.15 292.15 292.15 292.15 292.15 292.15 292.15 292.15 292.15 292.15 292.15 292.15 292.15 292.15 292.15 
48 292.15 292.15 292.15 292.15 292.15 292.15 292.15 292.15 292.15 292.15 292.15 292.15 292.15 292.15 292.15 292.15 292.15 292.15 292.15 292.15 292.15 292.15 292.15 292.15 292.15 292.15 292.15 292.15 292.15 292.15 292.15 292.15 292.15 292.15 292.15 292.15 292.15 292.15 292.15 292.15 292.15 292.15 292.15 292.15 292.15 292.15 292.15 292.15 292.15 292.15 292.15 292.15 292.15 292.15 292.15 292.15 292.15 292.15 292.15 292.15 292.15 292.15 292.15 292.15 292.15 292.15 292.15 292.15 292.15 292.15 292.15 292.15 292.15 292.15 292.15 
48 292.15 292.15 292.15 292.15 292.15 292.15 292.15 292.15 292.15 292.15 292.15 292.15 292.15 292.15 292.15 292.15 292.15 292.15 292.15 292.15 292.15 292.15 292.15 292.15 292.15 292.15 292.15 292.15 292.15 292.15 292.15 292.15 292.15 292.15 292.15 292.15 292.15 292.15 292.15 292.15 292.15 292.15 292.15 292.15 292.15 292.15 292.15 292.15 292.15 292.15 292.15 292.15 292.15 292.15 292.15 292.15 292.15 292.15 292.15 292.15 292.15 292.15 292.15 292.15 292.15 292.15 292.15 292.15 292.15 292.15 292.15 292.15 292.15 292.15 292.15 
48 292.15 292.15 292.15 292.15 292.15 292.15 292.15 292.15 292.15 292.15 292.15 292.15 292.15 292.15 292.15 292.15 292.15 292.15 292.15 292.15 292.15 292.15 292.15 292.15 292.15 292.15 292.15 292.15 292.15 292.15 292.15 292.15 292.15 292.15 292.15 292.15 292.15 292.15 292.15 292.15 292.15 292.15 292.15 292.15 292.15 292.15 292.15 292.15 292.15 292.15 292.15 292.15 292.15 292.15 292.15 292.15 292.15 292.15 292.15 292.15 292.15 292.15 292.15 292.15 292.15 292.15 292.15 292.15 292.15 292.15 292.15 292.15 292.15 292.15 292.15 
48 292.15 292.15 292.15 292.15 292.15 292.15 292.15 292.15 292.15 292.15 292.15 292.15 292.15 292.15 292.15 292.15 292.15 292.15 292.15 292.15 292.15 292.15 292.15 292.15 292.15 292.15 292.15 292.15 292.15 292.15 292.15 292.15 292.15 292.15 292.15 292.15 292.15 292.15 292.15 292.15 292.15 292.15 292.15 292.15 292.15 292.15 292.15 292.15 292.15 292.15 292.15 292.15 292.15 292.15 292.15 292.15 292.15 292.15 292.15 292.15 292.15 292.15 292.15 292.15 292.15 292.15 292.15 292.15 292.15 292.15 292.15 292.15 292.15 292.15 292.15 

50 292.15 292.15 292.15 292.15 292.15 292.15 292.15 292.15 292.15 292.15 292.15 292.15 292.15 292.15 292.15 292.15 292.15 292.15 292.15 292.15 292.15 292.15 292.15 292.15 292.15 292.15 292.15 292.15 292.15 292.15 292.15 292.15 292.15 292.15 292.15 292.15 292.15 292.15 292.15 292.15 292.15 292.15 292.15 292.15 292.15 292.15 292.15 292.15 292.15 292.15 292.15 292.15 292.15 292.15 292.15 292.15 292.15 292.15 292.15 292.15 292.15 292.15 292.15 292.15 292.15 292.15 292.15 292.15 292.15 292.15 292.15 292.15 292.15 292.15 292.15 
50 292.15 292.15 292.15 292.15 292.15 292.15 292.15 292.15 292.15 292.15 292.15 292.15 292.15 292.15 292.15 292.15 292.15 292.15 292.15 292.15 292.15 292.15 292.15 292.15 292.15 292.15 292.15 292.15 292.15 292.15 292.15 292.15 292.15 292.15 292.15 292.15 292.15 292.15 292.15 292.15 292.15 292.15 292.15 292.15 292.15 292.15 292.15 292.15 292.15 292.15 292.15 292.15 292.15 292.15 292.15 292.15 292.15 292.15 292.15 292.15 292.15 292.15 292.15 292.15 292.15 292.15 292.15 292.15 292.15 292.15 292.15 292.15 292.15 292.15 292.15 
50 292.15 292.15 292.15 292.15 292.15 292.15 292.15 292.15 292.15 292.15 292.15 292.15 292.15 292.15 292.15 292.15 292.15 292.15 292.15 292.15 292.15 292.15 292.15 292.15 292.15 292.15 292.15 292.15 292.15 292.15 292.15 292.15 292.15 292.15 292.15 292.15 292.15 292.15 292.15 292.15 292.15 292.15 292.15 292.15 292.15 292.15 292.15 292.15 292.15 292.15 292.15 292.15 292.15 292.15 292.15 292.15 292.15 292.15 292.15 292.15 292.15 292.15 292.15 292.15 292.15 292.15 292.15 292.15 292.15 292.15 292.15 292.15 292.15 292.15 292.15 
50 292.15 292.15 292.15 292.15 292.15 292.15 292.15 292.15 292.15 292.15 292.15 292.15 292.15 292.15 292.15 292.15 292.15 292.15 292.15 292.15 292.15 292.15 292.15 292.15 292.15 292.15 292.15 292.15 292.15 292.15 292.15 292.15 292.15 292.15 292.15 292.15 292.15 292.15 292.15 292.15 292.15 292.15 292.15 292.15 292.15 292.15 292.15 292.15 292.15 292.15 292.15 292.15 292.15 292.15 292.15 292.15 292.15 292.15 292.15 292.15 292.15 292.15 292.15 292.15 292.15 292.15 292.15 292.15 292.15 292.15 292.15 292.15 292.15 292.15 292.15 
50 292.15 292.15 292.15 292.15 292.15 292.15 292.15 292.15 292.15 292.15 292.15 292.15 292.15 292.15 292.15 292.15 292.15 292.15 292.15 292.15 292.15 292.15 292.15 292.15 292.15 292.15 292.15 292.15 292.15 292.15 292.15 292.15 292.15 292.15 292.15 292.15 292.15 292.15 292.15 292.15 292.15 292.15 292.15 292.15 292.15 292.15 292.15 292.15 292.15 292.15 292.15 292.15 292.15 292.15 292.15 292.15 292.15 292.15 292.15 292.15 292.15 292.15 292.15 292.15 292.15 292.15 292.15 292.15 292.15 292.15 292.15 292.15 292.15 292.15 292.15 
50 292.15 292.15 292.15 292.15 292.15 292.15 292.15 292.15 292.15 292.15 292.15 292.15 292.15 292.15 292.15 292.15 292.15 292.15 292.15 292.15 292.15 292.15 292.15 292.15 292.15 292.15 292.15 292.15 292.15 292.15 292.15 292.15 292.15 292.15 292.15 292.15 292.15 292.15 292.15 292.15 292.15 292.15 292.15 292.15 292.15 292.15 292.15 292.15 292.15 292.15 292.15 292.15 292.15 292.15 292.15 292.15 292.15 292.15 292.15 292.15 292.15 292.15 292.15 292.15 292.15 292.15 292.15 292.15 292.15 292.15 292.15 292.15 292.15 292.15 292.15 
50 292.15 292.15 292.15 292.15 292.15 292.15 292.15 292.15 292.15 292.15 292.15 292.15 292.15 292.15 292.15 292.15 292.15 292.15 292.15 292.15 292.15 292.15 292.15 292.15 292.15 292.15 292.15 292.15 292.15 292.15 292.15 292.15 292.15 292.15 292.15 292.15 292.15 292.15 292.15 292.15 292.15 292.15 292.15 292.15 292.15 292.15 292.15 292.15 292.15 292.15 292.15 292.15 292.15 292.15 292.15 292.15 292.15 292.15 292.15 292.15 292.15 292.15 292.15 292.15 292.15 292.15 292.15 292.15 292.15 292.15 292.15 292.15 292.15 292.15 292.15 
50 292.15 292.15 292.15 292.15 292.15 292.15 292.15 292.15 292.15 292.15 292.15 292.15 292.15 292.15 292.15 292.15 292.15 292.15 292.15 292.15 292.15 292.15 292.15 292.15 292.15 292.15 292.15 292.15 292.15 292.15 292.15 292.15 292.15 292.15 292.15 292.15 292.15 292.15 292.15 292.15 292.15 292.15 292.15 292.15 292.15 292.15 292.15 292.15 292.15 292.15 292.15 292.15 292.15 292.15 292.15 292.15 292.15 292.15 292.15 292.15 292.15 292.15 292.15 292.15 292.15 292.15 292.15 292.15 292.15 292.15 292.15 292.15 292.15 292.15 292.15 
50 292.15 292.15 292.15 292.15 292.15 292.15 292.15 292.15 292.15 292.15 292.15 292.15 292.15 292.15 292.15 292.15 292.15 292.15 292.15 292.15 292.15 292.15 292.15 292.15 292.15 292.15 292.15 292.15 292.15 292.15 292.15 292.15 292.15 292.15 292.15 292.15 292.15 292.15 292.15 292.15 292.15 292.15 292.15 292.15 292.15 292.15 292.15 292.15 292.15 292.15 292.15 292.15 292.15 292.15 292.15 292.15 292.15 292.15 292.15 292.15 292.15 292.15 292.15 292.15 292.15 292.15 292.15 292.15 292.15 292.15 292.15 292.15 292.15 292.15 292.15 
50 292.15 292.15 292.15 292.15 292.15 292.15 292.15 292.15 292.15 292.15 292.15 292.15 292.15 292.15 292.15 292.15 292.15 292.15 292.15 292.15 292.15 292.15 292.15 292.15 292.15 292.15 292.15 292.15 292.15 292.15 292.15 292.15 292.15 292.15 292.15 292.15 292.15 292.15 292.15 292.15 292.15 292.15 292.15 292.15 292.15 292.15 292.15 292.15 292.15 292.15 292.15 292.15 292.15 292.15 292.15 292.15 292.15 292.15 292.15 292.15 292.15 292.15 292.15 292.15 292.15 292.15 292.15 292.15 292.15 292.15 292.15 292.15 292.15 292.15 292.15 
50 292.15 292.15 292.15 292.15 292.15 292.15 292.15 292.15 292.15 292.15 292.15 292.15 292.15 292.15 292.15 292.15 292.15 292.15 292.15 292.15 292.15 292.15 292.15 292.15 292.15 292.15 292.15 292.15 292.15 292.15 292.15 292.15 292.15 292.15 292.15 292.15 292.15 292.15 292.15 292.15 292.15 292.15 292.15 292.15 292.15 292.15 292.15 292.15 292.15 292.15 292.15 292.15 292.15 292.15 292.15 292.15 292.15 292.15 292.15 292.15 292.15 292.15 292.15 292.15 292.15 292.15 292.15 292.15 292.15 292.15 292.15 292.15 292.15 292.15 292.15 
50 292.15 292.15 292.15 292.15 292.15 292.15 292.15 292.15 292.15 292.15 292.15 292.15 292.15 292.15 292.15 292.15 292.15 292.15 292.15 292.15 292.15 292.15 292.15 292.15 292.15 292.15 292.15 292.15 292.15 292.15 292.15 292.15 292.15 292.15 292.15 292.15 292.15 292.15 292.15 292.15 292.15 292.15 292.15 292.15 292.15 292.15 292.15 292.15 292.15 292.15 292.15 292.15 292.15 292.15 292.15 292.15 292.15 292.15 292.15 292.15 292.15 292.15 292.15 292.15 292.15 292.15 292.15 292.15 292.15 292.15 292.15 292.15 292.15 292.15 292.15 
50 292.15 292.15 292.15 292.15 292.15 292.15 292.15 292.15 292.15 292.15 292.15 292.15 292.15 292.15 292.15 292.15 292.15 292.15 292.15 292.15 292.15 292.15 292.15 292.15 292.15 292.15 292.15 292.15 292.15 292.15 292.15 292.15 292.15 292.15 292.15 292.15 292.15 292.15 292.15 292.15 292.15 292.15 292.15 292.15 292.15 292.15 292.15 292.15 292.15 292.15 292.15 292.15 292.15 292.15 292.15 292.15 292.15 292.15 292.15 292.15 292.15 292.15 292.15 292.15 292.15 292.15 292.15 292.15 292.15 292.15 292.15 292.15 292.15 292.15 292.15 
50 292.15 292.15 292.15 292.15 292.15 292.15 292.15 292.15 292.15 292.15 292.15 292.15 292.15 292.15 292.15 292.15 292.15 292.15 292.15 292.15 292.15 292.15 292.15 292.15 292.15 292.15 292.15 292.15 292.15 292.15 292.15 292.15 292.15 292.15 292.15 292.15 292.15 292.15 292.15 292.15 292.15 292.15 292.15 292.15 292.15 292.15 292.15 292.15 292.15 292.15 292.15 292.15 292.15 292.15 292.15 292.15 292.15 292.15 292.15 292.15 292.15 292.15 292.15 292.15 292.15 292.15 292.15 292.15 292.15 292.15 292.15 292.15 292.15 292.15 292.15 
50 292.15 292.15 292.15 292.15 292.15 292.15 292.15 292.15 292.15 292.15 292.15 292.15 292.15 292.15 292.15 292.15 292.15 292.15 292.15 292.15 292.15 292.15 292.15 292.15 292.15 292.15 292.15 292.15 292.15 292.15 292.15 292.15 292.15 292.15 292.15 292.15 292.15 292.15 292.15 292.15 292.15 292.15 292.15 292.15 292.15 292.15 292.15 292.15 292.15 292.15 292.15 292.15 292.15 292.15 292.15 292.15 292.15 292.15 292.15 292.15 292.15 292.15 292.15 292.15 292.15 292.15 292.15 292.15 292.15 292.15 292.15 292.15 292.15 292.15 292.15 
50 292.15 292.15 292.15 292.15 292.15 292.15 292.15 292.15 292.15 292.15 292.15 292.15 292.15 292.15 292.15 292.15 292.15 292.15 292.15 292.15 292.15 292.15 292.15 292.15 292.15 292.15 292.15 292.15 292.15 292.15 292.15 292.15 292.15 292.15 292.15 292.15 292.15 292.15 292.15 292.15 292.15 292.15 292.15 292.15 292.15 292.15 292.15 292.15 292.15 292.15 292.15 292.15 292.15 292.15 292.15 292.15 292.15 292.15 292.15 292.15 292.15 292.15 292.15 292.15 292.15 292.15 292.15 292.15 292.15 292.15 292.15 292.15 292.15 292.15 292.15 

52 292.15 292.15 292.15 292.15 292.15 292.15 292.15 292.15 292.15 292.15 292.15 292.15 292.15 292.15 292.15 292.15 292.15 292.15 292.15 292.15 292.15 292.15 292.15 292.15 292.15 292.15 292.15 292.15 292.15 292.15 292.15 292.15 292.15 292.15 292.15 292.15 292.15 292.15 292.15 292.15 292.15 292.15 292.15 292.15 292.15 292.15 292.15 292.15 292.15 292.15 292.15 292.15 292.15 292.15 292.15 292.15 292.15 292.15 292.15 292.15 292.15 292.15 292.15 292.15 292.15 292.15 292.15 292.15 292.15 292.15 292.15 292.15 292.15 292.15 292.15 
52 292.15 292.15 292.15 292.15 292.15 292.15 292.15 292.15 292.15 292.15 292.15 292.15 292.15 292.15 292.15 292.15 292.15 292.15 292.15 292.15 292.15 292.15 292.15 292.15 292.15 292.15 292.15 292.15 292.15 292.15 292.15 292.15 292.15 292.15 292.15 292.15 292.15 292.15 292.15 292.15 292.15 292.15 292.15 292.15 292.15 292.15 292.15 292.15 292.15 292.15 292.15 292.15 292.15 292.15 292.15 292.15 292.15 292.15 292.15 292.15 292.15 292.15 292.15 292.15 292.15 292.15 292.15 292.15 292.15 292.15 292.15 292.15 292.15 292.15 292.15 
52 292.15 292.15 292.15 292.15 292.15 292.15 292.15 292.15 292.15 292.15 292.15 292.15 292.15 292.15 292.15 292.15 292.15 292.15 292.15 292.15 292.15 292.15 292.15 292.15 292.15 292.15 292.15 292.15 292.15 292.15 292.15 292.15 292.15 292.15 292.15 292.15 292.15 292.15 292.15 292.15 292.15 292.15 292.15 292.15 292.15 292.15 292.15 292.15 292.15 292.15 292.15 292.15 292.15 292.15 292.15 292.15 292.15 292.15 292.15 292.15 292.15 292.15 292.15 292.15 292.15 292.15 292.15 292.15 292.15 292.15 292.15 292.15 292.15 292.15 292.15 
52 292.15 292.15 292.15 292.15 292.15 292.15 292.15 292.15 292.15 292.15 292.15 292.15 292.15 292.15 292.15 292.15 292.15 292.15 292.15 292.15 292.15 292.15 292.15 292.15 292.15 292.15 292.15 292.15 292.15 292.15 292.15 292.15 292.15 292.15 292.15 292.15 292.15 292.15 292.15 292.15 292.15 292.15 292.15 292.15 292.15 292.15 292.15 292.15 292.15 292.15 292.15 292.15 292.15 292.15 292.15 292.15 292.15 292.15 292.15 292.15 292.15 292.15 292.15 292.15 292.15 292.15 292.15 292.15 292.15 292.15 292.15 292.15 292.15 292.15 292.15 
52 292.15 292.15 292.15 292.15 292.15 292.15 292.15 292.15 292.15 292.15 292.15 292.15 292.15 292.15 292.15 292.15 292.15 292.15 292.15 292.15 292.15 292.15 292.15 292.15 292.15 292.15 292.15 292.15 292.15 292.15 292.15 292.15 292.15 292.15 292.15 292.15 292.15 292.15 292.15 292.15 292.15 292.15 292.15 292.15 292.15 292.15 292.15 292.15 292.15 292.15 292.15 292.15 292.15 292.15 292.15 292.15 292.15 292.15 292.15 292.15 292.15 292.15 292.15 292.15 292.15 292.15 292.15 292.15 292.15 292.15 292.15 292.15 292.15 292.15 292.15 
52 292.15 292.15 292.15 292.15 292.15 292.15 292.15 292.15 292.15 292.15 292.15 292.15 292.15 292.15 292.15 292.15 292.15 292.15 292.15 292.15 292.15 292.15 292.15 292.15 292.15 292.15 292.15 292.15 292.15 292.15 292.15 292.15 292.15 292.15 292.15 292.15 292.15 292.15 292.15 292.15 292.15 292.15 292.15 292.15 292.15 292.15 292.15 292.15 292.15 292.15 292.15 292.15 292.15 292.15 292.15 292.15 292.15 292.15 292.15 292.15 292.15 292.15 292.15 292.15 292.15 292.15 292.15 292.15 292.15 292.15 292.15 292.15 292.15 292.15 292.15 
52 292.15 292.15 292.15 292.15 292.15 292.15 292.15 292.15 292.15 292.15 292.15 292.15 292.15 292.15 292.15 292.15 292.15 292.15 292.15 292.15 292.15 292.15 292.15 292.15 292.15 292.15 292.15 292.15 292.15 292.15 292.15 292.15 292.15 292.15 292.15 292.15 292.15 292.15 292.15 292.15 292.15 292.15 292.15 292.15 292.15 292.15 292.15 292.15 292.15 292.15 292.15 292.15 292.15 292.15 292.15 292.15 292.15 292.15 292.15 292.15 292.15 292.15 292.15 292.15 292.15 292.15 292.15 292.15 292.15 292.15 292.15 292.15 292.15 292.15 292.15 
52 292.15 292.15 292.15 292.15 292.15 292.15 292.15 292.15 292.15 292.15 292.15 292.15 292.15 292.15 292.15 292.15 292.15 292.15 292.15 292.15 292.15 292.15 292.15 292.15 292.15 292.15 292.15 292.15 292.15 292.15 292.15 292.15 292.15 292.15 292.15 292.15 292.15 292.15 292.15 292.15 292.15 292.15 292.15 292.15 292.15 292.15 292.15 292.15 292.15 292.15 292.15 292.15 292.15 292.15 292.15 292.15 292.15 292.15 292.15 292.15 292.15 292.15 292.15 292.15 292.15 292.15 292.15 292.15 292.15 292.15 292.15 292.15 292.15 292.15 292.15 
52 292.15 292.15 292.15 292.15 292.15 292.15 292.15 292.15 292.15 292.15 292.15 292.15 292.15 292.15 292.15 292.15 292.15 292.15 292.15 292.15 292.15 292.15 292.15 292.15 292.15 292.15 292.15 292.15 292.15 292.15 292.15 292.15 292.15 292.15 292.15 292.15 292.15 292.15 292.15 292.15 292.15 292.15 292.15 292.15 292.15 292.15 292.15 292.15 292.15 292.15 292.15 292.15 292.15 292.15 292.15 292.15 292.15 292.15 292.15 292.15 292.15 292.15 292.15 292.15 292.15 292.15 292.15 292.15 292.15 292.15 292.15 292.15 292.15 292.15 292.15 
52 292.15 292.15 292.15 292.15 292.15 292.15 292.15 292.15 292.15 292.15 292.15 292.15 292.15 292.15 292.15 292.15 292.15 292.15 292.15 292.15 292.15 292.15 292.15 292.15 292.15 292.15 292.15 292.15 292.15 292.15 292.15 292.15 292.15 292.15 292.15 292.15 292.15 292.15 292.15 292.15 292.15 292.15 292.15 292.15 292.15 292.15 292.15 292.15 292.15 292.15 292.15 292.15 292.15 292.15 292.15 292.15 292.15 292.15 292.15 292.15 292.15 292.15 292.15 292.15 292.15 292.15 292.15 292.15 292.15 292.15 292.15 292.15 292.15 292.15 292.15 
52 292.15 292.15 292.15 292.15 292.15 292.15 292.15 292.15 292.15 292.15 292.15 292.15 292.15 292.15 292.15 292.15 292.15 292.15 292.15 292.15 292.15 292.15 292.15 292.15 292.15 292.15 292.15 292.15 292.15 292.15 292.15 292.15 292.15 292.15 292.15 292.15 292.15 292.15 292.15 292.15 292.15 292.15 292.15 292.15 292.15 292.15 292.15 292.15 292.15 292.15 292.15 292.15 292.15 292.15 292.15 292.15 292.15 292.15 292.15 292.15 292.15 292.15 292.15 292.15 292.15 292.15 292.15 292.15 292.15 292.15 292.15 292.15 292.15 292.15 292.15 
52 292.15 292.15 292.15 292.15 292.15 292.15 292.15 292.15 292.15 292.15 292.15 292.15 292.15 292.15 292.15 292.15 292.15 292.15 292.15 292.15 292.15 292.15 292.15 292.15 292.15 292.15 292.15 292.15 292.15 292.15 292.15 292.15 292.15 292.15 292.15 292.15 292.15 292.15 292.15 292.15 292.15 292.15 292.15 292.15 292.15 292.15 292.15 292.15 292.15 292.15 292.15 292.15 292.15 292.15 292.15 292.15 292.15 292.15 292.15 292.15 292.15 292.15 292.15 292.15 292.15 292.15 292.15 292.15 292.15 292.15 292.15 292.15 292.15 292.15 292.15 
52 292.15 292.15 292.15 292.15 292.15 292.15 292.15 292.15 292.15 292.15 292.15 292.15 292.15 292.15 292.15 292.15 292.15 292.15 292.15 292.15 292.15 292.15 292.15 292.15 292.15 292.15 292.15 292.15 292.15 292.15 292.15 292.15 292.15 292.15 292.15 292.15 292.15 292.15 292.15 292.15 292.15 292.15 292.15 292.15 292.15 292.15 292.15 292.15 292.15 292.15 292.15 292.15 292.15 292.15 292.15 292.15 292.15 292.15 292.15 292.15 292.15 292.15 292.15 292.15 292.15 292.15 292.15 292.15 292.15 292.15 292.15 292.15 292.15 292.15 292.15 
52 292.15 292.15 292.15 292.15 292.15 292.15 292.15 292.15 292.15 292.15 292.15 292.15 292.15 292.15 292.15 292.15 292.15 292.15 292.15 292.15 292.15 292.15 292.15 292.15 292.15 292.15 292.15 292.15 292.15 292.15 292.15 292.15 292.15 292.15 292.15 292.15 292.15 292.15 292.15 292.15 292.15 292.15 292.15 292.15 292.15 292.15 292.15 292.15 292.15 292.15 292.15 292.15 292.15 292.15 292.15 292.15 292.15 292.15 292.15 292.15 292.15 292.15 292.15 292.15 292.15 292.15 292.15 292.15 292.15 292.15 292.15 292.15 292.15 292.15 292.15 
52 292.15 292.15 292.15 292.15 292.15 292.15 292.15 292.15 292.15 292.15 292.15 292.15 292.15 292.15 292.15 292.15 292.15 292.15 292.15 292.15 292.15 292.15 292.15 292.15 292.15 292.15 292.15 292.15 292.15 292.15 292.15 292.15 292.15 292.15 292.15 292.15 292.15 292.15 292.15 292.15 292.15 292.15 292.15 292.15 292.15 292.15 292.15 292.15 292.15 292.15 292.15 292.15 292.15 292.15 292.15 292.15 292.15 292.15 292.15 292.15 292.15 292.15 292.15 292.15 292.15 292.15 292.15 292.15 292.15 292.15 292.15 292.15 292.15 292.15 292.15 
52 292.15 292.15 292.15 292.15 292.15 292.15 292.15 292.15 292.15 292.15 292.15 292.15 292.15 292.15 292.15 292.15 292.15 292.15 292.15 292.15 292.15 292.15 292.15 292.15 292.15 292.15 292.15 292.15 292.15 292.15 292.15 292.15 292.15 292.15 292.15 292.15 292.15 292.15 292.15 292.15 292.15 292.15 292.15 292.15 292.15 292.15 292.15 292.15 292.15 292.15 292.15 292.15 292.15 292.15 292.15 292.15 292.15 292.15 292.15 292.15 292.15 292.15 292.15 292.15 292.15 292.15 292.15 292.15 292.15 292.15 292.15 292.15 292.15 292.15 292.15 

54 292.15 292.15 292.15 292.15 292.15 292.15 292.15 292.15 292.15 292.15 292.15 292.15 292.15 292.15 292.15 292.15 292.15 292.15 292.15 292.15 292.15 292.15 292.15 292.15 292.15 292.15 292.15 292.15 292.15 292.15 292.15 292.15 292.15 292.15 292.15 292.15 292.15 292.15 292.15 292.15 292.15 292.15 292.15 292.15 292.15 292.15 292.15 292.15 292.15 292.15 292.15 292.15 292.15 292.15 292.15 292.15 292.15 292.15 292.15 292.15 292.15 292.15 292.15 292.15 292.15 292.15 292.15 292.15 292.15 292.15 292.15 292.15 292.15 292.15 292.15 
54 292.15 292.15 292.15 292.15 292.15 292.15 292.15 292.15 292.15 292.15 292.15 292.15 292.15 292.15 292.15 292.15 292.15 292.15 292.15 292.15 292.15 292.15 292.15 292.15 292.15 292.15 292.15 292.15 292.15 292.15 292.15 292.15 292.15 292.15 292.15 292.15 292.15 292.15 292.15 292.15 292.15 292.15 292.15 292.15 292.15 292.15 292.15 292.15 292.15 292.15 292.15 292.15 292.15 292.15 292.15 292.15 292.15 292.15 292.15 292.15 292.15 292.15 292.15 292.15 292.15 292.15 292.15 292.15 292.15 292.15 292.15 292.15 292.15 292.15 292.15 
54 292.15 292.15 292.15 292.15 292.15 292.15 292.15 292.15 292.15 292.15 292.15 292.15 292.15 292.15 292.15 292.15 292.15 292.15 292.15 292.15 292.15 292.15 292.15 292.15 292.15 292.15 292.15 292.15 292.15 292.15 292.15 292.15 292.15 292.15 292.15 292.15 292.15 292.15 292.15 292.15 292.15 292.15 292.15 292.15 292.15 292.15 292.15 292.15 292.15 292.15 292.15 292.15 292.15 292.15 292.15 292.15 292.15 292.15 292.15 292.15 292.15 292.15 292.15 292.15 292.15 292.15 292.15 292.15 292.15 292.15 292.15 292.15 292.15 292.15 292.15 
54 292.15 292.15 292.15 292.15 292.15 292.15 292.15 292.15 292.15 292.15 292.15 292.15 292.15 292.15 292.15 292.15 292.15 292.15 292.15 292.15 292.15 292.15 292.15 292.15 292.15 292.15 292.15 292.15 292.15 292.15 292.15 292.15 292.15 292.15 292.15 292.15 292.15 292.15 292.15 292.15 292.15 292.15 292.15 292.15 292.15 292.15 292.15 292.15 292.15 292.15 292.15 292.15 292.15 292.15 292.15 292.15 292.15 292.15 292.15 292.15 292.15 292.15 292.15 292.15 292.15 292.15 292.15 292.15 292.15 292.15 292.15 292.15 292.15 292.15 292.15 
54 292.15 292.15 292.15 292.15 292.15 292.15 292.15 292.15 292.15 292.15 292.15 292.15 292.15 292.15 292.15 292.15 292.15 292.15 292.15 292.15 292.15 292.15 292.15 292.15 292.15 292.15 292.15 292.15 292.15 292.15 292.15 292.15 292.15 292.15 292.15 292.15 292.15 292.15 292.15 292.15 292.15 292.15 292.15 292.15 292.15 292.15 292.15 292.15 292.15 292.15 292.15 292.15 292.15 292.15 292.15 292.15 292.15 292.15 292.15 292.15 292.15 292.15 292.15 292.15 292.15 292.15 292.15 292.15 292.15 292.15 292.15 292.15 292.15 292.15 292.15 
54 292.15 292.15 292.15 292.15 292.15 292.15 292.15 292.15 292.15 292.15 292.15 292.15 292.15 292.15 292.15 292.15 292.15 292.15 292.15 292.15 292.15 292.15 292.15 292.15 292.15 292.15 292.15 292.15 292.15 292.15 292.15 292.15 292.15 292.15 292.15 292.15 292.15 292.15 292.15 292.15 292.15 292.15 292.15 292.15 292.15 292.15 292.15 292.15 292.15 292.15 292.15 292.15 292.15 292.15 292.15 292.15 292.15 292.15 292.15 292.15 292.15 292.15 292.15 292.15 292.15 292.15 292.15 292.15 292.15 292.15 292.15 292.15 292.15 292.15 292.15 
54 292.15 292.15 292.15 292.15 292.15 292.15 292.15 292.15 292.15 292.15 292.15 292.15 292.15 292.15 292.15 292.15 292.15 292.15 292.15 292.15 292.15 292.15 292.15 292.15 292.15 292.15 292.15 292.15 292.15 292.15 292.15 292.15 292.15 292.15 292.15 292.15 292.15 292.15 292.15 292.15 292.15 292.15 292.15 292.15 292.15 292.15 292.15 292.15 292.15 292.15 292.15 292.15 292.15 292.15 292.15 292.15 292.15 292.15 292.15 292.15 292.15 292.15 292.15 292.15 292.15 292.15 292.15 292.15 292.15 292.15 292.15 292.15 292.15 292.15 292.15 
54 292.15 292.15 292.15 292.15 292.15 292.15 292.15 292.15 292.15 292.15 292.15 292.15 292.15 292.15 292.15 292.15 292.15 292.15 292.15 292.15 292.15 292.15 292.15 292.15 292.15 292.15 292.15 292.15 292.15 292.15 292.15 292.15 292.15 292.15 292.15 292.15 292.15 292.15 292.15 292.15 292.15 292.15 292.15 292.15 292.15 292.15 292.15 292.15 292.15 292.15 292.15 292.15 292.15 292.15 292.15 292.15 292.15 292.15 292.15 292.15 292.15 292.15 292.15 292.15 292.15 292.15 292.15 292.15 292.15 292.15 292.15 292.15 292.15 292.15 292.15 
54 292.15 292.15 292.15 292.15 292.15 292.15 292.15 292.15 292.15 292.15 292.15 292.15 292.15 292.15 292.15 292.15 292.15 292.15 292.15 292.15 292.15 292.15 292.15 292.15 292.15 292.15 292.15 292.15 292.15 292.15 292.15 292.15 292.15 292.15 292.15 292.15 292.15 292.15 292.15 292.15 292.15 292.15 292.15 292.15 292.15 292.15 292.15 292.15 292.15 292.15 292.15 292.15 292.15 292.15 292.15 292.15 292.15 292.15 292.15 292.15 292.15 292.15 292.15 292.15 292.15 292.15 292.15 292.15 292.15 292.15 292.15 292.15 292.15 292.15 292.15 
54 292.15 292.15 292.15 292.15 292.15 292.15 292.15 292.15 292.15 292.15 292.15 292.15 292.15 292.15 292.15 292.15 292.15 292.15 292.15 292.15 292.15 292.15 292.15 292.15 292.15 292.15 292.15 292.15 292.15 292.15 292.15 292.15 292.15 292.15 292.15 292.15 292.15 292.15 292.15 292.15 292.15 292.15 292.15 292.15 292.15 292.15 292.15 292.15 292.15 292.15 292.15 292.15 292.15 292.15 292.15 292.15 292.15 292.15 292.15 292.15 292.15 292.15 292.15 292.15 292.15 292.15 292.15 292.15 292.15 292.15 292.15 292.15 292.15 292.15 292.15 
54 292.15 292.15 292.15 292.15 292.15 292.15 292.15 292.15 292.15 292.15 292.15 292.15 292.15 292.15 292.15 292.15 292.15 292.15 292.15 292.15 292.15 292.15 292.15 292.15 292.15 292.15 292.15 292.15 292.15 292.15 292.15 292.15 292.15 292.15 292.15 292.15 292.15 292.15 292.15 292.15 292.15 292.15 292.15 292.15 292.15 292.15 292.15 292.15 292.15 292.15 292.15 292.15 292.15 292.15 292.15 292.15 292.15 292.15 292.15 292.15 292.15 292.15 292.15 292.15 292.15 292.15 292.15 292.15 292.15 292.15 292.15 292.15 292.15 292.15 292.15 
54 292.15 292.15 292.15 292.15 292.15 292.15 292.15 292.15 292.15 292.15 292.15 292.15 292.15 292.15 292.15 292.15 292.15 292.15 292.15 292.15 292.15 292.15 292.15 292.15 292.15 292.15 292.15 292.15 292.15 292.15 292.15 292.15 292.15 292.15 292.15 292.15 292.15 292.15 292.15 292.15 292.15 292.15 292.15 292.15 292.15 292.15 292.15 292.15 292.15 292.15 292.15 292.15 292.15 292.15 292.15 292.15 292.15 292.15 292.15 292.15 292.15 292.15 292.15 292.15 292.15 292.15 292.15 292.15 292.15 292.15 292.15 292.15 292.15 292.15 292.15 
54 292.15 292.15 292.15 292.15 292.15 292.15 292.15 292.15 292.15 292.15 292.15 292.15 292.15 292.15 292.15 292.15 292.15 292.15 292.15 292.15 292.15 292.15 292.15 292.15 292.15 292.15 292.15 292.15 292.15 292.15 292.15 292.15 292.15 292.15 292.15 292.15 292.15 292.15 292.15 292.15 292.15 292.15 292.15 292.15 292.15 292.15 292.15 292.15 292.15 292.15 292.15 292.15 292.15 292.15 292.15 292.15 292.15 292.15 292.15 292.15 292.15 292.15 292.15 292.15 292.15 292.15 292.15 292.15 292.15 292.15 292.15 292.15 292.15 292.15 292.15 
54 292.15 292.15 292.15 292.15 292.15 292.15 292.15 292.15 292.15 292.15 292.15 292.15 292.15 292.15 292.15 292.15 292.15 292.15 292.15 292.15 292.15 292.15 292.15 292.15 292.15 292.15 292.15 292.15 292.15 292.15 292.15 292.15 292.15 292.15 292.15 292.15 292.15 292.15 292.15 292.15 292.15 292.15 292.15 292.15 292.15 292.15 292.15 292.15 292.15 292.15 292.15 292.15 292.15 292.15 292.15 292.15 292.15 292.15 292.15 292.15 292.15 292.15 292.15 292.15 292.15 292.15 292.15 292.15 292.15 292.15 292.15 292.15 292.15 292.15 292.15 
54 292.15 292.15 292.15 292.15 292.15 292.15 292.15 292.15 292.15 292.15 292.15 292.15 292.15 292.15 292.15 292.15 292.15 292.15 292.15 292.15 292.15 292.15 292.15 292.15 292.15 292.15 292.15 292.15 292.15 292.15 292.15 292.15 292.15 292.15 292.15 292.15 292.15 292.15 292.15 292.15 292.15 292.15 292.15 292.15 292.15 292.15 292.15 292.15 292.15 292.15 292.15 292.15 292.15 292.15 292.15 292.15 292.15 292.15 292.15 292.15 292.15 292.15 292.15 292.15 292.15 292.15 292.15 292.15 292.15 292.15 292.15 292.15 292.15 292.15 292.15 
54 292.15 292.15 292.15 292.15 292.15 292.15 292.15 292.15 292.15 292.15 292.15 292.15 292.15 292.15 292.15 292.15 292.15 292.15 292.15 292.15 292.15 292.15 292.15 292.15 292.15 292.15 292.15 292.15 292.15 292.15 292.15 292.15 292.15 292.15 292.15 292.15 292.15 292.15 292.15 292.15 292.15 292.15 292.15 292.15 292.15 292.15 292.15 292.15 292.15 292.15 292.15 292.15 292.15 292.15 292.15 292.15 292.15 292.15 292.15 292.15 292.15 292.15 292.15 292.15 292.15 292.15 292.15 292.15 292.15 292.15 292.15 292.15 292.15 292.15 292.15 

56 292.15 292.15 292.15 292.15 292.15 292.15 292.15 292.15 292.15 292.15 292.15 292.15 292.15 292.15 292.15 292.15 292.15 292.15 292.15 292.15 292.15 292.15 292.15 292.15 292.15 292.15 292.15 292.15 292.15 292.15 292.15 292.15 292.15 292.15 292.15 292.15 292.15 292.15 292.15 292.15 292.15 292.15 292.15 292.15 292.15 292.15 292.15 292.15 292.15 292.15 292.15 292.15 292.15 292.15 292.15 292.15 292.15 292.15 292.15 292.15 292.15 292.15 292.15 292.15 292.15 292.15 292.15 292.15 292.15 292.15 292.15 292.15 292.15 292.15 292.15 
56 292.15 292.15 292.15 292.15 292.15 292.15 292.15 292.15 292.15 292.15 292.15 292.15 292.15 292.15 292.15 292.15 292.15 292.15 292.15 292.15 292.15 292.15 292.15 292.15 292.15 292.15 292.15 292.15 292.15 292.15 292.15 292.15 292.15 292.15 292.15 292.15 292.15 292.15 292.15 292.15 292.15 292.15 292.15 292.15 292.15 292.15 292.15 292.15 292.15 292.15 292.15 292.15 292.15 292.15 292.15 292.15 292.15 292.15 292.15 292.15 292.15 292.15 292.15 292.15 292.15 292.15 292.15 292.15 292.15 292.15 292.15 292.15 292.15 292.15 292.15 
56 292.15 292.15 292.15 292.15 292.15 292.15 292.15 292.15 292.15 292.15 292.15 292.15 292.15 292.15 292.15 292.15 292.15 292.15 292.15 292.15 292.15 292.15 292.15 292.15 292.15 292.15 292.15 292.15 292.15 292.15 292.15 292.15 292.15 292.15 292.15 292.15 292.15 292.15 292.15 292.15 292.15 292.15 292.15 292.15 292.15 292.15 292.15 292.15 292.15 292.15 292.15 292.15 292.15 292.15 292.15 292.15 292.15 292.15 292.15 292.15 292.15 292.15 292.15 292.15 292.15 292.15 292.15 292.15 292.15 292.15 292.15 292.15 292.15 292.15 292.15 
56 292.15 292.15 292.15 292.15 292.15 292.15 292.15 292.15 292.15 292.15 292.15 292.15 292.15 292.15 292.15 292.15 292.15 292.15 292.15 292.15 292.15 292.15 292.15 292.15 292.15 292.15 292.15 292.15 292.15 292.15 292.15 292.15 292.15 292.15 292.15 292.15 292.15 292.15 292.15 292.15 292.15 292.15 292.15 292.15 292.15 292.15 292.15 292.15 292.15 292.15 292.15 292.15 292.15 292.15 292.15 292.15 292.15 292.15 292.15 292.15 292.15 292.15 292.15 292.15 292.15 292.15 292.15 292.15 292.15 292.15 292.15 292.15 292.15 292.15 292.15 
56 292.15 292.15 292.15 292.15 292.15 292.15 292.15 292.15 292.15 292.15 292.15 292.15 292.15 292.15 292.15 292.15 292.15 292.15 292.15 292.15 292.15 292.15 292.15 292.15 292.15 292.15 292.15 292.15 292.15 292.15 292.15 292.15 292.15 292.15 292.15 292.15 292.15 292.15 292.15 292.15 292.15 292.15 292.15 292.15 292.15 292.15 292.15 292.15 292.15 292.15 292.15 292.15 292.15 292.15 292.15 292.15 292.15 292.15 292.15 292.15 292.15 292.15 292.15 292.15 292.15 292.15 292.15 292.15 292.15 292.15 292.15 292.15 292.15 292.15 292.15 
56 292.15 292.15 292.15 292.15 292.15 292.15 292.15 292.15 292.15 292.15 292.15 292.15 292.15 292.15 292.15 292.15 292.15 292.15 292.15 292.15 292.15 292.15 292.15 292.15 292.15 292.15 292.15 292.15 292.15 292.15 292.15 292.15 292.15 292.15 292.15 292.15 292.15 292.15 292.15 292.15 292.15 292.15 292.15 292.15 292.15 292.15 292.15 292.15 292.15 292.15 292.15 292.15 292.15 292.15 292.15 292.15 292.15 292.15 292.15 292.15 292.15 292.15 292.15 292.15 292.15 292.15 292.15 292.15 292.15 292.15 292.15 292.15 292.15 292.15 292.15 
56 292.15 292.15 292.15 292.15 292.15 292.15 292.15 292.15 292.15 292.15 292.15 292.15 292.15 292.15 292.15 292.15 292.15 292.15 292.15 292.15 292.15 292.15 292.15 292.15 292.15 292.15 292.15 292.15 292.15 292.15 292.15 292.15 292.15 292.15 292.15 292.15 292.15 292.15 292.15 292.15 292.15 292.15 292.15 292.15 292.15 292.15 292.15 292.15 292.15 292.15 292.15 292.15 292.15 292.15 292.15 292.15 292.15 292.15 292.15 292.15 292.15 292.15 292.15 292.15 292.15 292.15 292.15 292.15 292.15 292.15 292.15 292.15 292.15 292.15 292.15 
56 292.15 292.15 292.15 292.15 292.15 292.15 292.15 292.15 292.15 292.15 292.15 292.15 292.15 292.15 292.15 292.15 292.15 292.15 292.15 292.15 292.15 292.15 292.15 292.15 292.15 292.15 292.15 292.15 292.15 292.15 292.15 292.15 292.15 292.15 292.15 292.15 292.15 292.15 292.15 292.15 292.15 292.15 292.15 292.15 292.15 292.15 292.15 292.15 292.15 292.15 292.15 292.15 292.15 292.15 292.15 292.15 292.15 292.15 292.15 292.15 292.15 292.15 292.15 292.15 292.15 292.15 292.15 292.15 292.15 292.15 292.15 292.15 292.15 292.15 292.15 
56 292.15 292.15 292.15 292.15 292.15 292.15 292.15 292.15 292.15 292.15 292.15 292.15 292.15 292.15 292.15 292.15 292.15 292.15 292.15 292.15 292.15 292.15 292.15 292.15 292.15 292.15 292.15 292.15 292.15 292.15 292.15 292.15 292.15 292.15 292.15 292.15 292.15 292.15 292.15 292.15 292.15 292.15 292.15 292.15 292.15 292.15 292.15 292.15 292.15 292.15 292.15 292.15 292.15 292.15 292.15 292.15 292.15 292.15 292.15 292.15 292.15 292.15 292.15 292.15 292.15 292.15 292.15 292.15 292.15 292.15 292.15 292.15 292.15 292.15 292.15 
56 292.15 292.15 292.15 292.15 292.15 292.15 292.15 292.15 292.15 292.15 292.15 292.15 292.15 292.15 292.15 292.15 292.15 292.15 292.15 292.15 292.15 292.15 292.15 292.15 292.15 292.15 292.15 292.15 292.15 292.15 292.15 292.15 292.15 292.15 292.15 292.15 292.15 292.15 292.15 292.15 292.15 292.15 292.15 292.15 292.15 292.15 292.15 292.15 292.15 292.15 292.15 292.15 292.15 292.15 292.15 292.15 292.15 292.15 292.15 292.15 292.15 292.15 292.15 292.15 292.15 292.15 292.15 292.15 292.15 292.15 292.15 292.15 292.15 292.15 292.15 
56 292.15 292.15 292.15 292.15 292.15 292.15 292.15 292.15 292.15 292.15 292.15 292.15 292.15 292.15 292.15 292.15 292.15 292.15 292.15 292.15 292.15 292.15 292.15 292.15 292.15 292.15 292.15 292.15 292.15 292.15 292.15 292.15 292.15 292.15 292.15 292.15 292.15 292.15 292.15 292.15 292.15 292.15 292.15 292.15 292.15 292.15 292.15 292.15 292.15 292.15 292.15 292.15 292.15 292.15 292.15 292.15 292.15 292.15 292.15 292.15 292.15 292.15 292.15 292.15 292.15 292.15 292.15 292.15 292.15 292.15 292.15 292.15 292.15 292.15 292.15 
56 292.15 292.15 292.15 292.15 292.15 292.15 292.15 292.15 292.15 292.15 292.15 292.15 292.15 292.15 292.15 292.15 292.15 292.15 292.15 292.15 292.15 292.15 292.15 292.15 292.15 292.15 292.15 292.15 292.15 292.15 292.15 292.15 292.15 292.15 292.15 292.15 292.15 292.15 292.15 292.15 292.15 292.15 292.15 292.15 292.15 292.15 292.15 292.15 292.15 292.15 292.15 292.15 292.15 292.15 292.15 292.15 292.15 292.15 292.15 292.15 292.15 292.15 292.15 292.15 292.15 292.15 292.15 292.15 292.15 292.15 292.15 292.15 292.15 292.15 292.15 
56 292.15 292.15 292.15 292.15 292.15 292.15 292.15 292.15 292.15 292.15 292.15 292.15 292.15 292.15 292.15 292.15 292.15 292.15 292.15 292.15 292.15 292.15 292.15 292.15 292.15 292.15 292.15 292.15 292.15 292.15 292.15 292.15 292.15 292.15 292.15 292.15 292.15 292.15 292.15 292.15 292.15 292.15 292.15 292.15 292.15 292.15 292.15 292.15 292.15 292.15 292.15 292.15 292.15 292.15 292.15 292.15 292.15 292.15 292.15 292.15 292.15 292.15 292.15 292.15 292.15 292.15 292.15 292.15 292.15 292.15 292.15 292.15 292.15 292.15 292.15 
56 292.15 292.15 292.15 292.15 292.15 292.15 292.15 292.15 292.15 292.15 292.15 292.15 292.15 292.15 292.15 292.15 292.15 292.15 292.15 292.15 292.15 292.15 292.15 292.15 292.15 292.15 292.15 292.15 292.15 292.15 292.15 292.15 292.15 292.15 292.15 292.15 292.15 292.15 292.15 292.15 292.15 292.15 292.15 292.15 292.15 292.15 292.15 292.15 292.15 292.15 292.15 292.15 292.15 292.15 292.15 292.15 292.15 292.15 292.15 292.15 292.15 292.15 292.15 292.15 292.15 292.15 292.15 292.15 292.15 292.15 292.15 292.15 292.15 292.15 292.15 
56 292.15 292.15 292.15 292.15 292.15 292.15 292.15 292.15 292.15 292.15 292.15 292.15 292.15 292.15 292.15 292.15 292.15 292.15 292.15 292.15 292.15 292.15 292.15 292.15 292.15 292.15 292.15 292.15 292.15 292.15 292.15 292.15 292.15 292.15 292.15 292.15 292.15 292.15 292.15 292.15 292.15 292.15 292.15 292.15 292.15 292.15 292.15 292.15 292.15 292.15 292.15 292.15 292.15 292.15 292.15 292.15 292.15 292.15 292.15 292.15 292.15 292.15 292.15 292.15 292.15 292.15 292.15 292.15 292.15 292.15 292.15 292.15 292.15 292.15 292.15 
56 292.15 292.15 292.15 292.15 292.15 292.15 292.15 292.15 292.15 292.15 292.15 292.15 292.15 292.15 292.15 292.15 292.15 292.15 292.15 292.15 292.15 292.15 292.15 292.15 292.15 292.15 292.15 292.15 292.15 292.15 292.15 292.15 292.15 292.15 292.15 292.15 292.15 292.15 292.15 292.15 292.15 292.15 292.15 292.15 292.15 292.15 292.15 292.15 292.15 292.15 292.15 292.15 292.15 292.15 292.15 292.15 292.15 292.15 292.15 292.15 292.15 292.15 292.15 292.15 292.15 292.15 292.15 292.15 292.15 292.15 292.15 292.15 292.15 292.15 292.15 

58 292.15 292.15 292.15 292.15 292.15 292.15 292.15 292.15 292.15 292.15 292.15 292.15 292.15 292.15 292.15 292.15 292.15 292.15 292.15 292.15 292.15 292.15 292.15 292.15 292.15 292.15 292.15 292.15 292.15 292.15 292.15 292.15 292.15 292.15 292.15 292.15 292.15 292.15 292.15 292.15 292.15 292.15 292.15 292.15 292.15 292.15 292.15 292.15 292.15 292.15 292.15 292.15 292.15 292.15 292.15 292.15 292.15 292.15 292.15 292.15 292.15 292.15 292.15 292.15 292.15 292.15 292.15 292.15 292.15 292.15 292.15 292.15 292.15 292.15 292.15 
58 292.15 292.15 292.15 292.15 292.15 292.15 292.15 292.15 292.15 292.15 292.15 292.15 292.15 292.15 292.15 292.15 292.15 292.15 292.15 292.15 292.15 292.15 292.15 292.15 292.15 292.15 292.15 292.15 292.15 292.15 292.15 292.15 292.15 292.15 292.15 292.15 292.15 292.15 292.15 292.15 292.15 292.15 292.15 292.15 292.15 292.15 292.15 292.15 292.15 292.15 292.15 292.15 292.15 292.15 292.15 292.15 292.15 292.15 292.15 292.15 292.15 292.15 292.15 292.15 292.15 292.15 292.15 292.15 292.15 292.15 292.15 292.15 292.15 292.15 292.15 
58 292.15 292.15 292.15 292.15 292.15 292.15 292.15 292.15 292.15 292.15 292.15 292.15 292.15 292.15 292.15 292.15 292.15 292.15 292.15 292.15 292.15 292.15 292.15 292.15 292.15 292.15 292.15 292.15 292.15 292.15 292.15 292.15 292.15 292.15 292.15 292.15 292.15 292.15 292.15 292.15 292.15 292.15 292.15 292.15 292.15 292.15 292.15 292.15 292.15 292.15 292.15 292.15 292.15 292.15 292.15 292.15 292.15 292.15 292.15 292.15 292.15 292.15 292.15 292.15 292.15 292.15 292.15 292.15 292.15 292.15 292.15 292.15 292.15 292.15 292.15 
58 292.15 292.15 292.15 292.15 292.15 292.15 292.15 292.15 292.15 292.15 292.15 292.15 292.15 292.15 292.15 292.15 292.15 292.15 292.15 292.15 292.15 292.15 292.15 292.15 292.15 292.15 292.15 292.15 292.15 292.15 292.15 292.15 292.15 292.15 292.15 292.15 292.15 292.15 292.15 292.15 292.15 292.15 292.15 292.15 292.15 292.15 292.15 292.15 292.15 292.15 292.15 292.15 292.15 292.15 292.15 292.15 292.15 292.15 292.15 292.15 292.15 292.15 292.15 292.15 292.15 292.15 292.15 292.15 292.15 292.15 292.15 292.15 292.15 292.15 292.15 
58 292.15 292.15 292.15 292.15 292.15 292.15 292.15 292.15 292.15 292.15 292.15 292.15 292.15 292.15 292.15 292.15 292.15 292.15 292.15 292.15 292.15 292.15 292.15 292.15 292.15 292.15 292.15 292.15 292.15 292.15 292.15 292.15 292.15 292.15 292.15 292.15 292.15 292.15 292.15 292.15 292.15 292.15 292.15 292.15 292.15 292.15 292.15 292.15 292.15 292.15 292.15 292.15 292.15 292.15 292.15 292.15 292.15 292.15 292.15 292.15 292.15 292.15 292.15 292.15 292.15 292.15 292.15 292.15 292.15 292.15 292.15 292.15 292.15 292.15 292.15 
58 292.15 292.15 292.15 292.15 292.15 292.15 292.15 292.15 292.15 292.15 292.15 292.15 292.15 292.15 292.15 292.15 292.15 292.15 292.15 292.15 292.15 292.15 292.15 292.15 292.15 292.15 292.15 292.15 292.15 292.15 292.15 292.15 292.15 292.15 292.15 292.15 292.15 292.15 292.15 292.15 292.15 292.15 292.15 292.15 292.15 292.15 292.15 292.15 292.15 292.15 292.15 292.15 292.15 292.15 292.15 292.15 292.15 292.15 292.15 292.15 292.15 292.15 292.15 292.15 292.15 292.15 292.15 292.15 292.15 292.15 292.15 292.15 292.15 292.15 292.15 
58 292.15 292.15 292.15 292.15 292.15 292.15 292.15 292.15 292.15 292.15 292.15 292.15 292.15 292.15 292.15 292.15 292.15 292.15 292.15 292.15 292.15 292.15 292.15 292.15 292.15 292.15 292.15 292.15 292.15 292.15 292.15 292.15 292.15 292.15 292.15 292.15 292.15 292.15 292.15 292.15 292.15 292.15 292.15 292.15 292.15 292.15 292.15 292.15 292.15 292.15 292.15 292.15 292.15 292.15 292.15 292.15 292.15 292.15 292.15 292.15 292.15 292.15 292.15 292.15 292.15 292.15 292.15 292.15 292.15 292.15 292.15 292.15 292.15 292.15 292.15 
58 292.15 292.15 292.15 292.15 292.15 292.15 292.15 292.15 292.15 292.15 292.15 292.15 292.15 292.15 292.15 292.15 292.15 292.15 292.15 292.15 292.15 292.15 292.15 292.15 292.15 292.15 292.15 292.15 292.15 292.15 292.15 292.15 292.15 292.15 292.15 292.15 292.15 292.15 292.15 292.15 292.15 292.15 292.15 292.15 292.15 292.15 292.15 292.15 292.15 292.15 292.15 292.15 292.15 292.15 292.15 292.15 292.15 292.15 292.15 292.15 292.15 292.15 292.15 292.15 292.15 292.15 292.15 292.15 292.15 292.15 292.15 292.15 292.15 292.15 292.15 
58 292.15 292.15 292.15 292.15 292.15 292.15 292.15 292.15 292.15 292.15 292.15 292.15 292.15 292.15 292.15 292.15 292.15 292.15 292.15 292.15 292.15 292.15 292.15 292.15 292.15 292.15 292.15 292.15 292.15 292.15 292.15 292.15 292.15 292.15 292.15 292.15 292.15 292.15 292.15 292.15 292.15 292.15 292.15 292.15 292.15 292.15 292.15 292.15 292.15 292.15 292.15 292.15 292.15 292.15 292.15 292.15 292.15 292.15 292.15 292.15 292.15 292.15 292.15 292.15 292.15 292.15 292.15 292.15 292.15 292.15 292.15 292.15 292.15 292.15 292.15 
58 292.15 292.15 292.15 292.15 292.15 292.15 292.15 292.15 292.15 292.15 292.15 292.15 292.15 292.15 292.15 292.15 292.15 292.15 292.15 292.15 292.15 292.15 292.15 292.15 292.15 292.15 292.15 292.15 292.15 292.15 292.15 292.15 292.15 292.15 292.15 292.15 292.15 292.15 292.15 292.15 292.15 292.15 292.15 292.15 292.15 292.15 292.15 292.15 292.15 292.15 292.15 292.15 292.15 292.15 292.15 292.15 292.15 292.15 292.15 292.15 292.15 292.15 292.15 292.15 292.15 292.15 292.15 292.15 292.15 292.15 292.15 292.15 292.15 292.15 292.15 
58 292.15 292.15 292.15 292.15 292.15 292.15 292.15 292.15 292.15 292.15 292.15 292.15 292.15 292.15 292.15 292.15 292.15 292.15 292.15 292.15 292.15 292.15 292.15 292.15 292.15 292.15 292.15 292.15 292.15 292.15 292.15 292.15 292.15 292.15 292.15 292.15 292.15 292.15 292.15 292.15 292.15 292.15 292.15 292.15 292.15 292.15 292.15 292.15 292.15 292.15 292.15 292.15 292.15 292.15 292.15 292.15 292.15 292.15 292.15 292.15 292.15 292.15 292.15 292.15 292.15 292.15 292.15 292.15 292.15 292.15 292.15 292.15 292.15 292.15 292.15 
58 292.15 292.15 292.15 292.15 292.15 292.15 292.15 292.15 292.15 292.15 292.15 292.15 292.15 292.15 292.15 292.15 292.15 292.15 292.15 292.15 292.15 292.15 292.15 292.15 292.15 292.15 292.15 292.15 292.15 292.15 292.15 292.15 292.15 292.15 292.15 292.15 292.15 292.15 292.15 292.15 292.15 292.15 292.15 292.15 292.15 292.15 292.15 292.15 292.15 292.15 292.15 292.15 292.15 292.15 292.15 292.15 292.15 292.15 292.15 292.15 292.15 292.15 292.15 292.15 292.15 292.15 292.15 292.15 292.15 292.15 292.15 292.15 292.15 292.15 292.15 
58 292.15 292.15 292.15 292.15 292.15 292.15 292.15 292.15 292.15 292.15 292.15 292.15 292.15 292.15 292.15 292.15 292.15 292.15 292.15 292.15 292.15 292.15 292.15 292.15 292.15 292.15 292.15 292.15 292.15 292.15 292.15 292.15 292.15 292.15 292.15 292.15 292.15 292.15 292.15 292.15 292.15 292.15 292.15 292.15 292.15 292.15 292.15 292.15 292.15 292.15 292.15 292.15 292.15 292.15 292.15 292.15 292.15 292.15 292.15 292.15 292.15 292.15 292.15 292.15 292.15 292.15 292.15 292.15 292.15 292.15 292.15 292.15 292.15 292.15 292.15 
58 292.15 292.15 292.15 292.15 292.15 292.15 292.15 292.15 292.15 292.15 292.15 292.15 292.15 292.15 292.15 292.15 292.15 292.15 292.15 292.15 292.15 292.15 292.15 292.15 292.15 292.15 292.15 292.15 292.15 292.15 292.15 292.15 292.15 292.15 292.15 292.15 292.15 292.15 292.15 292.15 292.15 292.15 292.15 292.15 292.15 292.15 292.15 292.15 292.15 292.15 292.15 292.15 292.15 292.15 292.15 292.15 292.15 292.15 292.15 292.15 292.15 292.15 292.15 292.15 292.15 292.15 292.15 292.15 292.15 292.15 292.15 292.15 292.15 292.15 292.15 
58 292.15 292.15 292.15 292.15 292.15 292.15 292.15 292.15 292.15 292.15 292.15 292.15 292.15 292.15 292.15 292.15 292.15 292.15 292.15 292.15 292.15 292.15 292.15 292.15 292.15 292.15 292.15 292.15 292.15 292.15 292.15 292.15 292.15 292.15 292.15 292.15 292.15 292.15 292.15 292.15 292.15 292.15 292.15 292.15 292.15 292.15 292.15 292.15 292.15 292.15 292.15 292.15 292.15 292.15 292.15 292.15 292.15 292.15 292.15 292.15 292.15 292.15 292.15 292.15 292.15 292.15 292.15 292.15 292.15 292.15 292.15 292.15 292.15 292.15 292.15 
58 292.15 292.15 292.15 292.15 292.15 292.15 292.15 292.15 292.15 292.15 292.15 292.15 292.15 292.15 292.15 292.15 292.15 292.15 292.15 292.15 292.15 292.15 292.15 292.15 292.15 292.15 292.15 292.15 292.15 292.15 292.15 292.15 292.15 292.15 292.15 292.15 292.15 292.15 292.15 292.15 292.15 292.15 292.15 292.15 292.15 292.15 292.15 292.15 292.15 292.15 292.15 292.15 292.15 292.15 292.15 292.15 292.15 292.15 292.15 292.15 292.15 292.15 292.15 292.15 292.15 292.15 292.15 292.15 292.15 292.15 292.15 292.15 292.15 292.15 292.15 

60 292.15 292.15 292.15 292.15 292.15 292.15 292.15 292.15 292.15 292.15 292.15 292.15 292.15 292.15 292.15 292.15 292.15 292.15 292.15 292.15 292.15 292.15 292.15 292.15 292.15 292.15 292.15 292.15 292.15 292.15 292.15 292.15 292.15 292.15 292.15 292.15 292.15 292.15 292.15 292.15 292.15 292.15 292.15 292.15 292.15 292.15 292.15 292.15 292.15 292.15 292.15 292.15 292.15 292.15 292.15 292.15 292.15 292.15 292.15 292.15 292.15 292.15 292.15 292.15 292.15 292.15 292.15 292.15 292.15 292.15 292.15 292.15 292.15 292.15 292.15 
60 292.15 292.15 292.15 292.15 292.15 292.15 292.15 292.15 292.15 292.15 292.15 292.15 292.15 292.15 292.15 292.15 292.15 292.15 292.15 292.15 292.15 292.15 292.15 292.15 292.15 292.15 292.15 292.15 292.15 292.15 292.15 292.15 292.15 292.15 292.15 292.15 292.15 292.15 292.15 292.15 292.15 292.15 292.15 292.15 292.15 292.15 292.15 292.15 292.15 292.15 292.15 292.15 292.15 292.15 292.15 292.15 292.15 292.15 292.15 292.15 292.15 292.15 292.15 292.15 292.15 292.15 292.15 292.15 292.15 292.15 292.15 292.15 292.15 292.15 292.15 
60 292.15 292.15 292.15 292.15 292.15 292.15 292.15 292.15 292.15 292.15 292.15 292.15 292.15 292.15 292.15 292.15 292.15 292.15 292.15 292.15 292.15 292.15 292.15 292.15 292.15 292.15 292.15 292.15 292.15 292.15 292.15 292.15 292.15 292.15 292.15 292.15 292.15 292.15 292.15 292.15 292.15 292.15 292.15 292.15 292.15 292.15 292.15 292.15 292.15 292.15 292.15 292.15 292.15 292.15 292.15 292.15 292.15 292.15 292.15 292.15 292.15 292.15 292.15 292.15 292.15 292.15 292.15 292.15 292.15 292.15 292.15 292.15 292.15 292.15 292.15 
60 292.15 292.15 292.15 292.15 292.15 292.15 292.15 292.15 292.15 292.15 292.15 292.15 292.15 292.15 292.15 292.15 292.15 292.15 292.15 292.15 292.15 292.15 292.15 292.15 292.15 292.15 292.15 292.15 292.15 292.15 292.15 292.15 292.15 292.15 292.15 292.15 292.15 292.15 292.15 292.15 292.15 292.15 292.15 292.15 292.15 292.15 292.15 292.15 292.15 292.15 292.15 292.15 292.15 292.15 292.15 292.15 292.15 292.15 292.15 292.15 292.15 292.15 292.15 292.15 292.15 292.15 292.15 292.15 292.15 292.15 292.15 292.15 292.15 292.15 292.15 
60 292.15 292.15 292.15 292.15 292.15 292.15 292.15 292.15 292.15 292.15 292.15 292.15 292.15 292.15 292.15 292.15 292.15 292.15 292.15 292.15 292.15 292.15 292.15 292.15 292.15 292.15 292.15 292.15 292.15 292.15 292.15 292.15 292.15 292.15 292.15 292.15 292.15 292.15 292.15 292.15 292.15 292.15 292.15 292.15 292.15 292.15 292.15 292.15 292.15 292.15 292.15 292.15 292.15 292.15 292.15 292.15 292.15 292.15 292.15 292.15 292.15 292.15 292.15 292.15 292.15 292.15 292.15 292.15 292.15 292.15 292.15 292.15 292.15 292.15 292.15 
60 292.15 292.15 292.15 292.15 292.15 292.15 292.15 292.15 292.15 292.15 292.15 292.15 292.15 292.15 292.15 292.15 292.15 292.15 292.15 292.15 292.15 292.15 292.15 292.15 292.15 292.15 292.15 292.15 292.15 292.15 292.15 292.15 292.15 292.15 292.15 292.15 292.15 292.15 292.15 292.15 292.15 292.15 292.15 292.15 292.15 292.15 292.15 292.15 292.15 292.15 292.15 292.15 292.15 292.15 292.15 292.15 292.15 292.15 292.15 292.15 292.15 292.15 292.15 292.15 292.15 292.15 292.15 292.15 292.15 292.15 292.15 292.15 292.15 292.15 292.15 
60 292.15 292.15 292.15 292.15 292.15 292.15 292.15 292.15 292.15 292.15 292.15 292.15 292.15 292.15 292.15 292.15 292.15 292.15 292.15 292.15 292.15 292.15 292.15 292.15 292.15 292.15 292.15 292.15 292.15 292.15 292.15 292.15 292.15 292.15 292.15 292.15 292.15 292.15 292.15 292.15 292.15 292.15 292.15 292.15 292.15 292.15 292.15 292.15 292.15 292.15 292.15 292.15 292.15 292.15 292.15 292.15 292.15 292.15 292.15 292.15 292.15 292.15 292.15 292.15 292.15 292.15 292.15 292.15 292.15 292.15 292.15 292.15 292.15 292.15 292.15 
60 292.15 292.15 292.15 292.15 292.15 292.15 292.15 292.15 292.15 292.15 292.15 292.15 292.15 292.15 292.15 292.15 292.15 292.15 292.15 292.15 292.15 292.15 292.15 292.15 292.15 292.15 292.15 292.15 292.15 292.15 292.15 292.15 292.15 292.15 292.15 292.15 292.15 292.15 292.15 292.15 292.15 292.15 292.15 292.15 292.15 292.15 292.15 292.15 292.15 292.15 292.15 292.15 292.15 292.15 292.15 292.15 292.15 292.15 292.15 292.15 292.15 292.15 292.15 292.15 292.15 292.15 292.15 292.15 292.15 292.15 292.15 292.15 292.15 292.15 292.15 
60 292.15 292.15 292.15 292.15 292.15 292.15 292.15 292.15 292.15 292.15 292.15 292.15 292.15 292.15 292.15 292.15 292.15 292.15 292.15 292.15 292.15 292.15 292.15 292.15 292.15 292.15 292.15 292.15 292.15 292.15 292.15 292.15 292.15 292.15 292.15 292.15 292.15 292.15 292.15 292.15 292.15 292.15 292.15 292.15 292.15 292.15 292.15 292.15 292.15 292.15 292.15 292.15 292.15 292.15 292.15 292.15 292.15 292.15 292.15 292.15 292.15 292.15 292.15 292.15 292.15 292.15 292.15 292.15 292.15 292.15 292.15 292.15 292.15 292.15 292.15 
60 292.15 292.15 292.15 292.15 292.15 292.15 292.15 292.15 292.15 292.15 292.15 292.15 292.15 292.15 292.15 292.15 292.15 292.15 292.15 292.15 292.15 292.15 292.15 292.15 292.15 292.15 292.15 292.15 292.15 292.15 292.15 292.15 292.15 292.15 292.15 292.15 292.15 292.15 292.15 292.15 292.15 292.15 292.15 292.15 292.15 292.15 292.15 292.15 292.15 292.15 292.15 292.15 292.15 292.15 292.15 292.15 292.15 292.15 292.15 292.15 292.15 292.15 292.15 292.15 292.15 292.15 292.15 292.15 292.15 292.15 292.15 292.15 292.15 292.15 292.15 
60 292.15 292.15 292.15 292.15 292.15 292.15 292.15 292.15 292.15 292.15 292.15 292.15 292.15 292.15 292.15 292.15 292.15 292.15 292.15 292.15 292.15 292.15 292.15 292.15 292.15 292.15 292.15 292.15 292.15 292.15 292.15 292.15 292.15 292.15 292.15 292.15 292.15 292.15 292.15 292.15 292.15 292.15 292.15 292.15 292.15 292.15 292.15 292.15 292.15 292.15 292.15 292.15 292.15 292.15 292.15 292.15 292.15 292.15 292.15 292.15 292.15 292.15 292.15 292.15 292.15 292.15 292.15 292.15 292.15 292.15 292.15 292.15 292.15 292.15 292.15 
60 292.15 292.15 292.15 292.15 292.15 292.15 292.15 292.15 292.15 292.15 292.15 292.15 292.15 292.15 292.15 292.15 292.15 292.15 292.15 292.15 292.15 292.15 292.15 292.15 292.15 292.15 292.15 292.15 292.15 292.15 292.15 292.15 292.15 292.15 292.15 292.15 292.15 292.15 292.15 292.15 292.15 292.15 292.15 292.15 292.15 292.15 292.15 292.15 292.15 292.15 292.15 292.15 292.15 292.15 292.15 292.15 292.15 292.15 292.15 292.15 292.15 292.15 292.15 292.15 292.15 292.15 292.15 292.15 292.15 292.15 292.15 292.15 292.15 292.15 292.15 
60 292.15 292.15 292.15 292.15 292.15 292.15 292.15 292.15 292.15 292.15 292.15 292.15 292.15 292.15 292.15 292.15 292.15 292.15 292.15 292.15 292.15 292.15 292.15 292.15 292.15 292.15 292.15 292.15 292.15 292.15 292.15 292.15 292.15 292.15 292.15 292.15 292.15 292.15 292.15 292.15 292.15 292.15 292.15 292.15 292.15 292.15 292.15 292.15 292.15 292.15 292.15 292.15 292.15 292.15 292.15 292.15 292.15 292.15 292.15 292.15 292.15 292.15 292.15 292.15 292.15 292.15 292.15 292.15 292.15 292.15 292.15 292.15 292.15 292.15 292.15 
60 292.15 292.15 292.15 292.15 292.15 292.15 292.15 292.15 292.15 292.15 292.15 292.15 292.15 292.15 292.15 292.15 292.15 292.15 292.15 292.15 292.15 292.15 292.15 292.15 292.15 292.15 292.15 292.15 292.15 292.15 292.15 292.15 292.15 292.15 292.15 292.15 292.15 292.15 292.15 292.15 292.15 292.15 292.15 292.15 292.15 292.15 292.15 292.15 292.15 292.15 292.15 292.15 292.15 292.15 292.15 292.15 292.15 292.15 292.15 292.15 292.15 292.15 292.15 292.15 292.15 292.15 292.15 292.15 292.15 292.15 292.15 292.15 292.15 292.15 292.15 
60 292.15 292.15 292.15 292.15 292.15 292.15 292.15 292.15 292.15 292.15 292.15 292.15 292.15 292.15 292.15 292.15 292.15 292.15 292.15 292.15 292.15 292.15 292.15 292.15 292.15 292.15 292.15 292.15 292.15 292.15 292.15 292.15 292.15 292.15 292.15 292.15 292.15 292.15 292.15 292.15 292.15 292.15 292.15 292.15 292.15 292.15 292.15 292.15 292.15 292.15 292.15 292.15 292.15 292.15 292.15 292.15 292.15 292.15 292.15 292.15 292.15 292.15 292.15 292.15 292.15 292.15 292.15 292.15 292.15 292.15 292.15 292.15 292.15 292.15 292.15 
60 292.15 292.15 292.15 292.15 292.15 292.15 292.15 292.15 292.15 292.15 292.15 292.15 292.15 292.15 292.15 292.15 292.15 292.15 292.15 292.15 292.15 292.15 292.15 292.15 292.15 292.15 292.15 292.15 292.15 292.15 292.15 292.15 292.15 292.15 292.15 292.15 292.15 292.15 292.15 292.15 292.15 292.15 292.15 292.15 292.15 292.15 292.15 292.15 292.15 292.15 292.15 292.15 292.15 292.15 292.15 292.15 292.15 292.15 292.15 292.15 292.15 292.15 292.15 292.15 292.15 292.15 292.15 292.15 292.15 292.15 292.15 292.15 292.15 292.15 292.15 

62 292.15 292.15 292.15 292.15 292.15 292.15 292.15 292.15 292.15 292.15 292.15 292.15 292.15 292.15 292.15 292.15 292.15 292.15 292.15 292.15 292.15 292.15 292.15 292.15 292.15 292.15 292.15 292.15 292.15 292.15 292.15 292.15 292.15 292.15 292.15 292.15 292.15 292.15 292.15 292.15 292.15 292.15 292.15 292.15 292.15 292.15 292.15 292.15 292.15 292.15 292.15 292.15 292.15 292.15 292.15 292.15 292.15 292.15 292.15 292.15 292.15 292.15 292.15 292.15 292.15 292.15 292.15 292.15 292.15 292.15 292.15 292.15 292.15 292.15 292.15 
62 292.15 292.15 292.15 292.15 292.15 292.15 292.15 292.15 292.15 292.15 292.15 292.15 292.15 292.15 292.15 292.15 292.15 292.15 292.15 292.15 292.15 292.15 292.15 292.15 292.15 292.15 292.15 292.15 292.15 292.15 292.15 292.15 292.15 292.15 292.15 292.15 292.15 292.15 292.15 292.15 292.15 292.15 292.15 292.15 292.15 292.15 292.15 292.15 292.15 292.15 292.15 292.15 292.15 292.15 292.15 292.15 292.15 292.15 292.15 292.15 292.15 292.15 292.15 292.15 292.15 292.15 292.15 292.15 292.15 292.15 292.15 292.15 292.15 292.15 292.15 
62 292.15 292.15 292.15 292.15 292.15 292.15 292.15 292.15 292.15 292.15 292.15 292.15 292.15 292.15 292.15 292.15 292.15 292.15 292.15 292.15 292.15 292.15 292.15 292.15 292.15 292.15 292.15 292.15 292.15 292.15 292.15 292.15 292.15 292.15 292.15 292.15 292.15 292.15 292.15 292.15 292.15 292.15 292.15 292.15 292.15 292.15 292.15 292.15 292.15 292.15 292.15 292.15 292.15 292.15 292.15 292.15 292.15 292.15 292.15 292.15 292.15 292.15 292.15 292.15 292.15 292.15 292.15 292.15 292.15 292.15 292.15 292.15 292.15 292.15 292.15 
62 292.15 292.15 292.15 292.15 292.15 292.15 292.15 292.15 292.15 292.15 292.15 292.15 292.15 292.15 292.15 292.15 292.15 292.15 292.15 292.15 292.15 292.15 292.15 292.15 292.15 292.15 292.15 292.15 292.15 292.15 292.15 292.15 292.15 292.15 292.15 292.15 292.15 292.15 292.15 292.15 292.15 292.15 292.15 292.15 292.15 292.15 292.15 292.15 292.15 292.15 292.15 292.15 292.15 292.15 292.15 292.15 292.15 292.15 292.15 292.15 292.15 292.15 292.15 292.15 292.15 292.15 292.15 292.15 292.15 292.15 292.15 292.15 292.15 292.15 292.15 
62 292.15 292.15 292.15 292.15 292.15 292.15 292.15 292.15 292.15 292.15 292.15 292.15 292.15 292.15 292.15 292.15 292.15 292.15 292.15 292.15 292.15 292.15 292.15 292.15 292.15 292.15 292.15 292.15 292.15 292.15 292.15 292.15 292.15 292.15 292.15 292.15 292.15 292.15 292.15 292.15 292.15 292.15 292.15 292.15 292.15 292.15 292.15 292.15 292.15 292.15 292.15 292.15 292.15 292.15 292.15 292.15 292.15 292.15 292.15 292.15 292.15 292.15 292.15 292.15 292.15 292.15 292.15 292.15 292.15 292.15 292.15 292.15 292.15 292.15 292.15 
62 292.15 292.15 292.15 292.15 292.15 292.15 292.15 292.15 292.15 292.15 292.15 292.15 292.15 292.15 292.15 292.15 292.15 292.15 292.15 292.15 292.15 292.15 292.15 292.15 292.15 292.15 292.15 292.15 292.15 292.15 292.15 292.15 292.15 292.15 292.15 292.15 292.15 292.15 292.15 292.15 292.15 292.15 292.15 292.15 292.15 292.15 292.15 292.15 292.15 292.15 292.15 292.15 292.15 292.15 292.15 292.15 292.15 292.15 292.15 292.15 292.15 292.15 292.15 292.15 292.15 292.15 292.15 292.15 292.15 292.15 292.15 292.15 292.15 292.15 292.15 
62 292.15 292.15 292.15 292.15 292.15 292.15 292.15 292.15 292.15 292.15 292.15 292.15 292.15 292.15 292.15 292.15 292.15 292.15 292.15 292.15 292.15 292.15 292.15 292.15 292.15 292.15 292.15 292.15 292.15 292.15 292.15 292.15 292.15 292.15 292.15 292.15 292.15 292.15 292.15 292.15 292.15 292.15 292.15 292.15 292.15 292.15 292.15 292.15 292.15 292.15 292.15 292.15 292.15 292.15 292.15 292.15 292.15 292.15 292.15 292.15 292.15 292.15 292.15 292.15 292.15 292.15 292.15 292.15 292.15 292.15 292.15 292.15 292.15 292.15 292.15 
62 292.15 292.15 292.15 292.15 292.15 292.15 292.15 292.15 292.15 292.15 292.15 292.15 292.15 292.15 292.15 292.15 292.15 292.15 292.15 292.15 292.15 292.15 292.15 292.15 292.15 292.15 292.15 292.15 292.15 292.15 292.15 292.15 292.15 292.15 292.15 292.15 292.15 292.15 292.15 292.15 292.15 292.15 292.15 292.15 292.15 292.15 292.15 292.15 292.15 292.15 292.15 292.15 292.15 292.15 292.15 292.15 292.15 292.15 292.15 292.15 292.15 292.15 292.15 292.15 292.15 292.15 292.15 292.15 292.15 292.15 292.15 292.15 292.15 292.15 292.15 
62 292.15 292.15 292.15 292.15 292.15 292.15 292.15 292.15 292.15 292.15 292.15 292.15 292.15 292.15 292.15 292.15 292.15 292.15 292.15 292.15 292.15 292.15 292.15 292.15 292.15 292.15 292.15 292.15 292.15 292.15 292.15 292.15 292.15 292.15 292.15 292.15 292.15 292.15 292.15 292.15 292.15 292.15 292.15 292.15 292.15 292.15 292.15 292.15 292.15 292.15 292.15 292.15 292.15 292.15 292.15 292.15 292.15 292.15 292.15 292.15 292.15 292.15 292.15 292.15 292.15 292.15 292.15 292.15 292.15 292.15 292.15 292.15 292.15 292.15 292.15 
62 292.15 292.15 292.15 292.15 292.15 292.15 292.15 292.15 292.15 292.15 292.15 292.15 292.15 292.15 292.15 292.15 292.15 292.15 292.15 292.15 292.15 292.15 292.15 292.15 292.15 292.15 292.15 292.15 292.15 292.15 292.15 292.15 292.15 292.15 292.15 292.15 292.15 292.15 292.15 292.15 292.15 292.15 292.15 292.15 292.15 292.15 292.15 292.15 292.15 292.15 292.15 292.15 292.15 292.15 292.15 292.15 292.15 292.15 292.15 292.15 292.15 292.15 292.15 292.15 292.15 292.15 292.15 292.15 292.15 292.15 292.15 292.15 292.15 292.15 292.15 
62 292.15 292.15 292.15 292.15 292.15 292.15 292.15 292.15 292.15 292.15 292.15 292.15 292.15 292.15 292.15 292.15 292.15 292.15 292.15 292.15 292.15 292.15 292.15 292.15 292.15 292.15 292.15 292.15 292.15 292.15 292.15 292.15 292.15 292.15 292.15 292.15 292.15 292.15 292.15 292.15 292.15 292.15 292.15 292.15 292.15 292.15 292.15 292.15 292.15 292.15 292.15 292.15 292.15 292.15 292.15 292.15 292.15 292.15 292.15 292.15 292.15 292.15 292.15 292.15 292.15 292.15 292.15 292.15 292.15 292.15 292.15 292.15 292.15 292.15 292.15 
62 292.15 292.15 292.15 292.15 292.15 292.15 292.15 292.15 292.15 292.15 292.15 292.15 292.15 292.15 292.15 292.15 292.15 292.15 292.15 292.15 292.15 292.15 292.15 292.15 292.15 292.15 292.15 292.15 292.15 292.15 292.15 292.15 292.15 292.15 292.15 292.15 292.15 292.15 292.15 292.15 292.15 292.15 292.15 292.15 292.15 292.15 292.15 292.15 292.15 292.15 292.15 292.15 292.15 292.15 292.15 292.15 292.15 292.15 292.15 292.15 292.15 292.15 292.15 292.15 292.15 292.15 292.15 292.15 292.15 292.15 292.15 292.15 292.15 292.15 292.15 
62 292.15 292.15 292.15 292.15 292.15 292.15 292.15 292.15 292.15 292.15 292.15 292.15 292.15 292.15 292.15 292.15 292.15 292.15 292.15 292.15 292.15 292.15 292.15 292.15 292.15 292.15 292.15 292.15 292.15 292.15 292.15 292.15 292.15 292.15 292.15 292.15 292.15 292.15 292.15 292.15 292.15 292.15 292.15 292.15 292.15 292.15 292.15 292.15 292.15 292.15 292.15 292.15 292.15 292.15 292.15 292.15 292.15 292.15 292.15 292.15 292.15 292.15 292.15 292.15 292.15 292.15 292.15 292.15 292.15 292.15 292.15 292.15 292.15 292.15 292.15 
62 292.15 292.15 292.15 292.15 292.15 292.15 292.15 292.15 292.15 292.15 292.15 292.15 292.15 292.15 292.15 292.15 292.15 292.15 292.15 292.15 292.15 292.15 292.15 292.15 292.15 292.15 292.15 292.15 292.15 292.15 292.15 292.15 292.15 292.15 292.15 292.15 292.15 292.15 292.15 292.15 292.15 292.15 292.15 292.15 292.15 292.15 292.15 292.15 292.15 292.15 292.15 292.15 292.15 292.15 292.15 292.15 292.15 292.15 292.15 292.15 292.15 292.15 292.15 292.15 292.15 292.15 292.15 292.15 292.15 292.15 292.15 292.15 292.15 292.15 292.15 
62 292.15 292.15 292.15 292.15 292.15 292.15 292.15 292.15 292.15 292.15 292.15 292.15 292.15 292.15 292.15 292.15 292.15 292.15 292.15 292.15 292.15 292.15 292.15 292.15 292.15 292.15 292.15 292.15 292.15 292.15 292.15 292.15 292.15 292.15 292.15 292.15 292.15 292.15 292.15 292.15 292.15 292.15 292.15 292.15 292.15 292.15 292.15 292.15 292.15 292.15 292.15 292.15 292.15 292.15 292.15 292.15 292.15 292.15 292.15 292.15 292.15 292.15 292.15 292.15 292.15 292.15 292.15 292.15 292.15 292.15 292.15 292.15 292.15 292.15 292.15 
62 292.15 292.15 292.15 292.15 292.15 292.15 292.15 292.15 292.15 292.15 292.15 292.15 292.15 292.15 292.15 292.15 292.15 292.15 292.15 292.15 292.15 292.15 292.15 292.15 292.15 292.15 292.15 292.15 292.15 292.15 292.15 292.15 292.15 292.15 292.15 292.15 292.15 292.15 292.15 292.15 292.15 292.15 292.15 292.15 292.15 292.15 292.15 292.15 292.15 292.15 292.15 292.15 292.15 292.15 292.15 292.15 292.15 292.15 292.15 292.15 292.15 292.15 292.15 292.15 292.15 292.15 292.15 292.15 292.15 292.15 292.15 292.15 292.15 292.15 292.15 

64 292.15 292.15 292.15 292.15 292.15 292.15 292.15 292.15 292.15 292.15 292.15 292.15 292.15 292.15 292.15 292.15 292.15 292.15 292.15 292.15 292.15 292.15 292.15 292.15 292.15 292.15 292.15 292.15 292.15 292.15 292.15 292.15 292.15 292.15 292.15 292.15 292.15 292.15 292.15 292.15 292.15 292.15 292.15 292.15 292.15 292.15 292.15 292.15 292.15 292.15 292.15 292.15 292.15 292.15 292.15 292.15 292.15 292.15 292.15 292.15 292.15 292.15 292.15 292.15 292.15 292.15 292.15 292.15 292.15 292.15 292.15 292.15 292.15 292.15 292.15 
64 292.15 292.15 292.15 292.15 292.15 292.15 292.15 292.15 292.15 292.15 292.15 292.15 292.15 292.15 292.15 292.15 292.15 292.15 292.15 292.15 292.15 292.15 292.15 292.15 292.15 292.15 292.15 292.15 292.15 292.15 292.15 292.15 292.15 292.15 292.15 292.15 292.15 292.15 292.15 292.15 292.15 292.15 292.15 292.15 292.15 292.15 292.15 292.15 292.15 292.15 292.15 292.15 292.15 292.15 292.15 292.15 292.15 292.15 292.15 292.15 292.15 292.15 292.15 292.15 292.15 292.15 292.15 292.15 292.15 292.15 292.15 292.15 292.15 292.15 292.15 
64 292.15 292.15 292.15 292.15 292.15 292.15 292.15 292.15 292.15 292.15 292.15 292.15 292.15 292.15 292.15 292.15 292.15 292.15 292.15 292.15 292.15 292.15 292.15 292.15 292.15 292.15 292.15 292.15 292.15 292.15 292.15 292.15 292.15 292.15 292.15 292.15 292.15 292.15 292.15 292.15 292.15 292.15 292.15 292.15 292.15 292.15 292.15 292.15 292.15 292.15 292.15 292.15 292.15 292.15 292.15 292.15 292.15 292.15 292.15 292.15 292.15 292.15 292.15 292.15 292.15 292.15 292.15 292.15 292.15 292.15 292.15 292.15 292.15 292.15 292.15 
64 292.15 292.15 292.15 292.15 292.15 292.15 292.15 292.15 292.15 292.15 292.15 292.15 292.15 292.15 292.15 292.15 292.15 292.15 292.15 292.15 292.15 292.15 292.15 292.15 292.15 292.15 292.15 292.15 292.15 292.15 292.15 292.15 292.15 292.15 292.15 292.15 292.15 292.15 292.15 292.15 292.15 292.15 292.15 292.15 292.15 292.15 292.15 292.15 292.15 292.15 292.15 292.15 292.15 292.15 292.15 292.15 292.15 292.15 292.15 292.15 292.15 292.15 292.15 292.15 292.15 292.15 292.15 292.15 292.15 292.15 292.15 292.15 292.15 292.15 292.15 
64 292.15 292.15 292.15 292.15 292.15 292.15 292.15 292.15 292.15 292.15 292.15 292.15 292.15 292.15 292.15 292.15 292.15 292.15 292.15 292.15 292.15 292.15 292.15 292.15 292.15 292.15 292.15 292.15 292.15 292.15 292.15 292.15 292.15 292.15 292.15 292.15 292.15 292.15 292.15 292.15 292.15 292.15 292.15 292.15 292.15 292.15 292.15 292.15 292.15 292.15 292.15 292.15 292.15 292.15 292.15 292.15 292.15 292.15 292.15 292.15 292.15 292.15 292.15 292.15 292.15 292.15 292.15 292.15 292.15 292.15 292.15 292.15 292.15 292.15 292.15 
64 292.15 292.15 292.15 292.15 292.15 292.15 292.15 292.15 292.15 292.15 292.15 292.15 292.15 292.15 292.15 292.15 292.15 292.15 292.15 292.15 292.15 292.15 292.15 292.15 292.15 292.15 292.15 292.15 292.15 292.15 292.15 292.15 292.15 292.15 292.15 292.15 292.15 292.15 292.15 292.15 292.15 292.15 292.15 292.15 292.15 292.15 292.15 292.15 292.15 292.15 292.15 292.15 292.15 292.15 292.15 292.15 292.15 292.15 292.15 292.15 292.15 292.15 292.15 292.15 292.15 292.15 292.15 292.15 292.15 292.15 292.15 292.15 292.15 292.15 292.15 
64 292.15 292.15 292.15 292.15 292.15 292.15 292.15 292.15 292.15 292.15 292.15 292.15 292.15 292.15 292.15 292.15 292.15 292.15 292.15 292.15 292.15 292.15 292.15 292.15 292.15 292.15 292.15 292.15 292.15 292.15 292.15 292.15 292.15 292.15 292.15 292.15 292.15 292.15 292.15 292.15 292.15 292.15 292.15 292.15 292.15 292.15 292.15 292.15 292.15 292.15 292.15 292.15 292.15 292.15 292.15 292.15 292.15 292.15 292.15 292.15 292.15 292.15 292.15 292.15 292.15 292.15 292.15 292.15 292.15 292.15 292.15 292.15 292.15 292.15 292.15 
64 292.15 292.15 292.15 292.15 292.15 292.15 292.15 292.15 292.15 292.15 292.15 292.15 292.15 292.15 292.15 292.15 292.15 292.15 292.15 292.15 292.15 292.15 292.15 292.15 292.15 292.15 292.15 292.15 292.15 292.15 292.15 292.15 292.15 292.15 292.15 292.15 292.15 292.15 292.15 292.15 292.15 292.15 292.15 292.15 292.15 292.15 292.15 292.15 292.15 292.15 292.15 292.15 292.15 292.15 292.15 292.15 292.15 292.15 292.15 292.15 292.15 292.15 292.15 292.15 292.15 292.15 292.15 292.15 292.15 292.15 292.15 292.15 292.15 292.15 292.15 
64 292.15 292.15 292.15 292.15 292.15 292.15 292.15 292.15 292.15 292.15 292.15 292.15 292.15 292.15 292.15 292.15 292.15 292.15 292.15 292.15 292.15 292.15 292.15 292.15 292.15 292.15 292.15 292.15 292.15 292.15 292.15 292.15 292.15 292.15 292.15 292.15 292.15 292.15 292.15 292.15 292.15 292.15 292.15 292.15 292.15 292.15 292.15 292.15 292.15 292.15 292.15 292.15 292.15 292.15 292.15 292.15 292.15 292.15 292.15 292.15 292.15 292.15 292.15 292.15 292.15 292.15 292.15 292.15 292.15 292.15 292.15 292.15 292.15 292.15 292.15 
64 292.15 292.15 292.15 292.15 292.15 292.15 292.15 292.15 292.15 292.15 292.15 292.15 292.15 292.15 292.15 292.15 292.15 292.15 292.15 292.15 292.15 292.15 292.15 292.15 292.15 292.15 292.15 292.15 292.15 292.15 292.15 292.15 292.15 292.15 292.15 292.15 292.15 292.15 292.15 292.15 292.15 292.15 292.15 292.15 292.15 292.15 292.15 292.15 292.15 292.15 292.15 292.15 292.15 292.15 292.15 292.15 292.15 292.15 292.15 292.15 292.15 292.15 292.15 292.15 292.15 292.15 292.15 292.15 292.15 292.15 292.15 292.15 292.15 292.15 292.15 
64 292.15 292.15 292.15 292.15 292.15 292.15 292.15 292.15 292.15 292.15 292.15 292.15 292.15 292.15 292.15 292.15 292.15 292.15 292.15 292.15 292.15 292.15 292.15 292.15 292.15 292.15 292.15 292.15 292.15 292.15 292.15 292.15 292.15 292.15 292.15 292.15 292.15 292.15 292.15 292.15 292.15 292.15 292.15 292.15 292.15 292.15 292.15 292.15 292.15 292.15 292.15 292.15 292.15 292.15 292.15 292.15 292.15 292.15 292.15 292.15 292.15 292.15 292.15 292.15 292.15 292.15 292.15 292.15 292.15 292.15 292.15 292.15 292.15 292.15 292.15 
64 292.15 292.15 292.15 292.15 292.15 292.15 292.15 292.15 292.15 292.15 292.15 292.15 292.15 292.15 292.15 292.15 292.15 292.15 292.15 292.15 292.15 292.15 292.15 292.15 292.15 292.15 292.15 292.15 292.15 292.15 292.15 292.15 292.15 292.15 292.15 292.15 292.15 292.15 292.15 292.15 292.15 292.15 292.15 292.15 292.15 292.15 292.15 292.15 292.15 292.15 292.15 292.15 292.15 292.15 292.15 292.15 292.15 292.15 292.15 292.15 292.15 292.15 292.15 292.15 292.15 292.15 292.15 292.15 292.15 292.15 292.15 292.15 292.15 292.15 292.15 
64 292.15 292.15 292.15 292.15 292.15 292.15 292.15 292.15 292.15 292.15 292.15 292.15 292.15 292.15 292.15 292.15 292.15 292.15 292.15 292.15 292.15 292.15 292.15 292.15 292.15 292.15 292.15 292.15 292.15 292.15 292.15 292.15 292.15 292.15 292.15 292.15 292.15 292.15 292.15 292.15 292.15 292.15 292.15 292.15 292.15 292.15 292.15 292.15 292.15 292.15 292.15 292.15 292.15 292.15 292.15 292.15 292.15 292.15 292.15 292.15 292.15 292.15 292.15 292.15 292.15 292.15 292.15 292.15 292.15 292.15 292.15 292.15 292.15 292.15 292.15 
64 292.15 292.15 292.15 292.15 292.15 292.15 292.15 292.15 292.15 292.15 292.15 292.15 292.15 292.15 292.15 292.15 292.15 292.15 292.15 292.15 292.15 292.15 292.15 292.15 292.15 292.15 292.15 292.15 292.15 292.15 292.15 292.15 292.15 292.15 292.15 292.15 292.15 292.15 292.15 292.15 292.15 292.15 292.15 292.15 292.15 292.15 292.15 292.15 292.15 292.15 292.15 292.15 292.15 292.15 292.15 292.15 292.15 292.15 292.15 292.15 292.15 292.15 292.15 292.15 292.15 292.15 292.15 292.15 292.15 292.15 292.15 292.15 292.15 292.15 292.15 
64 292.15 292.15 292.15 292.15 292.15 292.15 292.15 292.15 292.15 292.15 292.15 292.15 292.15 292.15 292.15 292.15 292.15 292.15 292.15 292.15 292.15 292.15 292.15 292.15 292.15 292.15 292.15 292.15 292.15 292.15 292.15 292.15 292.15 292.15 292.15 292.15 292.15 292.15 292.15 292.15 292.15 292.15 292.15 292.15 292.15 292.15 292.15 292.15 292.15 292.15 292.15 292.15 292.15 292.15 292.15 292.15 292.15 292.15 292.15 292.15 292.15 292.15 292.15 292.15 292.15 292.15 292.15 292.15 292.15 292.15 292.15 292.15 292.15 292.15 292.15 
64 292.15 292.15 292.15 292.15 292.15 292.15 292.15 292.15 292.15 292.15 292.15 292.15 292.15 292.15 292.15 292.15 292.15 292.15 292.15 292.15 292.15 292.15 292.15 292.15 292.15 292.15 292.15 292.15 292.15 292.15 292.15 292.15 292.15 292.15 292.15 292.15 292.15 292.15 292.15 292.15 292.15 292.15 292.15 292.15 292.15 292.15 292.15 292.15 292.15 292.15 292.15 292.15 292.15 292.15 292.15 292.15 292.15 292.15 292.15 292.15 292.15 292.15 292.15 292.15 292.15 292.15 292.15 292.15 292.15 292.15 292.15 292.15 292.15 292.15 292.15 

66 292.15 292.15 292.15 292.15 292.15 292.15 292.15 292.15 292.15 292.15 292.15 292.15 292.15 292.15 292.15 292.15 292.15 292.15 292.15 292.15 292.15 292.15 292.15 292.15 292.15 292.15 292.15 292.15 292.15 292.15 292.15 292.15 292.15 292.15 292.15 292.15 292.15 292.15 292.15 292.15 292.15 292.15 292.15 292.15 292.15 292.15 292.15 292.15 292.15 292.15 292.15 292.15 292.15 292.15 292.15 292.15 292.15 292.15 292.15 292.15 292.15 292.15 292.15 292.15 292.15 292.15 292.15 292.15 292.15 292.15 292.15 292.15 292.15 292.15 292.15 
66 292.15 292.15 292.15 292.15 292.15 292.15 292.15 292.15 292.15 292.15 292.15 292.15 292.15 292.15 292.15 292.15 292.15 292.15 292.15 292.15 292.15 292.15 292.15 292.15 292.15 292.15 292.15 292.15 292.15 292.15 292.15 292.15 292.15 292.15 292.15 292.15 292.15 292.15 292.15 292.15 292.15 292.15 292.15 292.15 292.15 292.15 292.15 292.15 292.15 292.15 292.15 292.15 292.15 292.15 292.15 292.15 292.15 292.15 292.15 292.15 292.15 292.15 292.15 292.15 292.15 292.15 292.15 292.15 292.15 292.15 292.15 292.15 292.15 292.15 292.15 
66 292.15 292.15 292.15 292.15 292.15 292.15 292.15 292.15 292.15 292.15 292.15 292.15 292.15 292.15 292.15 292.15 292.15 292.15 292.15 292.15 292.15 292.15 292.15 292.15 292.15 292.15 292.15 292.15 292.15 292.15 292.15 292.15 292.15 292.15 292.15 292.15 292.15 292.15 292.15 292.15 292.15 292.15 292.15 292.15 292.15 292.15 292.15 292.15 292.15 292.15 292.15 292.15 292.15 292.15 292.15 292.15 292.15 292.15 292.15 292.15 292.15 292.15 292.15 292.15 292.15 292.15 292.15 292.15 292.15 292.15 292.15 292.15 292.15 292.15 292.15 
66 292.15 292.15 292.15 292.15 292.15 292.15 292.15 292.15 292.15 292.15 292.15 292.15 292.15 292.15 292.15 292.15 292.15 292.15 292.15 292.15 292.15 292.15 292.15 292.15 292.15 292.15 292.15 292.15 292.15 292.15 292.15 292.15 292.15 292.15 292.15 292.15 292.15 292.15 292.15 292.15 292.15 292.15 292.15 292.15 292.15 292.15 292.15 292.15 292.15 292.15 292.15 292.15 292.15 292.15 292.15 292.15 292.15 292.15 292.15 292.15 292.15 292.15 292.15 292.15 292.15 292.15 292.15 292.15 292.15 292.15 292.15 292.15 292.15 292.15 292.15 
66 292.15 292.15 292.15 292.15 292.15 292.15 292.15 292.15 292.15 292.15 292.15 292.15 292.15 292.15 292.15 292.15 292.15 292.15 292.15 292.15 292.15 292.15 292.15 292.15 292.15 292.15 292.15 292.15 292.15 292.15 292.15 292.15 292.15 292.15 292.15 292.15 292.15 292.15 292.15 292.15 292.15 292.15 292.15 292.15 292.15 292.15 292.15 292.15 292.15 292.15 292.15 292.15 292.15 292.15 292.15 292.15 292.15 292.15 292.15 292.15 292.15 292.15 292.15 292.15 292.15 292.15 292.15 292.15 292.15 292.15 292.15 292.15 292.15 292.15 292.15 
66 292.15 292.15 292.15 292.15 292.15 292.15 292.15 292.15 292.15 292.15 292.15 292.15 292.15 292.15 292.15 292.15 292.15 292.15 292.15 292.15 292.15 292.15 292.15 292.15 292.15 292.15 292.15 292.15 292.15 292.15 292.15 292.15 292.15 292.15 292.15 292.15 292.15 292.15 292.15 292.15 292.15 292.15 292.15 292.15 292.15 292.15 292.15 292.15 292.15 292.15 292.15 292.15 292.15 292.15 292.15 292.15 292.15 292.15 292.15 292.15 292.15 292.15 292.15 292.15 292.15 292.15 292.15 292.15 292.15 292.15 292.15 292.15 292.15 292.15 292.15 
66 292.15 292.15 292.15 292.15 292.15 292.15 292.15 292.15 292.15 292.15 292.15 292.15 292.15 292.15 292.15 292.15 292.15 292.15 292.15 292.15 292.15 292.15 292.15 292.15 292.15 292.15 292.15 292.15 292.15 292.15 292.15 292.15 292.15 292.15 292.15 292.15 292.15 292.15 292.15 292.15 292.15 292.15 292.15 292.15 292.15 292.15 292.15 292.15 292.15 292.15 292.15 292.15 292.15 292.15 292.15 292.15 292.15 292.15 292.15 292.15 292.15 292.15 292.15 292.15 292.15 292.15 292.15 292.15 292.15 292.15 292.15 292.15 292.15 292.15 292.15 
66 292.15 292.15 292.15 292.15 292.15 292.15 292.15 292.15 292.15 292.15 292.15 292.15 292.15 292.15 292.15 292.15 292.15 292.15 292.15 292.15 292.15 292.15 292.15 292.15 292.15 292.15 292.15 292.15 292.15 292.15 292.15 292.15 292.15 292.15 292.15 292.15 292.15 292.15 292.15 292.15 292.15 292.15 292.15 292.15 292.15 292.15 292.15 292.15 292.15 292.15 292.15 292.15 292.15 292.15 292.15 292.15 292.15 292.15 292.15 292.15 292.15 292.15 292.15 292.15 292.15 292.15 292.15 292.15 292.15 292.15 292.15 292.15 292.15 292.15 292.15 
66 292.15 292.15 292.15 292.15 292.15 292.15 292.15 292.15 292.15 292.15 292.15 292.15 292.15 292.15 292.15 292.15 292.15 292.15 292.15 292.15 292.15 292.15 292.15 292.15 292.15 292.15 292.15 292.15 292.15 292.15 292.15 292.15 292.15 292.15 292.15 292.15 292.15 292.15 292.15 292.15 292.15 292.15 292.15 292.15 292.15 292.15 292.15 292.15 292.15 292.15 292.15 292.15 292.15 292.15 292.15 292.15 292.15 292.15 292.15 292.15 292.15 292.15 292.15 292.15 292.15 292.15 292.15 292.15 292.15 292.15 292.15 292.15 292.15 292.15 292.15 
66 292.15 292.15 292.15 292.15 292.15 292.15 292.15 292.15 292.15 292.15 292.15 292.15 292.15 292.15 292.15 292.15 292.15 292.15 292.15 292.15 292.15 292.15 292.15 292.15 292.15 292.15 292.15 292.15 292.15 292.15 292.15 292.15 292.15 292.15 292.15 292.15 292.15 292.15 292.15 292.15 292.15 292.15 292.15 292.15 292.15 292.15 292.15 292.15 292.15 292.15 292.15 292.15 292.15 292.15 292.15 292.15 292.15 292.15 292.15 292.15 292.15 292.15 292.15 292.15 292.15 292.15 292.15 292.15 292.15 292.15 292.15 292.15 292.15 292.15 292.15 
66 292.15 292.15 292.15 292.15 292.15 292.15 292.15 292.15 292.15 292.15 292.15 292.15 292.15 292.15 292.15 292.15 292.15 292.15 292.15 292.15 292.15 292.15 292.15 292.15 292.15 292.15 292.15 292.15 292.15 292.15 292.15 292.15 292.15 292.15 292.15 292.15 292.15 292.15 292.15 292.15 292.15 292.15 292.15 292.15 292.15 292.15 292.15 292.15 292.15 292.15 292.15 292.15 292.15 292.15 292.15 292.15 292.15 292.15 292.15 292.15 292.15 292.15 292.15 292.15 292.15 292.15 292.15 292.15 292.15 292.15 292.15 292.15 292.15 292.15 292.15 
66 292.15 292.15 292.15 292.15 292.15 292.15 292.15 292.15 292.15 292.15 292.15 292.15 292.15 292.15 292.15 292.15 292.15 292.15 292.15 292.15 292.15 292.15 292.15 292.15 292.15 292.15 292.15 292.15 292.15 292.15 292.15 292.15 292.15 292.15 292.15 292.15 292.15 292.15 292.15 292.15 292.15 292.15 292.15 292.15 292.15 292.15 292.15 292.15 292.15 292.15 292.15 292.15 292.15 292.15 292.15 292.15 292.15 292.15 292.15 292.15 292.15 292.15 292.15 292.15 292.15 292.15 292.15 292.15 292.15 292.15 292.15 292.15 292.15 292.15 292.15 
66 292.15 292.15 292.15 292.15 292.15 292.15 292.15 292.15 292.15 292.15 292.15 292.15 292.15 292.15 292.15 292.15 292.15 292.15 292.15 292.15 292.15 292.15 292.15 292.15 292.15 292.15 292.15 292.15 292.15 292.15 292.15 292.15 292.15 292.15 292.15 292.15 292.15 292.15 292.15 292.15 292.15 292.15 292.15 292.15 292.15 292.15 292.15 292.15 292.15 292.15 292.15 292.15 292.15 292.15 292.15 292.15 292.15 292.15 292.15 292.15 292.15 292.15 292.15 292.15 292.15 292.15 292.15 292.15 292.15 292.15 292.15 292.15 292.15 292.15 292.15 
66 292.15 292.15 292.15 292.15 292.15 292.15 292.15 292.15 292.15 292.15 292.15 292.15 292.15 292.15 292.15 292.15 292.15 292.15 292.15 292.15 292.15 292.15 292.15 292.15 292.15 292.15 292.15 292.15 292.15 292.15 292.15 292.15 292.15 292.15 292.15 292.15 292.15 292.15 292.15 292.15 292.15 292.15 292.15 292.15 292.15 292.15 292.15 292.15 292.15 292.15 292.15 292.15 292.15 292.15 292.15 292.15 292.15 292.15 292.15 292.15 292.15 292.15 292.15 292.15 292.15 292.15 292.15 292.15 292.15 292.15 292.15 292.15 292.15 292.15 292.15 
66 292.15 292.15 292.15 292.15 292.15 292.15 292.15 292.15 292.15 292.15 292.15 292.15 292.15 292.15 292.15 292.15 292.15 292.15 292.15 292.15 292.15 292.15 292.15 292.15 292.15 292.15 292.15 292.15 292.15 292.15 292.15 292.15 292.15 292.15 292.15 292.15 292.15 292.15 292.15 292.15 292.15 292.15 292.15 292.15 292.15 292.15 292.15 292.15 292.15 292.15 292.15 292.15 292.15 292.15 292.15 292.15 292.15 292.15 292.15 292.15 292.15 292.15 292.15 292.15 292.15 292.15 292.15 292.15 292.15 292.15 292.15 292.15 292.15 292.15 292.15 
66 292.15 292.15 292.15 292.15 292.15 292.15 292.15 292.15 292.15 292.15 292.15 292.15 292.15 292.15 292.15 292.15 292.15 292.15 292.15 292.15 292.15 292.15 292.15 292.15 292.15 292.15 292.15 292.15 292.15 292.15 292.15 292.15 292.15 292.15 292.15 292.15 292.15 292.15 292.15 292.15 292.15 292.15 292.15 292.15 292.15 292.15 292.15 292.15 292.15 292.15 292.15 292.15 292.15 292.15 292.15 292.15 292.15 292.15 292.15 292.15 292.15 292.15 292.15 292.15 292.15 292.15 292.15 292.15 292.15 292.15 292.15 292.15 292.15 292.15 292.15 

68 292.15 292.15 292.15 292.15 292.15 292.15 292.15 292.15 292.15 292.15 292.15 292.15 292.15 292.15 292.15 292.15 292.15 292.15 292.15 292.15 292.15 292.15 292.15 292.15 292.15 292.15 292.15 292.15 292.15 292.15 292.15 292.15 292.15 292.15 292.15 292.15 292.15 292.15 292.15 292.15 292.15 292.15 292.15 292.15 292.15 292.15 292.15 292.15 292.15 292.15 292.15 292.15 292.15 292.15 292.15 292.15 292.15 292.15 292.15 292.15 292.15 292.15 292.15 292.15 292.15 292.15 292.15 292.15 292.15 292.15 292.15 292.15 292.15 292.15 292.15 
68 292.15 292.15 292.15 292.15 292.15 292.15 292.15 292.15 292.15 292.15 292.15 292.15 292.15 292.15 292.15 292.15 292.15 292.15 292.15 292.15 292.15 292.15 292.15 292.15 292.15 292.15 292.15 292.15 292.15 292.15 292.15 292.15 292.15 292.15 292.15 292.15 292.15 292.15 292.15 292.15 292.15 292.15 292.15 292.15 292.15 292.15 292.15 292.15 292.15 292.15 292.15 292.15 292.15 292.15 292.15 292.15 292.15 292.15 292.15 292.15 292.15 292.15 292.15 292.15 292.15 292.15 292.15 292.15 292.15 292.15 292.15 292.15 292.15 292.15 292.15 
68 292.15 292.15 292.15 292.15 292.15 292.15 292.15 292.15 292.15 292.15 292.15 292.15 292.15 292.15 292.15 292.15 292.15 292.15 292.15 292.15 292.15 292.15 292.15 292.15 292.15 292.15 292.15 292.15 292.15 292.15 292.15 292.15 292.15 292.15 292.15 292.15 292.15 292.15 292.15 292.15 292.15 292.15 292.15 292.15 292.15 292.15 292.15 292.15 292.15 292.15 292.15 292.15 292.15 292.15 292.15 292.15 292.15 292.15 292.15 292.15 292.15 292.15 292.15 292.15 292.15 292.15 292.15 292.15 292.15 292.15 292.15 292.15 292.15 292.15 292.15 
68 292.15 292.15 292.15 292.15 292.15 292.15 292.15 292.15 292.15 292.15 292.15 292.15 292.15 292.15 292.15 292.15 292.15 292.15 292.15 292.15 292.15 292.15 292.15 292.15 292.15 292.15 292.15 292.15 292.15 292.15 292.15 292.15 292.15 292.15 292.15 292.15 292.15 292.15 292.15 292.15 292.15 292.15 292.15 292.15 292.15 292.15 292.15 292.15 292.15 292.15 292.15 292.15 292.15 292.15 292.15 292.15 292.15 292.15 292.15 292.15 292.15 292.15 292.15 292.15 292.15 292.15 292.15 292.15 292.15 292.15 292.15 292.15 292.15 292.15 292.15 
68 292.15 292.15 292.15 292.15 292.15 292.15 292.15 292.15 292.15 292.15 292.15 292.15 292.15 292.15 292.15 292.15 292.15 292.15 292.15 292.15 292.15 292.15 292.15 292.15 292.15 292.15 292.15 292.15 292.15 292.15 292.15 292.15 292.15 292.15 292.15 292.15 292.15 292.15 292.15 292.15 292.15 292.15 292.15 292.15 292.15 292.15 292.15 292.15 292.15 292.15 292.15 292.15 292.15 292.15 292.15 292.15 292.15 292.15 292.15 292.15 292.15 292.15 292.15 292.15 292.15 292.15 292.15 292.15 292.15 292.15 292.15 292.15 292.15 292.15 292.15 
68 292.15 292.15 292.15 292.15 292.15 292.15 292.15 292.15 292.15 292.15 292.15 292.15 292.15 292.15 292.15 292.15 292.15 292.15 292.15 292.15 292.15 292.15 292.15 292.15 292.15 292.15 292.15 292.15 292.15 292.15 292.15 292.15 292.15 292.15 292.15 292.15 292.15 292.15 292.15 292.15 292.15 292.15 292.15 292.15 292.15 292.15 292.15 292.15 292.15 292.15 292.15 292.15 292.15 292.15 292.15 292.15 292.15 292.15 292.15 292.15 292.15 292.15 292.15 292.15 292.15 292.15 292.15 292.15 292.15 292.15 292.15 292.15 292.15 292.15 292.15 
68 292.15 292.15 292.15 292.15 292.15 292.15 292.15 292.15 292.15 292.15 292.15 292.15 292.15 292.15 292.15 292.15 292.15 292.15 292.15 292.15 292.15 292.15 292.15 292.15 292.15 292.15 292.15 292.15 292.15 292.15 292.15 292.15 292.15 292.15 292.15 292.15 292.15 292.15 292.15 292.15 292.15 292.15 292.15 292.15 292.15 292.15 292.15 292.15 292.15 292.15 292.15 292.15 292.15 292.15 292.15 292.15 292.15 292.15 292.15 292.15 292.15 292.15 292.15 292.15 292.15 292.15 292.15 292.15 292.15 292.15 292.15 292.15 292.15 292.15 292.15 
68 292.15 292.15 292.15 292.15 292.15 292.15 292.15 292.15 292.15 292.15 292.15 292.15 292.15 292.15 292.15 292.15 292.15 292.15 292.15 292.15 292.15 292.15 292.15 292.15 292.15 292.15 292.15 292.15 292.15 292.15 292.15 292.15 292.15 292.15 292.15 292.15 292.15 292.15 292.15 292.15 292.15 292.15 292.15 292.15 292.15 292.15 292.15 292.15 292.15 292.15 292.15 292.15 292.15 292.15 292.15 292.15 292.15 292.15 292.15 292.15 292.15 292.15 292.15 292.15 292.15 292.15 292.15 292.15 292.15 292.15 292.15 292.15 292.15 292.15 292.15 
68 292.15 292.15 292.15 292.15 292.15 292.15 292.15 292.15 292.15 292.15 292.15 292.15 292.15 292.15 292.15 292.15 292.15 292.15 292.15 292.15 292.15 292.15 292.15 292.15 292.15 292.15 292.15 292.15 292.15 292.15 292.15 292.15 292.15 292.15 292.15 292.15 292.15 292.15 292.15 292.15 292.15 292.15 292.15 292.15 292.15 292.15 292.15 292.15 292.15 292.15 292.15 292.15 292.15 292.15 292.15 292.15 292.15 292.15 292.15 292.15 292.15 292.15 292.15 292.15 292.15 292.15 292.15 292.15 292.15 292.15 292.15 292.15 292.15 292.15 292.15 
68 292.15 292.15 292.15 292.15 292.15 292.15 292.15 292.15 292.15 292.15 292.15 292.15 292.15 292.15 292.15 292.15 292.15 292.15 292.15 292.15 292.15 292.15 292.15 292.15 292.15 292.15 292.15 292.15 292.15 292.15 292.15 292.15 292.15 292.15 292.15 292.15 292.15 292.15 292.15 292.15 292.15 292.15 292.15 292.15 292.15 292.15 292.15 292.15 292.15 292.15 292.15 292.15 292.15 292.15 292.15 292.15 292.15 292.15 292.15 292.15 292.15 292.15 292.15 292.15 292.15 292.15 292.15 292.15 292.15 292.15 292.15 292.15 292.15 292.15 292.15 
68 292.15 292.15 292.15 292.15 292.15 292.15 292.15 292.15 292.15 292.15 292.15 292.15 292.15 292.15 292.15 292.15 292.15 292.15 292.15 292.15 292.15 292.15 292.15 292.15 292.15 292.15 292.15 292.15 292.15 292.15 292.15 292.15 292.15 292.15 292.15 292.15 292.15 292.15 292.15 292.15 292.15 292.15 292.15 292.15 292.15 292.15 292.15 292.15 292.15 292.15 292.15 292.15 292.15 292.15 292.15 292.15 292.15 292.15 292.15 292.15 292.15 292.15 292.15 292.15 292.15 292.15 292.15 292.15 292.15 292.15 292.15 292.15 292.15 292.15 292.15 
68 292.15 292.15 292.15 292.15 292.15 292.15 292.15 292.15 292.15 292.15 292.15 292.15 292.15 292.15 292.15 292.15 292.15 292.15 292.15 292.15 292.15 292.15 292.15 292.15 292.15 292.15 292.15 292.15 292.15 292.15 292.15 292.15 292.15 292.15 292.15 292.15 292.15 292.15 292.15 292.15 292.15 292.15 292.15 292.15 292.15 292.15 292.15 292.15 292.15 292.15 292.15 292.15 292.15 292.15 292.15 292.15 292.15 292.15 292.15 292.15 292.15 292.15 292.15 292.15 292.15 292.15 292.15 292.15 292.15 292.15 292.15 292.15 292.15 292.15 292.15 
68 292.15 292.15 292.15 292.15 292.15 292.15 292.15 292.15 292.15 292.15 292.15 292.15 292.15 292.15 292.15 292.15 292.15 292.15 292.15 292.15 292.15 292.15 292.15 292.15 292.15 292.15 292.15 292.15 292.15 292.15 292.15 292.15 292.15 292.15 292.15 292.15 292.15 292.15 292.15 292.15 292.15 292.15 292.15 292.15 292.15 292.15 292.15 292.15 292.15 292.15 292.15 292.15 292.15 292.15 292.15 292.15 292.15 292.15 292.15 292.15 292.15 292.15 292.15 292.15 292.15 292.15 292.15 292.15 292.15 292.15 292.15 292.15 292.15 292.15 292.15 
68 292.15 292.15 292.15 292.15 292.15 292.15 292.15 292.15 292.15 292.15 292.15 292.15 292.15 292.15 292.15 292.15 292.15 292.15 292.15 292.15 292.15 292.15 292.15 292.15 292.15 292.15 292.15 292.15 292.15 292.15 292.15 292.15 292.15 292.15 292.15 292.15 292.15 292.15 292.15 292.15 292.15 292.15 292.15 292.15 292.15 292.15 292.15 292.15 292.15 292.15 292.15 292.15 292.15 292.15 292.15 292.15 292.15 292.15 292.15 292.15 292.15 292.15 292.15 292.15 292.15 292.15 292.15 292.15 292.15 292.15 292.15 292.15 292.15 292.15 292.15 
68 292.15 292.15 292.15 292.15 292.15 292.15 292.15 292.15 292.15 292.15 292.15 292.15 292.15 292.15 292.15 292.15 292.15 292.15 292.15 292.15 292.15 292.15 292.15 292.15 292.15 292.15 292.15 292.15 292.15 292.15 292.15 292.15 292.15 292.15 292.15 292.15 292.15 292.15 292.15 292.15 292.15 292.15 292.15 292.15 292.15 292.15 292.15 292.15 292.15 292.15 292.15 292.15 292.15 292.15 292.15 292.15 292.15 292.15 292.15 292.15 292.15 292.15 292.15 292.15 292.15 292.15 292.15 292.15 292.15 292.15 292.15 292.15 292.15 292.15 292.15 
68 292.15 292.15 292.15 292.15 292.15 292.15 292.15 292.15 292.15 292.15 292.15 292.15 292.15 292.15 292.15 292.15 292.15 292.15 292.15 292.15 292.15 292.15 292.15 292.15 292.15 292.15 292.15 292.15 292.15 292.15 292.15 292.15 292.15 292.15 292.15 292.15 292.15 292.15 292.15 292.15 292.15 292.15 292.15 292.15 292.15 292.15 292.15 292.15 292.15 292.15 292.15 292.15 292.15 292.15 292.15 292.15 292.15 292.15 292.15 292.15 292.15 292.15 292.15 292.15 292.15 292.15 292.15 292.15 292.15 292.15 292.15 292.15 292.15 292.15 292.15 

70 292.15 292.15 292.15 292.15 292.15 292.15 292.15 292.15 292.15 292.15 292.15 292.15 292.15 292.15 292.15 292.15 292.15 292.15 292.15 292.15 292.15 292.15 292.15 292.15 292.15 292.15 292.15 292.15 292.15 292.15 292.15 292.15 292.15 292.15 292.15 292.15 292.15 292.15 292.15 292.15 292.15 292.15 292.15 292.15 292.15 292.15 292.15 292.15 292.15 292.15 292.15 292.15 292.15 292.15 292.15 292.15 292.15 292.15 292.15 292.15 292.15 292.15 292.15 292.15 292.15 292.15 292.15 292.15 292.15 292.15 292.15 292.15 292.15 292.15 292.15 
70 292.15 292.15 292.15 292.15 292.15 292.15 292.15 292.15 292.15 292.15 292.15 292.15 292.15 292.15 292.15 292.15 292.15 292.15 292.15 292.15 292.15 292.15 292.15 292.15 292.15 292.15 292.15 292.15 292.15 292.15 292.15 292.15 292.15 292.15 292.15 292.15 292.15 292.15 292.15 292.15 292.15 292.15 292.15 292.15 292.15 292.15 292.15 292.15 292.15 292.15 292.15 292.15 292.15 292.15 292.15 292.15 292.15 292.15 292.15 292.15 292.15 292.15 292.15 292.15 292.15 292.15 292.15 292.15 292.15 292.15 292.15 292.15 292.15 292.15 292.15 
70 292.15 292.15 292.15 292.15 292.15 292.15 292.15 292.15 292.15 292.15 292.15 292.15 292.15 292.15 292.15 292.15 292.15 292.15 292.15 292.15 292.15 292.15 292.15 292.15 292.15 292.15 292.15 292.15 292.15 292.15 292.15 292.15 292.15 292.15 292.15 292.15 292.15 292.15 292.15 292.15 292.15 292.15 292.15 292.15 292.15 292.15 292.15 292.15 292.15 292.15 292.15 292.15 292.15 292.15 292.15 292.15 292.15 292.15 292.15 292.15 292.15 292.15 292.15 292.15 292.15 292.15 292.15 292.15 292.15 292.15 292.15 292.15 292.15 292.15 292.15 
70 292.15 292.15 292.15 292.15 292.15 292.15 292.15 292.15 292.15 292.15 292.15 292.15 292.15 292.15 292.15 292.15 292.15 292.15 292.15 292.15 292.15 292.15 292.15 292.15 292.15 292.15 292.15 292.15 292.15 292.15 292.15 292.15 292.15 292.15 292.15 292.15 292.15 292.15 292.15 292.15 292.15 292.15 292.15 292.15 292.15 292.15 292.15 292.15 292.15 292.15 292.15 292.15 292.15 292.15 292.15 292.15 292.15 292.15 292.15 292.15 292.15 292.15 292.15 292.15 292.15 292.15 292.15 292.15 292.15 292.15 292.15 292.15 292.15 292.15 292.15 
70 292.15 292.15 292.15 292.15 292.15 292.15 292.15 292.15 292.15 292.15 292.15 292.15 292.15 292.15 292.15 292.15 292.15 292.15 292.15 292.15 292.15 292.15 292.15 292.15 292.15 292.15 292.15 292.15 292.15 292.15 292.15 292.15 292.15 292.15 292.15 292.15 292.15 292.15 292.15 292.15 292.15 292.15 292.15 292.15 292.15 292.15 292.15 292.15 292.15 292.15 292.15 292.15 292.15 292.15 292.15 292.15 292.15 292.15 292.15 292.15 292.15 292.15 292.15 292.15 292.15 292.15 292.15 292.15 292.15 292.15 292.15 292.15 292.15 292.15 292.15 
70 292.15 292.15 292.15 292.15 292.15 292.15 292.15 292.15 292.15 292.15 292.15 292.15 292.15 292.15 292.15 292.15 292.15 292.15 292.15 292.15 292.15 292.15 292.15 292.15 292.15 292.15 292.15 292.15 292.15 292.15 292.15 292.15 292.15 292.15 292.15 292.15 292.15 292.15 292.15 292.15 292.15 292.15 292.15 292.15 292.15 292.15 292.15 292.15 292.15 292.15 292.15 292.15 292.15 292.15 292.15 292.15 292.15 292.15 292.15 292.15 292.15 292.15 292.15 292.15 292.15 292.15 292.15 292.15 292.15 292.15 292.15 292.15 292.15 292.15 292.15 
70 292.15 292.15 292.15 292.15 292.15 292.15 292.15 292.15 292.15 292.15 292.15 292.15 292.15 292.15 292.15 292.15 292.15 292.15 292.15 292.15 292.15 292.15 292.15 292.15 292.15 292.15 292.15 292.15 292.15 292.15 292.15 292.15 292.15 292.15 292.15 292.15 292.15 292.15 292.15 292.15 292.15 292.15 292.15 292.15 292.15 292.15 292.15 292.15 292.15 292.15 292.15 292.15 292.15 292.15 292.15 292.15 292.15 292.15 292.15 292.15 292.15 292.15 292.15 292.15 292.15 292.15 292.15 292.15 292.15 292.15 292.15 292.15 292.15 292.15 292.15 
70 292.15 292.15 292.15 292.15 292.15 292.15 292.15 292.15 292.15 292.15 292.15 292.15 292.15 292.15 292.15 292.15 292.15 292.15 292.15 292.15 292.15 292.15 292.15 292.15 292.15 292.15 292.15 292.15 292.15 292.15 292.15 292.15 292.15 292.15 292.15 292.15 292.15 292.15 292.15 292.15 292.15 292.15 292.15 292.15 292.15 292.15 292.15 292.15 292.15 292.15 292.15 292.15 292.15 292.15 292.15 292.15 292.15 292.15 292.15 292.15 292.15 292.15 292.15 292.15 292.15 292.15 292.15 292.15 292.15 292.15 292.15 292.15 292.15 292.15 292.15 
70 292.15 292.15 292.15 292.15 292.15 292.15 292.15 292.15 292.15 292.15 292.15 292.15 292.15 292.15 292.15 292.15 292.15 292.15 292.15 292.15 292.15 292.15 292.15 292.15 292.15 292.15 292.15 292.15 292.15 292.15 292.15 292.15 292.15 292.15 292.15 292.15 292.15 292.15 292.15 292.15 292.15 292.15 292.15 292.15 292.15 292.15 292.15 292.15 292.15 292.15 292.15 292.15 292.15 292.15 292.15 292.15 292.15 292.15 292.15 292.15 292.15 292.15 292.15 292.15 292.15 292.15 292.15 292.15 292.15 292.15 292.15 292.15 292.15 292.15 292.15 
70 292.15 292.15 292.15 292.15 292.15 292.15 292.15 292.15 292.15 292.15 292.15 292.15 292.15 292.15 292.15 292.15 292.15 292.15 292.15 292.15 292.15 292.15 292.15 292.15 292.15 292.15 292.15 292.15 292.15 292.15 292.15 292.15 292.15 292.15 292.15 292.15 292.15 292.15 292.15 292.15 292.15 292.15 292.15 292.15 292.15 292.15 292.15 292.15 292.15 292.15 292.15 292.15 292.15 292.15 292.15 292.15 292.15 292.15 292.15 292.15 292.15 292.15 292.15 292.15 292.15 292.15 292.15 292.15 292.15 292.15 292.15 292.15 292.15 292.15 292.15 
70 292.15 292.15 292.15 292.15 292.15 292.15 292.15 292.15 292.15 292.15 292.15 292.15 292.15 292.15 292.15 292.15 292.15 292.15 292.15 292.15 292.15 292.15 292.15 292.15 292.15 292.15 292.15 292.15 292.15 292.15 292.15 292.15 292.15 292.15 292.15 292.15 292.15 292.15 292.15 292.15 292.15 292.15 292.15 292.15 292.15 292.15 292.15 292.15 292.15 292.15 292.15 292.15 292.15 292.15 292.15 292.15 292.15 292.15 292.15 292.15 292.15 292.15 292.15 292.15 292.15 292.15 292.15 292.15 292.15 292.15 292.15 292.15 292.15 292.15 292.15 
70 292.15 292.15 292.15 292.15 292.15 292.15 292.15 292.15 292.15 292.15 292.15 292.15 292.15 292.15 292.15 292.15 292.15 292.15 292.15 292.15 292.15 292.15 292.15 292.15 292.15 292.15 292.15 292.15 292.15 292.15 292.15 292.15 292.15 292.15 292.15 292.15 292.15 292.15 292.15 292.15 292.15 292.15 292.15 292.15 292.15 292.15 292.15 292.15 292.15 292.15 292.15 292.15 292.15 292.15 292.15 292.15 292.15 292.15 292.15 292.15 292.15 292.15 292.15 292.15 292.15 292.15 292.15 292.15 292.15 292.15 292.15 292.15 292.15 292.15 292.15 
70 292.15 292.15 292.15 292.15 292.15 292.15 292.15 292.15 292.15 292.15 292.15 292.15 292.15 292.15 292.15 292.15 292.15 292.15 292.15 292.15 292.15 292.15 292.15 292.15 292.15 292.15 292.15 292.15 292.15 292.15 292.15 292.15 292.15 292.15 292.15 292.15 292.15 292.15 292.15 292.15 292.15 292.15 292.15 292.15 292.15 292.15 292.15 292.15 292.15 292.15 292.15 292.15 292.15 292.15 292.15 292.15 292.15 292.15 292.15 292.15 292.15 292.15 292.15 292.15 292.15 292.15 292.15 292.15 292.15 292.15 292.15 292.15 292.15 292.15 292.15 
70 292.15 292.15 292.15 292.15 292.15 292.15 292.15 292.15 292.15 292.15 292.15 292.15 292.15 292.15 292.15 292.15 292.15 292.15 292.15 292.15 292.15 292.15 292.15 292.15 292.15 292.15 292.15 292.15 292.15 292.15 292.15 292.15 292.15 292.15 292.15 292.15 292.15 292.15 292.15 292.15 292.15 292.15 292.15 292.15 292.15 292.15 292.15 292.15 292.15 292.15 292.15 292.15 292.15 292.15 292.15 292.15 292.15 292.15 292.15 292.15 292.15 292.15 292.15 292.15 292.15 292.15 292.15 292.15 292.15 292.15 292.15 292.15 292.15 292.15 292.15 
70 292.15 292.15 292.15 292.15 292.15 292.15 292.15 292.15 292.15 292.15 292.15 292.15 292.15 292.15 292.15 292.15 292.15 292.15 292.15 292.15 292.15 292.15 292.15 292.15 292.15 292.15 292.15 292.15 292.15 292.15 292.15 292.15 292.15 292.15 292.15 292.15 292.15 292.15 292.15 292.15 292.15 292.15 292.15 292.15 292.15 292.15 292.15 292.15 292.15 292.15 292.15 292.15 292.15 292.15 292.15 292.15 292.15 292.15 292.15 292.15 292.15 292.15 292.15 292.15 292.15 292.15 292.15 292.15 292.15 292.15 292.15 292.15 292.15 292.15 292.15 
70 292.15 292.15 292.15 292.15 292.15 292.15 292.15 292.15 292.15 292.15 292.15 292.15 292.15 292.15 292.15 292.15 292.15 292.15 292.15 292.15 292.15 292.15 292.15 292.15 292.15 292.15 292.15 292.15 292.15 292.15 292.15 292.15 292.15 292.15 292.15 292.15 292.15 292.15 292.15 292.15 292.15 292.15 292.15 292.15 292.15 292.15 292.15 292.15 292.15 292.15 292.15 292.15 292.15 292.15 292.15 292.15 292.15 292.15 292.15 292.15 292.15 292.15 292.15 292.15 292.15 292.15 292.15 292.15 292.15 292.15 292.15 292.15 292.15 292.15 292.15 

72 292.15 292.15 292.15 292.15 292.15 292.15 292.15 292.15 292.15 292.15 292.15 292.15 292.15 292.15 292.15 292.15 292.15 292.15 292.15 292.15 292.15 292.15 292.15 292.15 292.15 292.15 292.15 292.15 292.15 292.15 292.15 292.15 292.15 292.15 292.15 292.15 292.15 292.15 292.15 292.15 292.15 292.15 292.15 292.15 292.15 292.15 292.15 292.15 292.15 292.15 292.15 292.15 292.15 292.15 292.15 292.15 292.15 292.15 292.15 292.15 292.15 292.15 292.15 292.15 292.15 292.15 292.15 292.15 292.15 292.15 292.15 292.15 292.15 292.15 292.15 
72 292.15 292.15 292.15 292.15 292.15 292.15 292.15 292.15 292.15 292.15 292.15 292.15 292.15 292.15 292.15 292.15 292.15 292.15 292.15 292.15 292.15 292.15 292.15 292.15 292.15 292.15 292.15 292.15 292.15 292.15 292.15 292.15 292.15 292.15 292.15 292.15 292.15 292.15 292.15 292.15 292.15 292.15 292.15 292.15 292.15 292.15 292.15 292.15 292.15 292.15 292.15 292.15 292.15 292.15 292.15 292.15 292.15 292.15 292.15 292.15 292.15 292.15 292.15 292.15 292.15 292.15 292.15 292.15 292.15 292.15 292.15 292.15 292.15 292.15 292.15 
72 292.15 292.15 292.15 292.15 292.15 292.15 292.15 292.15 292.15 292.15 292.15 292.15 292.15 292.15 292.15 292.15 292.15 292.15 292.15 292.15 292.15 292.15 292.15 292.15 292.15 292.15 292.15 292.15 292.15 292.15 292.15 292.15 292.15 292.15 292.15 292.15 292.15 292.15 292.15 292.15 292.15 292.15 292.15 292.15 292.15 292.15 292.15 292.15 292.15 292.15 292.15 292.15 292.15 292.15 292.15 292.15 292.15 292.15 292.15 292.15 292.15 292.15 292.15 292.15 292.15 292.15 292.15 292.15 292.15 292.15 292.15 292.15 292.15 292.15 292.15 
72 292.15 292.15 292.15 292.15 292.15 292.15 292.15 292.15 292.15 292.15 292.15 292.15 292.15 292.15 292.15 292.15 292.15 292.15 292.15 292.15 292.15 292.15 292.15 292.15 292.15 292.15 292.15 292.15 292.15 292.15 292.15 292.15 292.15 292.15 292.15 292.15 292.15 292.15 292.15 292.15 292.15 292.15 292.15 292.15 292.15 292.15 292.15 292.15 292.15 292.15 292.15 292.15 292.15 292.15 292.15 292.15 292.15 292.15 292.15 292.15 292.15 292.15 292.15 292.15 292.15 292.15 292.15 292.15 292.15 292.15 292.15 292.15 292.15 292.15 292.15 
72 292.15 292.15 292.15 292.15 292.15 292.15 292.15 292.15 292.15 292.15 292.15 292.15 292.15 292.15 292.15 292.15 292.15 292.15 292.15 292.15 292.15 292.15 292.15 292.15 292.15 292.15 292.15 292.15 292.15 292.15 292.15 292.15 292.15 292.15 292.15 292.15 292.15 292.15 292.15 292.15 292.15 292.15 292.15 292.15 292.15 292.15 292.15 292.15 292.15 292.15 292.15 292.15 292.15 292.15 292.15 292.15 292.15 292.15 292.15 292.15 292.15 292.15 292.15 292.15 292.15 292.15 292.15 292.15 292.15 292.15 292.15 292.15 292.15 292.15 292.15 
72 292.15 292.15 292.15 292.15 292.15 292.15 292.15 292.15 292.15 292.15 292.15 292.15 292.15 292.15 292.15 292.15 292.15 292.15 292.15 292.15 292.15 292.15 292.15 292.15 292.15 292.15 292.15 292.15 292.15 292.15 292.15 292.15 292.15 292.15 292.15 292.15 292.15 292.15 292.15 292.15 292.15 292.15 292.15 292.15 292.15 292.15 292.15 292.15 292.15 292.15 292.15 292.15 292.15 292.15 292.15 292.15 292.15 292.15 292.15 292.15 292.15 292.15 292.15 292.15 292.15 292.15 292.15 292.15 292.15 292.15 292.15 292.15 292.15 292.15 292.15 
72 292.15 292.15 292.15 292.15 292.15 292.15 292.15 292.15 292.15 292.15 292.15 292.15 292.15 292.15 292.15 292.15 292.15 292.15 292.15 292.15 292.15 292.15 292.15 292.15 292.15 292.15 292.15 292.15 292.15 292.15 292.15 292.15 292.15 292.15 292.15 292.15 292.15 292.15 292.15 292.15 292.15 292.15 292.15 292.15 292.15 292.15 292.15 292.15 292.15 292.15 292.15 292.15 292.15 292.15 292.15 292.15 292.15 292.15 292.15 292.15 292.15 292.15 292.15 292.15 292.15 292.15 292.15 292.15 292.15 292.15 292.15 292.15 292.15 292.15 292.15 
72 292.15 292.15 292.15 292.15 292.15 292.15 292.15 292.15 292.15 292.15 292.15 292.15 292.15 292.15 292.15 292.15 292.15 292.15 292.15 292.15 292.15 292.15 292.15 292.15 292.15 292.15 292.15 292.15 292.15 292.15 292.15 292.15 292.15 292.15 292.15 292.15 292.15 292.15 292.15 292.15 292.15 292.15 292.15 292.15 292.15 292.15 292.15 292.15 292.15 292.15 292.15 292.15 292.15 292.15 292.15 292.15 292.15 292.15 292.15 292.15 292.15 292.15 292.15 292.15 292.15 292.15 292.15 292.15 292.15 292.15 292.15 292.15 292.15 292.15 292.15 
72 292.15 292.15 292.15 292.15 292.15 292.15 292.15 292.15 292.15 292.15 292.15 292.15 292.15 292.15 292.15 292.15 292.15 292.15 292.15 292.15 292.15 292.15 292.15 292.15 292.15 292.15 292.15 292.15 292.15 292.15 292.15 292.15 292.15 292.15 292.15 292.15 292.15 292.15 292.15 292.15 292.15 292.15 292.15 292.15 292.15 292.15 292.15 292.15 292.15 292.15 292.15 292.15 292.15 292.15 292.15 292.15 292.15 292.15 292.15 292.15 292.15 292.15 292.15 292.15 292.15 292.15 292.15 292.15 292.15 292.15 292.15 292.15 292.15 292.15 292.15 
72 292.15 292.15 292.15 292.15 292.15 292.15 292.15 292.15 292.15 292.15 292.15 292.15 292.15 292.15 292.15 292.15 292.15 292.15 292.15 292.15 292.15 292.15 292.15 292.15 292.15 292.15 292.15 292.15 292.15 292.15 292.15 292.15 292.15 292.15 292.15 292.15 292.15 292.15 292.15 292.15 292.15 292.15 292.15 292.15 292.15 292.15 292.15 292.15 292.15 292.15 292.15 292.15 292.15 292.15 292.15 292.15 292.15 292.15 292.15 292.15 292.15 292.15 292.15 292.15 292.15 292.15 292.15 292.15 292.15 292.15 292.15 292.15 292.15 292.15 292.15 
72 292.15 292.15 292.15 292.15 292.15 292.15 292.15 292.15 292.15 292.15 292.15 292.15 292.15 292.15 292.15 292.15 292.15 292.15 292.15 292.15 292.15 292.15 292.15 292.15 292.15 292.15 292.15 292.15 292.15 292.15 292.15 292.15 292.15 292.15 292.15 292.15 292.15 292.15 292.15 292.15 292.15 292.15 292.15 292.15 292.15 292.15 292.15 292.15 292.15 292.15 292.15 292.15 292.15 292.15 292.15 292.15 292.15 292.15 292.15 292.15 292.15 292.15 292.15 292.15 292.15 292.15 292.15 292.15 292.15 292.15 292.15 292.15 292.15 292.15 292.15 
72 292.15 292.15 292.15 292.15 292.15 292.15 292.15 292.15 292.15 292.15 292.15 292.15 292.15 292.15 292.15 292.15 292.15 292.15 292.15 292.15 292.15 292.15 292.15 292.15 292.15 292.15 292.15 292.15 292.15 292.15 292.15 292.15 292.15 292.15 292.15 292.15 292.15 292.15 292.15 292.15 292.15 292.15 292.15 292.15 292.15 292.15 292.15 292.15 292.15 292.15 292.15 292.15 292.15 292.15 292.15 292.15 292.15 292.15 292.15 292.15 292.15 292.15 292.15 292.15 292.15 292.15 292.15 292.15 292.15 292.15 292.15 292.15 292.15 292.15 292.15 
72 292.15 292.15 292.15 292.15 292.15 292.15 292.15 292.15 292.15 292.15 292.15 292.15 292.15 292.15 292.15 292.15 292.15 292.15 292.15 292.15 292.15 292.15 292.15 292.15 292.15 292.15 292.15 292.15 292.15 292.15 292.15 292.15 292.15 292.15 292.15 292.15 292.15 292.15 292.15 292.15 292.15 292.15 292.15 292.15 292.15 292.15 292.15 292.15 292.15 292.15 292.15 292.15 292.15 292.15 292.15 292.15 292.15 292.15 292.15 292.15 292.15 292.15 292.15 292.15 292.15 292.15 292.15 292.15 292.15 292.15 292.15 292.15 292.15 292.15 292.15 
72 292.15 292.15 292.15 292.15 292.15 292.15 292.15 292.15 292.15 292.15 292.15 292.15 292.15 292.15 292.15 292.15 292.15 292.15 292.15 292.15 292.15 292.15 292.15 292.15 292.15 292.15 292.15 292.15 292.15 292.15 292.15 292.15 292.15 292.15 292.15 292.15 292.15 292.15 292.15 292.15 292.15 292.15 292.15 292.15 292.15 292.15 292.15 292.15 292.15 292.15 292.15 292.15 292.15 292.15 292.15 292.15 292.15 292.15 292.15 292.15 292.15 292.15 292.15 292.15 292.15 292.15 292.15 292.15 292.15 292.15 292.15 292.15 292.15 292.15 292.15 
72 292.15 292.15 292.15 292.15 292.15 292.15 292.15 292.15 292.15 292.15 292.15 292.15 292.15 292.15 292.15 292.15 292.15 292.15 292.15 292.15 292.15 292.15 292.15 292.15 292.15 292.15 292.15 292.15 292.15 292.15 292.15 292.15 292.15 292.15 292.15 292.15 292.15 292.15 292.15 292.15 292.15 292.15 292.15 292.15 292.15 292.15 292.15 292.15 292.15 292.15 292.15 292.15 292.15 292.15 292.15 292.15 292.15 292.15 292.15 292.15 292.15 292.15 292.15 292.15 292.15 292.15 292.15 292.15 292.15 292.15 292.15 292.15 292.15 292.15 292.15 
72 292.15 292.15 292.15 292.15 292.15 292.15 292.15 292.15 292.15 292.15 292.15 292.15 292.15 292.15 292.15 292.15 292.15 292.15 292.15 292.15 292.15 292.15 292.15 292.15 292.15 292.15 292.15 292.15 292.15 292.15 292.15 292.15 292.15 292.15 292.15 292.15 292.15 292.15 292.15 292.15 292.15 292.15 292.15 292.15 292.15 292.15 292.15 292.15 292.15 292.15 292.15 292.15 292.15 292.15 292.15 292.15 292.15 292.15 292.15 292.15 292.15 292.15 292.15 292.15 292.15 292.15 292.15 292.15 292.15 292.15 292.15 292.15 292.15 292.15 292.15 

74 292.15 292.15 292.15 292.15 292.15 292.15 292.15 292.15 292.15 292.15 292.15 292.15 292.15 292.15 292.15 292.15 292.15 292.15 292.15 292.15 292.15 292.15 292.15 292.15 292.15 292.15 292.15 292.15 292.15 292.15 292.15 292.15 292.15 292.15 292.15 292.15 292.15 292.15 292.15 292.15 292.15 292.15 292.15 292.15 292.15 292.15 292.15 292.15 292.15 292.15 292.15 292.15 292.15 292.15 292.15 292.15 292.15 292.15 292.15 292.15 292.15 292.15 292.15 292.15 292.15 292.15 292.15 292.15 292.15 292.15 292.15 292.15 292.15 292.15 292.15 
74 292.15 292.15 292.15 292.15 292.15 292.15 292.15 292.15 292.15 292.15 292.15 292.15 292.15 292.15 292.15 292.15 292.15 292.15 292.15 292.15 292.15 292.15 292.15 292.15 292.15 292.15 292.15 292.15 292.15 292.15 292.15 292.15 292.15 292.15 292.15 292.15 292.15 292.15 292.15 292.15 292.15 292.15 292.15 292.15 292.15 292.15 292.15 292.15 292.15 292.15 292.15 292.15 292.15 292.15 292.15 292.15 292.15 292.15 292.15 292.15 292.15 292.15 292.15 292.15 292.15 292.15 292.15 292.15 292.15 292.15 292.15 292.15 292.15 292.15 292.15 
74 292.15 292.15 292.15 292.15 292.15 292.15 292.15 292.15 292.15 292.15 292.15 292.15 292.15 292.15 292.15 292.15 292.15 292.15 292.15 292.15 292.15 292.15 292.15 292.15 292.15 292.15 292.15 292.15 292.15 292.15 292.15 292.15 292.15 292.15 292.15 292.15 292.15 292.15 292.15 292.15 292.15 292.15 292.15 292.15 292.15 292.15 292.15 292.15 292.15 292.15 292.15 292.15 292.15 292.15 292.15 292.15 292.15 292.15 292.15 292.15 292.15 292.15 292.15 292.15 292.15 292.15 292.15 292.15 292.15 292.15 292.15 292.15 292.15 292.15 292.15 
74 292.15 292.15 292.15 292.15 292.15 292.15 292.15 292.15 292.15 292.15 292.15 292.15 292.15 292.15 292.15 292.15 292.15 292.15 292.15 292.15 292.15 292.15 292.15 292.15 292.15 292.15 292.15 292.15 292.15 292.15 292.15 292.15 292.15 292.15 292.15 292.15 292.15 292.15 292.15 292.15 292.15 292.15 292.15 292.15 292.15 292.15 292.15 292.15 292.15 292.15 292.15 292.15 292.15 292.15 292.15 292.15 292.15 292.15 292.15 292.15 292.15 292.15 292.15 292.15 292.15 292.15 292.15 292.15 292.15 292.15 292.15 292.15 292.15 292.15 292.15 
74 292.15 292.15 292.15 292.15 292.15 292.15 292.15 292.15 292.15 292.15 292.15 292.15 292.15 292.15 292.15 292.15 292.15 292.15 292.15 292.15 292.15 292.15 292.15 292.15 292.15 292.15 292.15 292.15 292.15 292.15 292.15 292.15 292.15 292.15 292.15 292.15 292.15 292.15 292.15 292.15 292.15 292.15 292.15 292.15 292.15 292.15 292.15 292.15 292.15 292.15 292.15 292.15 292.15 292.15 292.15 292.15 292.15 292.15 292.15 292.15 292.15 292.15 292.15 292.15 292.15 292.15 292.15 292.15 292.15 292.15 292.15 292.15 292.15 292.15 292.15 
74 292.15 292.15 292.15 292.15 292.15 292.15 292.15 292.15 292.15 292.15 292.15 292.15 292.15 292.15 292.15 292.15 292.15 292.15 292.15 292.15 292.15 292.15 292.15 292.15 292.15 292.15 292.15 292.15 292.15 292.15 292.15 292.15 292.15 292.15 292.15 292.15 292.15 292.15 292.15 292.15 292.15 292.15 292.15 292.15 292.15 292.15 292.15 292.15 292.15 292.15 292.15 292.15 292.15 292.15 292.15 292.15 292.15 292.15 292.15 292.15 292.15 292.15 292.15 292.15 292.15 292.15 292.15 292.15 292.15 292.15 292.15 292.15 292.15 292.15 292.15 
74 292.15 292.15 292.15 292.15 292.15 292.15 292.15 292.15 292.15 292.15 292.15 292.15 292.15 292.15 292.15 292.15 292.15 292.15 292.15 292.15 292.15 292.15 292.15 292.15 292.15 292.15 292.15 292.15 292.15 292.15 292.15 292.15 292.15 292.15 292.15 292.15 292.15 292.15 292.15 292.15 292.15 292.15 292.15 292.15 292.15 292.15 292.15 292.15 292.15 292.15 292.15 292.15 292.15 292.15 292.15 292.15 292.15 292.15 292.15 292.15 292.15 292.15 292.15 292.15 292.15 292.15 292.15 292.15 292.15 292.15 292.15 292.15 292.15 292.15 292.15 
74 292.15 292.15 292.15 292.15 292.15 292.15 292.15 292.15 292.15 292.15 292.15 292.15 292.15 292.15 292.15 292.15 292.15 292.15 292.15 292.15 292.15 292.15 292.15 292.15 292.15 292.15 292.15 292.15 292.15 292.15 292.15 292.15 292.15 292.15 292.15 292.15 292.15 292.15 292.15 292.15 292.15 292.15 292.15 292.15 292.15 292.15 292.15 292.15 292.15 292.15 292.15 292.15 292.15 292.15 292.15 292.15 292.15 292.15 292.15 292.15 292.15 292.15 292.15 292.15 292.15 292.15 292.15 292.15 292.15 292.15 292.15 292.15 292.15 292.15 292.15 
74 292.15 292.15 292.15 292.15 292.15 292.15 292.15 292.15 292.15 292.15 292.15 292.15 292.15 292.15 292.15 292.15 292.15 292.15 292.15 292.15 292.15 292.15 292.15 292.15 292.15 292.15 292.15 292.15 292.15 292.15 292.15 292.15 292.15 292.15 292.15 292.15 292.15 292.15 292.15 292.15 292.15 292.15 292.15 292.15 292.15 292.15 292.15 292.15 292.15 292.15 292.15 292.15 292.15 292.15 292.15 292.15 292.15 292.15 292.15 292.15 292.15 292.15 292.15 292.15 292.15 292.15 292.15 292.15 292.15 292.15 292.15 292.15 292.15 292.15 292.15 
74 292.15 292.15 292.15 292.15 292.15 292.15 292.15 292.15 292.15 292.15 292.15 292.15 292.15 292.15 292.15 292.15 292.15 292.15 292.15 292.15 292.15 292.15 292.15 292.15 292.15 292.15 292.15 292.15 292.15 292.15 292.15 292.15 292.15 292.15 292.15 292.15 292.15 292.15 292.15 292.15 292.15 292.15 292.15 292.15 292.15 292.15 292.15 292.15 292.15 292.15 292.15 292.15 292.15 292.15 292.15 292.15 292.15 292.15 292.15 292.15 292.15 292.15 292.15 292.15 292.15 292.15 292.15 292.15 292.15 292.15 292.15 292.15 292.15 292.15 292.15 
74 292.15 292.15 292.15 292.15 292.15 292.15 292.15 292.15 292.15 292.15 292.15 292.15 292.15 292.15 292.15 292.15 292.15 292.15 292.15 292.15 292.15 292.15 292.15 292.15 292.15 292.15 292.15 292.15 292.15 292.15 292.15 292.15 292.15 292.15 292.15 292.15 292.15 292.15 292.15 292.15 292.15 292.15 292.15 292.15 292.15 292.15 292.15 292.15 292.15 292.15 292.15 292.15 292.15 292.15 292.15 292.15 292.15 292.15 292.15 292.15 292.15 292.15 292.15 292.15 292.15 292.15 292.15 292.15 292.15 292.15 292.15 292.15 292.15 292.15 292.15 
74 292.15 292.15 292.15 292.15 292.15 292.15 292.15 292.15 292.15 292.15 292.15 292.15 292.15 292.15 292.15 292.15 292.15 292.15 292.15 292.15 292.15 292.15 292.15 292.15 292.15 292.15 292.15 292.15 292.15 292.15 292.15 292.15 292.15 292.15 292.15 292.15 292.15 292.15 292.15 292.15 292.15 292.15 292.15 292.15 292.15 292.15 292.15 292.15 292.15 292.15 292.15 292.15 292.15 292.15 292.15 292.15 292.15 292.15 292.15 292.15 292.15 292.15 292.15 292.15 292.15 292.15 292.15 292.15 292.15 292.15 292.15 292.15 292.15 292.15 292.15 
74 292.15 292.15 292.15 292.15 292.15 292.15 292.15 292.15 292.15 292.15 292.15 292.15 292.15 292.15 292.15 292.15 292.15 292.15 292.15 292.15 292.15 292.15 292.15 292.15 292.15 292.15 292.15 292.15 292.15 292.15 292.15 292.15 292.15 292.15 292.15 292.15 292.15 292.15 292.15 292.15 292.15 292.15 292.15 292.15 292.15 292.15 292.15 292.15 292.15 292.15 292.15 292.15 292.15 292.15 292.15 292.15 292.15 292.15 292.15 292.15 292.15 292.15 292.15 292.15 292.15 292.15 292.15 292.15 292.15 292.15 292.15 292.15 292.15 292.15 292.15 
74 292.15 292.15 292.15 292.15 292.15 292.15 292.15 292.15 292.15 292.15 292.15 292.15 292.15 292.15 292.15 292.15 292.15 292.15 292.15 292.15 292.15 292.15 292.15 292.15 292.15 292.15 292.15 292.15 292.15 292.15 292.15 292.15 292.15 292.15 292.15 292.15 292.15 292.15 292.15 292.15 292.15 292.15 292.15 292.15 292.15 292.15 292.15 292.15 292.15 292.15 292.15 292.15 292.15 292.15 292.15 292.15 292.15 292.15 292.15 292.15 292.15 292.15 292.15 292.15 292.15 292.15 292.15 292.15 292.15 292.15 292.15 292.15 292.15 292.15 292.15 
74 292.15 292.15 292.15 292.15 292.15 292.15 292.15 292.15 292.15 292.15 292.15 292.15 292.15 292.15 292.15 292.15 292.15 292.15 292.15 292.15 292.15 292.15 292.15 292.15 292.15 292.15 292.15 292.15 292.15 292.15 292.15 292.15 292.15 292.15 292.15 292.15 292.15 292.15 292.15 292.15 292.15 292.15 292.15 292.15 292.15 292.15 292.15 292.15 292.15 292.15 292.15 292.15 292.15 292.15 292.15 292.15 292.15 292.15 292.15 292.15 292.15 292.15 292.15 292.15 292.15 292.15 292.15 292.15 292.15 292.15 292.15 292.15 292.15 292.15 292.15 
74 292.15 292.15 292.15 292.15 292.15 292.15 292.15 292.15 292.15 292.15 292.15 292.15 292.15 292.15 292.15 292.15 292.15 292.15 292.15 292.15 292.15 292.15 292.15 292.15 292.15 292.15 292.15 292.15 292.15 292.15 292.15 292.15 292.15 292.15 292.15 292.15 292.15 292.15 292.15 292.15 292.15 292.15 292.15 292.15 292.15 292.15 292.15 292.15 292.15 292.15 292.15 292.15 292.15 292.15 292.15 292.15 292.15 292.15 292.15 292.15 292.15 292.15 292.15 292.15 292.15 292.15 292.15 292.15 292.15 292.15 292.15 292.15 292.15 292.15 292.15 

76 292.15 292.15 292.15 292.15 292.15 292.15 292.15 292.15 292.15 292.15 292.15 292.15 292.15 292.15 292.15 292.15 292.15 292.15 292.15 292.15 292.15 292.15 292.15 292.15 292.15 292.15 292.15 292.15 292.15 292.15 292.15 292.15 292.15 292.15 292.15 292.15 292.15 292.15 292.15 292.15 292.15 292.15 292.15 292.15 292.15 292.15 292.15 292.15 292.15 292.15 292.15 292.15 292.15 292.15 292.15 292.15 292.15 292.15 292.15 292.15 292.15 292.15 292.15 292.15 292.15 292.15 292.15 292.15 292.15 292.15 292.15 292.15 292.15 292.15 292.15 
76 292.15 292.15 292.15 292.15 292.15 292.15 292.15 292.15 292.15 292.15 292.15 292.15 292.15 292.15 292.15 292.15 292.15 292.15 292.15 292.15 292.15 292.15 292.15 292.15 292.15 292.15 292.15 292.15 292.15 292.15 292.15 292.15 292.15 292.15 292.15 292.15 292.15 292.15 292.15 292.15 292.15 292.15 292.15 292.15 292.15 292.15 292.15 292.15 292.15 292.15 292.15 292.15 292.15 292.15 292.15 292.15 292.15 292.15 292.15 292.15 292.15 292.15 292.15 292.15 292.15 292.15 292.15 292.15 292.15 292.15 292.15 292.15 292.15 292.15 292.15 
76 292.15 292.15 292.15 292.15 292.15 292.15 292.15 292.15 292.15 292.15 292.15 292.15 292.15 292.15 292.15 292.15 292.15 292.15 292.15 292.15 292.15 292.15 292.15 292.15 292.15 292.15 292.15 292.15 292.15 292.15 292.15 292.15 292.15 292.15 292.15 292.15 292.15 292.15 292.15 292.15 292.15 292.15 292.15 292.15 292.15 292.15 292.15 292.15 292.15 292.15 292.15 292.15 292.15 292.15 292.15 292.15 292.15 292.15 292.15 292.15 292.15 292.15 292.15 292.15 292.15 292.15 292.15 292.15 292.15 292.15 292.15 292.15 292.15 292.15 292.15 
76 292.15 292.15 292.15 292.15 292.15 292.15 292.15 292.15 292.15 292.15 292.15 292.15 292.15 292.15 292.15 292.15 292.15 292.15 292.15 292.15 292.15 292.15 292.15 292.15 292.15 292.15 292.15 292.15 292.15 292.15 292.15 292.15 292.15 292.15 292.15 292.15 292.15 292.15 292.15 292.15 292.15 292.15 292.15 292.15 292.15 292.15 292.15 292.15 292.15 292.15 292.15 292.15 292.15 292.15 292.15 292.15 292.15 292.15 292.15 292.15 292.15 292.15 292.15 292.15 292.15 292.15 292.15 292.15 292.15 292.15 292.15 292.15 292.15 292.15 292.15 
76 292.15 292.15 292.15 292.15 292.15 292.15 292.15 292.15 292.15 292.15 292.15 292.15 292.15 292.15 292.15 292.15 292.15 292.15 292.15 292.15 292.15 292.15 292.15 292.15 292.15 292.15 292.15 292.15 292.15 292.15 292.15 292.15 292.15 292.15 292.15 292.15 292.15 292.15 292.15 292.15 292.15 292.15 292.15 292.15 292.15 292.15 292.15 292.15 292.15 292.15 292.15 292.15 292.15 292.15 292.15 292.15 292.15 292.15 292.15 292.15 292.15 292.15 292.15 292.15 292.15 292.15 292.15 292.15 292.15 292.15 292.15 292.15 292.15 292.15 292.15 
76 292.15 292.15 292.15 292.15 292.15 292.15 292.15 292.15 292.15 292.15 292.15 292.15 292.15 292.15 292.15 292.15 292.15 292.15 292.15 292.15 292.15 292.15 292.15 292.15 292.15 292.15 292.15 292.15 292.15 292.15 292.15 292.15 292.15 292.15 292.15 292.15 292.15 292.15 292.15 292.15 292.15 292.15 292.15 292.15 292.15 292.15 292.15 292.15 292.15 292.15 292.15 292.15 292.15 292.15 292.15 292.15 292.15 292.15 292.15 292.15 292.15 292.15 292.15 292.15 292.15 292.15 292.15 292.15 292.15 292.15 292.15 292.15 292.15 292.15 292.15 
76 292.15 292.15 292.15 292.15 292.15 292.15 292.15 292.15 292.15 292.15 292.15 292.15 292.15 292.15 292.15 292.15 292.15 292.15 292.15 292.15 292.15 292.15 292.15 292.15 292.15 292.15 292.15 292.15 292.15 292.15 292.15 292.15 292.15 292.15 292.15 292.15 292.15 292.15 292.15 292.15 292.15 292.15 292.15 292.15 292.15 292.15 292.15 292.15 292.15 292.15 292.15 292.15 292.15 292.15 292.15 292.15 292.15 292.15 292.15 292.15 292.15 292.15 292.15 292.15 292.15 292.15 292.15 292.15 292.15 292.15 292.15 292.15 292.15 292.15 292.15 
76 292.15 292.15 292.15 292.15 292.15 292.15 292.15 292.15 292.15 292.15 292.15 292.15 292.15 292.15 292.15 292.15 292.15 292.15 292.15 292.15 292.15 292.15 292.15 292.15 292.15 292.15 292.15 292.15 292.15 292.15 292.15 292.15 292.15 292.15 292.15 292.15 292.15 292.15 292.15 292.15 292.15 292.15 292.15 292.15 292.15 292.15 292.15 292.15 292.15 292.15 292.15 292.15 292.15 292.15 292.15 292.15 292.15 292.15 292.15 292.15 292.15 292.15 292.15 292.15 292.15 292.15 292.15 292.15 292.15 292.15 292.15 292.15 292.15 292.15 292.15 
76 292.15 292.15 292.15 292.15 292.15 292.15 292.15 292.15 292.15 292.15 292.15 292.15 292.15 292.15 292.15 292.15 292.15 292.15 292.15 292.15 292.15 292.15 292.15 292.15 292.15 292.15 292.15 292.15 292.15 292.15 292.15 292.15 292.15 292.15 292.15 292.15 292.15 292.15 292.15 292.15 292.15 292.15 292.15 292.15 292.15 292.15 292.15 292.15 292.15 292.15 292.15 292.15 292.15 292.15 292.15 292.15 292.15 292.15 292.15 292.15 292.15 292.15 292.15 292.15 292.15 292.15 292.15 292.15 292.15 292.15 292.15 292.15 292.15 292.15 292.15 
76 292.15 292.15 292.15 292.15 292.15 292.15 292.15 292.15 292.15 292.15 292.15 292.15 292.15 292.15 292.15 292.15 292.15 292.15 292.15 292.15 292.15 292.15 292.15 292.15 292.15 292.15 292.15 292.15 292.15 292.15 292.15 292.15 292.15 292.15 292.15 292.15 292.15 292.15 292.15 292.15 292.15 292.15 292.15 292.15 292.15 292.15 292.15 292.15 292.15 292.15 292.15 292.15 292.15 292.15 292.15 292.15 292.15 292.15 292.15 292.15 292.15 292.15 292.15 292.15 292.15 292.15 292.15 292.15 292.15 292.15 292.15 292.15 292.15 292.15 292.15 
76 292.15 292.15 292.15 292.15 292.15 292.15 292.15 292.15 292.15 292.15 292.15 292.15 292.15 292.15 292.15 292.15 292.15 292.15 292.15 292.15 292.15 292.15 292.15 292.15 292.15 292.15 292.15 292.15 292.15 292.15 292.15 292.15 292.15 292.15 292.15 292.15 292.15 292.15 292.15 292.15 292.15 292.15 292.15 292.15 292.15 292.15 292.15 292.15 292.15 292.15 292.15 292.15 292.15 292.15 292.15 292.15 292.15 292.15 292.15 292.15 292.15 292.15 292.15 292.15 292.15 292.15 292.15 292.15 292.15 292.15 292.15 292.15 292.15 292.15 292.15 
76 292.15 292.15 292.15 292.15 292.15 292.15 292.15 292.15 292.15 292.15 292.15 292.15 292.15 292.15 292.15 292.15 292.15 292.15 292.15 292.15 292.15 292.15 292.15 292.15 292.15 292.15 292.15 292.15 292.15 292.15 292.15 292.15 292.15 292.15 292.15 292.15 292.15 292.15 292.15 292.15 292.15 292.15 292.15 292.15 292.15 292.15 292.15 292.15 292.15 292.15 292.15 292.15 292.15 292.15 292.15 292.15 292.15 292.15 292.15 292.15 292.15 292.15 292.15 292.15 292.15 292.15 292.15 292.15 292.15 292.15 292.15 292.15 292.15 292.15 292.15 
76 292.15 292.15 292.15 292.15 292.15 292.15 292.15 292.15 292.15 292.15 292.15 292.15 292.15 292.15 292.15 292.15 292.15 292.15 292.15 292.15 292.15 292.15 292.15 292.15 292.15 292.15 292.15 292.15 292.15 292.15 292.15 292.15 292.15 292.15 292.15 292.15 292.15 292.15 292.15 292.15 292.15 292.15 292.15 292.15 292.15 292.15 292.15 292.15 292.15 292.15 292.15 292.15 292.15 292.15 292.15 292.15 292.15 292.15 292.15 292.15 292.15 292.15 292.15 292.15 292.15 292.15 292.15 292.15 292.15 292.15 292.15 292.15 292.15 292.15 292.15 
76 292.15 292.15 292.15 292.15 292.15 292.15 292.15 292.15 292.15 292.15 292.15 292.15 292.15 292.15 292.15 292.15 292.15 292.15 292.15 292.15 292.15 292.15 292.15 292.15 292.15 292.15 292.15 292.15 292.15 292.15 292.15 292.15 292.15 292.15 292.15 292.15 292.15 292.15 292.15 292.15 292.15 292.15 292.15 292.15 292.15 292.15 292.15 292.15 292.15 292.15 292.15 292.15 292.15 292.15 292.15 292.15 292.15 292.15 292.15 292.15 292.15 292.15 292.15 292.15 292.15 292.15 292.15 292.15 292.15 292.15 292.15 292.15 292.15 292.15 292.15 
76 292.15 292.15 292.15 292.15 292.15 292.15 292.15 292.15 292.15 292.15 292.15 292.15 292.15 292.15 292.15 292.15 292.15 292.15 292.15 292.15 292.15 292.15 292.15 292.15 292.15 292.15 292.15 292.15 292.15 292.15 292.15 292.15 292.15 292.15 292.15 292.15 292.15 292.15 292.15 292.15 292.15 292.15 292.15 292.15 292.15 292.15 292.15 292.15 292.15 292.15 292.15 292.15 292.15 292.15 292.15 292.15 292.15 292.15 292.15 292.15 292.15 292.15 292.15 292.15 292.15 292.15 292.15 292.15 292.15 292.15 292.15 292.15 292.15 292.15 292.15 
76 292.15 292.15 292.15 292.15 292.15 292.15 292.15 292.15 292.15 292.15 292.15 292.15 292.15 292.15 292.15 292.15 292.15 292.15 292.15 292.15 292.15 292.15 292.15 292.15 292.15 292.15 292.15 292.15 292.15 292.15 292.15 292.15 292.15 292.15 292.15 292.15 292.15 292.15 292.15 292.15 292.15 292.15 292.15 292.15 292.15 292.15 292.15 292.15 292.15 292.15 292.15 292.15 292.15 292.15 292.15 292.15 292.15 292.15 292.15 292.15 292.15 292.15 292.15 292.15 292.15 292.15 292.15 292.15 292.15 292.15 292.15 292.15 292.15 292.15 292.15 

78 292.15 292.15 292.15 292.15 292.15 292.15 292.15 292.15 292.15 292.15 292.15 292.15 292.15 292.15 292.15 292.15 292.15 292.15 292.15 292.15 292.15 292.15 292.15 292.15 292.15 292.15 292.15 292.15 292.15 292.15 292.15 292.15 292.15 292.15 292.15 292.15 292.15 292.15 292.15 292.15 292.15 292.15 292.15 292.15 292.15 292.15 292.15 292.15 292.15 292.15 292.15 292.15 292.15 292.15 292.15 292.15 292.15 292.15 292.15 292.15 292.15 292.15 292.15 292.15 292.15 292.15 292.15 292.15 292.15 292.15 292.15 292.15 292.15 292.15 292.15 
78 292.15 292.15 292.15 292.15 292.15 292.15 292.15 292.15 292.15 292.15 292.15 292.15 292.15 292.15 292.15 292.15 292.15 292.15 292.15 292.15 292.15 292.15 292.15 292.15 292.15 292.15 292.15 292.15 292.15 292.15 292.15 292.15 292.15 292.15 292.15 292.15 292.15 292.15 292.15 292.15 292.15 292.15 292.15 292.15 292.15 292.15 292.15 292.15 292.15 292.15 292.15 292.15 292.15 292.15 292.15 292.15 292.15 292.15 292.15 292.15 292.15 292.15 292.15 292.15 292.15 292.15 292.15 292.15 292.15 292.15 292.15 292.15 292.15 292.15 292.15 
78 292.15 292.15 292.15 292.15 292.15 292.15 292.15 292.15 292.15 292.15 292.15 292.15 292.15 292.15 292.15 292.15 292.15 292.15 292.15 292.15 292.15 292.15 292.15 292.15 292.15 292.15 292.15 292.15 292.15 292.15 292.15 292.15 292.15 292.15 292.15 292.15 292.15 292.15 292.15 292.15 292.15 292.15 292.15 292.15 292.15 292.15 292.15 292.15 292.15 292.15 292.15 292.15 292.15 292.15 292.15 292.15 292.15 292.15 292.15 292.15 292.15 292.15 292.15 292.15 292.15 292.15 292.15 292.15 292.15 292.15 292.15 292.15 292.15 292.15 292.15 
78 292.15 292.15 292.15 292.15 292.15 292.15 292.15 292.15 292.15 292.15 292.15 292.15 292.15 292.15 292.15 292.15 292.15 292.15 292.15 292.15 292.15 292.15 292.15 292.15 292.15 292.15 292.15 292.15 292.15 292.15 292.15 292.15 292.15 292.15 292.15 292.15 292.15 292.15 292.15 292.15 292.15 292.15 292.15 292.15 292.15 292.15 292.15 292.15 292.15 292.15 292.15 292.15 292.15 292.15 292.15 292.15 292.15 292.15 292.15 292.15 292.15 292.15 292.15 292.15 292.15 292.15 292.15 292.15 292.15 292.15 292.15 292.15 292.15 292.15 292.15 
78 292.15 292.15 292.15 292.15 292.15 292.15 292.15 292.15 292.15 292.15 292.15 292.15 292.15 292.15 292.15 292.15 292.15 292.15 292.15 292.15 292.15 292.15 292.15 292.15 292.15 292.15 292.15 292.15 292.15 292.15 292.15 292.15 292.15 292.15 292.15 292.15 292.15 292.15 292.15 292.15 292.15 292.15 292.15 292.15 292.15 292.15 292.15 292.15 292.15 292.15 292.15 292.15 292.15 292.15 292.15 292.15 292.15 292.15 292.15 292.15 292.15 292.15 292.15 292.15 292.15 292.15 292.15 292.15 292.15 292.15 292.15 292.15 292.15 292.15 292.15 
78 292.15 292.15 292.15 292.15 292.15 292.15 292.15 292.15 292.15 292.15 292.15 292.15 292.15 292.15 292.15 292.15 292.15 292.15 292.15 292.15 292.15 292.15 292.15 292.15 292.15 292.15 292.15 292.15 292.15 292.15 292.15 292.15 292.15 292.15 292.15 292.15 292.15 292.15 292.15 292.15 292.15 292.15 292.15 292.15 292.15 292.15 292.15 292.15 292.15 292.15 292.15 292.15 292.15 292.15 292.15 292.15 292.15 292.15 292.15 292.15 292.15 292.15 292.15 292.15 292.15 292.15 292.15 292.15 292.15 292.15 292.15 292.15 292.15 292.15 292.15 
78 292.15 292.15 292.15 292.15 292.15 292.15 292.15 292.15 292.15 292.15 292.15 292.15 292.15 292.15 292.15 292.15 292.15 292.15 292.15 292.15 292.15 292.15 292.15 292.15 292.15 292.15 292.15 292.15 292.15 292.15 292.15 292.15 292.15 292.15 292.15 292.15 292.15 292.15 292.15 292.15 292.15 292.15 292.15 292.15 292.15 292.15 292.15 292.15 292.15 292.15 292.15 292.15 292.15 292.15 292.15 292.15 292.15 292.15 292.15 292.15 292.15 292.15 292.15 292.15 292.15 292.15 292.15 292.15 292.15 292.15 292.15 292.15 292.15 292.15 292.15 
78 292.15 292.15 292.15 292.15 292.15 292.15 292.15 292.15 292.15 292.15 292.15 292.15 292.15 292.15 292.15 292.15 292.15 292.15 292.15 292.15 292.15 292.15 292.15 292.15 292.15 292.15 292.15 292.15 292.15 292.15 292.15 292.15 292.15 292.15 292.15 292.15 292.15 292.15 292.15 292.15 292.15 292.15 292.15 292.15 292.15 292.15 292.15 292.15 292.15 292.15 292.15 292.15 292.15 292.15 292.15 292.15 292.15 292.15 292.15 292.15 292.15 292.15 292.15 292.15 292.15 292.15 292.15 292.15 292.15 292.15 292.15 292.15 292.15 292.15 292.15 
78 292.15 292.15 292.15 292.15 292.15 292.15 292.15 292.15 292.15 292.15 292.15 292.15 292.15 292.15 292.15 292.15 292.15 292.15 292.15 292.15 292.15 292.15 292.15 292.15 292.15 292.15 292.15 292.15 292.15 292.15 292.15 292.15 292.15 292.15 292.15 292.15 292.15 292.15 292.15 292.15 292.15 292.15 292.15 292.15 292.15 292.15 292.15 292.15 292.15 292.15 292.15 292.15 292.15 292.15 292.15 292.15 292.15 292.15 292.15 292.15 292.15 292.15 292.15 292.15 292.15 292.15 292.15 292.15 292.15 292.15 292.15 292.15 292.15 292.15 292.15 
78 292.15 292.15 292.15 292.15 292.15 292.15 292.15 292.15 292.15 292.15 292.15 292.15 292.15 292.15 292.15 292.15 292.15 292.15 292.15 292.15 292.15 292.15 292.15 292.15 292.15 292.15 292.15 292.15 292.15 292.15 292.15 292.15 292.15 292.15 292.15 292.15 292.15 292.15 292.15 292.15 292.15 292.15 292.15 292.15 292.15 292.15 292.15 292.15 292.15 292.15 292.15 292.15 292.15 292.15 292.15 292.15 292.15 292.15 292.15 292.15 292.15 292.15 292.15 292.15 292.15 292.15 292.15 292.15 292.15 292.15 292.15 292.15 292.15 292.15 292.15 
78 292.15 292.15 292.15 292.15 292.15 292.15 292.15 292.15 292.15 292.15 292.15 292.15 292.15 292.15 292.15 292.15 292.15 292.15 292.15 292.15 292.15 292.15 292.15 292.15 292.15 292.15 292.15 292.15 292.15 292.15 292.15 292.15 292.15 292.15 292.15 292.15 292.15 292.15 292.15 292.15 292.15 292.15 292.15 292.15 292.15 292.15 292.15 292.15 292.15 292.15 292.15 292.15 292.15 292.15 292.15 292.15 292.15 292.15 292.15 292.15 292.15 292.15 292.15 292.15 292.15 292.15 292.15 292.15 292.15 292.15 292.15 292.15 292.15 292.15 292.15 
78 292.15 292.15 292.15 292.15 292.15 292.15 292.15 292.15 292.15 292.15 292.15 292.15 292.15 292.15 292.15 292.15 292.15 292.15 292.15 292.15 292.15 292.15 292.15 292.15 292.15 292.15 292.15 292.15 292.15 292.15 292.15 292.15 292.15 292.15 292.15 292.15 292.15 292.15 292.15 292.15 292.15 292.15 292.15 292.15 292.15 292.15 292.15 292.15 292.15 292.15 292.15 292.15 292.15 292.15 292.15 292.15 292.15 292.15 292.15 292.15 292.15 292.15 292.15 292.15 292.15 292.15 292.15 292.15 292.15 292.15 292.15 292.15 292.15 292.15 292.15 
78 292.15 292.15 292.15 292.15 292.15 292.15 292.15 292.15 292.15 292.15 292.15 292.15 292.15 292.15 292.15 292.15 292.15 292.15 292.15 292.15 292.15 292.15 292.15 292.15 292.15 292.15 292.15 292.15 292.15 292.15 292.15 292.15 292.15 292.15 292.15 292.15 292.15 292.15 292.15 292.15 292.15 292.15 292.15 292.15 292.15 292.15 292.15 292.15 292.15 292.15 292.15 292.15 292.15 292.15 292.15 292.15 292.15 292.15 292.15 292.15 292.15 292.15 292.15 292.15 292.15 292.15 292.15 292.15 292.15 292.15 292.15 292.15 292.15 292.15 292.15 
78 292.15 292.15 292.15 292.15 292.15 292.15 292.15 292.15 292.15 292.15 292.15 292.15 292.15 292.15 292.15 292.15 292.15 292.15 292.15 292.15 292.15 292.15 292.15 292.15 292.15 292.15 292.15 292.15 292.15 292.15 292.15 292.15 292.15 292.15 292.15 292.15 292.15 292.15 292.15 292.15 292.15 292.15 292.15 292.15 292.15 292.15 292.15 292.15 292.15 292.15 292.15 292.15 292.15 292.15 292.15 292.15 292.15 292.15 292.15 292.15 292.15 292.15 292.15 292.15 292.15 292.15 292.15 292.15 292.15 292.15 292.15 292.15 292.15 292.15 292.15 
78 292.15 292.15 292.15 292.15 292.15 292.15 292.15 292.15 292.15 292.15 292.15 292.15 292.15 292.15 292.15 292.15 292.15 292.15 292.15 292.15 292.15 292.15 292.15 292.15 292.15 292.15 292.15 292.15 292.15 292.15 292.15 292.15 292.15 292.15 292.15 292.15 292.15 292.15 292.15 292.15 292.15 292.15 292.15 292.15 292.15 292.15 292.15 292.15 292.15 292.15 292.15 292.15 292.15 292.15 292.15 292.15 292.15 292.15 292.15 292.15 292.15 292.15 292.15 292.15 292.15 292.15 292.15 292.15 292.15 292.15 292.15 292.15 292.15 292.15 292.15 
78 292.15 292.15 292.15 292.15 292.15 292.15 292.15 292.15 292.15 292.15 292.15 292.15 292.15 292.15 292.15 292.15 292.15 292.15 292.15 292.15 292.15 292.15 292.15 292.15 292.15 292.15 292.15 292.15 292.15 292.15 292.15 292.15 292.15 292.15 292.15 292.15 292.15 292.15 292.15 292.15 292.15 292.15 292.15 292.15 292.15 292.15 292.15 292.15 292.15 292.15 292.15 292.15 292.15 292.15 292.15 292.15 292.15 292.15 292.15 292.15 292.15 292.15 292.15 292.15 292.15 292.15 292.15 292.15 292.15 292.15 292.15 292.15 292.15 292.15 292.15 

80 292.15 292.15 292.15 292.15 292.15 292.15 292.15 292.15 292.15 292.15 292.15 292.15 292.15 292.15 292.15 292.15 292.15 292.15 292.15 292.15 292.15 292.15 292.15 292.15 292.15 292.15 292.15 292.15 292.15 292.15 292.15 292.15 292.15 292.15 292.15 292.15 292.15 292.15 292.15 292.15 292.15 292.15 292.15 292.15 292.15 292.15 292.15 292.15 292.15 292.15 292.15 292.15 292.15 292.15 292.15 292.15 292.15 292.15 292.15 292.15 292.15 292.15 292.15 292.15 292.15 292.15 292.15 292.15 292.15 292.15 292.15 292.15 292.15 292.15 292.15 
80 292.15 292.15 292.15 292.15 292.15 292.15 292.15 292.15 292.15 292.15 292.15 292.15 292.15 292.15 292.15 292.15 292.15 292.15 292.15 292.15 292.15 292.15 292.15 292.15 292.15 292.15 292.15 292.15 292.15 292.15 292.15 292.15 292.15 292.15 292.15 292.15 292.15 292.15 292.15 292.15 292.15 292.15 292.15 292.15 292.15 292.15 292.15 292.15 292.15 292.15 292.15 292.15 292.15 292.15 292.15 292.15 292.15 292.15 292.15 292.15 292.15 292.15 292.15 292.15 292.15 292.15 292.15 292.15 292.15 292.15 292.15 292.15 292.15 292.15 292.15 
80 292.15 292.15 292.15 292.15 292.15 292.15 292.15 292.15 292.15 292.15 292.15 292.15 292.15 292.15 292.15 292.15 292.15 292.15 292.15 292.15 292.15 292.15 292.15 292.15 292.15 292.15 292.15 292.15 292.15 292.15 292.15 292.15 292.15 292.15 292.15 292.15 292.15 292.15 292.15 292.15 292.15 292.15 292.15 292.15 292.15 292.15 292.15 292.15 292.15 292.15 292.15 292.15 292.15 292.15 292.15 292.15 292.15 292.15 292.15 292.15 292.15 292.15 292.15 292.15 292.15 292.15 292.15 292.15 292.15 292.15 292.15 292.15 292.15 292.15 292.15 
80 292.15 292.15 292.15 292.15 292.15 292.15 292.15 292.15 292.15 292.15 292.15 292.15 292.15 292.15 292.15 292.15 292.15 292.15 292.15 292.15 292.15 292.15 292.15 292.15 292.15 292.15 292.15 292.15 292.15 292.15 292.15 292.15 292.15 292.15 292.15 292.15 292.15 292.15 292.15 292.15 292.15 292.15 292.15 292.15 292.15 292.15 292.15 292.15 292.15 292.15 292.15 292.15 292.15 292.15 292.15 292.15 292.15 292.15 292.15 292.15 292.15 292.15 292.15 292.15 292.15 292.15 292.15 292.15 292.15 292.15 292.15 292.15 292.15 292.15 292.15 
80 292.15 292.15 292.15 292.15 292.15 292.15 292.15 292.15 292.15 292.15 292.15 292.15 292.15 292.15 292.15 292.15 292.15 292.15 292.15 292.15 292.15 292.15 292.15 292.15 292.15 292.15 292.15 292.15 292.15 292.15 292.15 292.15 292.15 292.15 292.15 292.15 292.15 292.15 292.15 292.15 292.15 292.15 292.15 292.15 292.15 292.15 292.15 292.15 292.15 292.15 292.15 292.15 292.15 292.15 292.15 292.15 292.15 292.15 292.15 292.15 292.15 292.15 292.15 292.15 292.15 292.15 292.15 292.15 292.15 292.15 292.15 292.15 292.15 292.15 292.15 
80 292.15 292.15 292.15 292.15 292.15 292.15 292.15 292.15 292.15 292.15 292.15 292.15 292.15 292.15 292.15 292.15 292.15 292.15 292.15 292.15 292.15 292.15 292.15 292.15 292.15 292.15 292.15 292.15 292.15 292.15 292.15 292.15 292.15 292.15 292.15 292.15 292.15 292.15 292.15 292.15 292.15 292.15 292.15 292.15 292.15 292.15 292.15 292.15 292.15 292.15 292.15 292.15 292.15 292.15 292.15 292.15 292.15 292.15 292.15 292.15 292.15 292.15 292.15 292.15 292.15 292.15 292.15 292.15 292.15 292.15 292.15 292.15 292.15 292.15 292.15 
80 292.15 292.15 292.15 292.15 292.15 292.15 292.15 292.15 292.15 292.15 292.15 292.15 292.15 292.15 292.15 292.15 292.15 292.15 292.15 292.15 292.15 292.15 292.15 292.15 292.15 292.15 292.15 292.15 292.15 292.15 292.15 292.15 292.15 292.15 292.15 292.15 292.15 292.15 292.15 292.15 292.15 292.15 292.15 292.15 292.15 292.15 292.15 292.15 292.15 292.15 292.15 292.15 292.15 292.15 292.15 292.15 292.15 292.15 292.15 292.15 292.15 292.15 292.15 292.15 292.15 292.15 292.15 292.15 292.15 292.15 292.15 292.15 292.15 292.15 292.15 
80 292.15 292.15 292.15 292.15 292.15 292.15 292.15 292.15 292.15 292.15 292.15 292.15 292.15 292.15 292.15 292.15 292.15 292.15 292.15 292.15 292.15 292.15 292.15 292.15 292.15 292.15 292.15 292.15 292.15 292.15 292.15 292.15 292.15 292.15 292.15 292.15 292.15 292.15 292.15 292.15 292.15 292.15 292.15 292.15 292.15 292.15 292.15 292.15 292.15 292.15 292.15 292.15 292.15 292.15 292.15 292.15 292.15 292.15 292.15 292.15 292.15 292.15 292.15 292.15 292.15 292.15 292.15 292.15 292.15 292.15 292.15 292.15 292.15 292.15 292.15 
80 292.15 292.15 292.15 292.15 292.15 292.15 292.15 292.15 292.15 292.15 292.15 292.15 292.15 292.15 292.15 292.15 292.15 292.15 292.15 292.15 292.15 292.15 292.15 292.15 292.15 292.15 292.15 292.15 292.15 292.15 292.15 292.15 292.15 292.15 292.15 292.15 292.15 292.15 292.15 292.15 292.15 292.15 292.15 292.15 292.15 292.15 292.15 292.15 292.15 292.15 292.15 292.15 292.15 292.15 292.15 292.15 292.15 292.15 292.15 292.15 292.15 292.15 292.15 292.15 292.15 292.15 292.15 292.15 292.15 292.15 292.15 292.15 292.15 292.15 292.15 
80 292.15 292.15 292.15 292.15 292.15 292.15 292.15 292.15 292.15 292.15 292.15 292.15 292.15 292.15 292.15 292.15 292.15 292.15 292.15 292.15 292.15 292.15 292.15 292.15 292.15 292.15 292.15 292.15 292.15 292.15 292.15 292.15 292.15 292.15 292.15 292.15 292.15 292.15 292.15 292.15 292.15 292.15 292.15 292.15 292.15 292.15 292.15 292.15 292.15 292.15 292.15 292.15 292.15 292.15 292.15 292.15 292.15 292.15 292.15 292.15 292.15 292.15 292.15 292.15 292.15 292.15 292.15 292.15 292.15 292.15 292.15 292.15 292.15 292.15 292.15 
80 292.15 292.15 292.15 292.15 292.15 292.15 292.15 292.15 292.15 292.15 292.15 292.15 292.15 292.15 292.15 292.15 292.15 292.15 292.15 292.15 292.15 292.15 292.15 292.15 292.15 292.15 292.15 292.15 292.15 292.15 292.15 292.15 292.15 292.15 292.15 292.15 292.15 292.15 292.15 292.15 292.15 292.15 292.15 292.15 292.15 292.15 292.15 292.15 292.15 292.15 292.15 292.15 292.15 292.15 292.15 292.15 292.15 292.15 292.15 292.15 292.15 292.15 292.15 292.15 292.15 292.15 292.15 292.15 292.15 292.15 292.15 292.15 292.15 292.15 292.15 
80 292.15 292.15 292.15 292.15 292.15 292.15 292.15 292.15 292.15 292.15 292.15 292.15 292.15 292.15 292.15 292.15 292.15 292.15 292.15 292.15 292.15 292.15 292.15 292.15 292.15 292.15 292.15 292.15 292.15 292.15 292.15 292.15 292.15 292.15 292.15 292.15 292.15 292.15 292.15 292.15 292.15 292.15 292.15 292.15 292.15 292.15 292.15 292.15 292.15 292.15 292.15 292.15 292.15 292.15 292.15 292.15 292.15 292.15 292.15 292.15 292.15 292.15 292.15 292.15 292.15 292.15 292.15 292.15 292.15 292.15 292.15 292.15 292.15 292.15 292.15 
80 292.15 292.15 292.15 292.15 292.15 292.15 292.15 292.15 292.15 292.15 292.15 292.15 292.15 292.15 292.15 292.15 292.15 292.15 292.15 292.15 292.15 292.15 292.15 292.15 292.15 292.15 292.15 292.15 292.15 292.15 292.15 292.15 292.15 292.15 292.15 292.15 292.15 292.15 292.15 292.15 292.15 292.15 292.15 292.15 292.15 292.15 292.15 292.15 292.15 292.15 292.15 292.15 292.15 292.15 292.15 292.15 292.15 292.15 292.15 292.15 292.15 292.15 292.15 292.15 292.15 292.15 292.15 292.15 292.15 292.15 292.15 292.15 292.15 292.15 292.15 
80 292.15 292.15 292.15 292.15 292.15 292.15 292.15 292.15 292.15 292.15 292.15 292.15 292.15 292.15 292.15 292.15 292.15 292.15 292.15 292.15 292.15 292.15 292.15 292.15 292.15 292.15 292.15 292.15 292.15 292.15 292.15 292.15 292.15 292.15 292.15 292.15 292.15 292.15 292.15 292.15 292.15 292.15 292.15 292.15 292.15 292.15 292.15 292.15 292.15 292.15 292.15 292.15 292.15 292.15 292.15 292.15 292.15 292.15 292.15 292.15 292.15 292.15 292.15 292.15 292.15 292.15 292.15 292.15 292.15 292.15 292.15 292.15 292.15 292.15 292.15 
80 292.15 292.15 292.15 292.15 292.15 292.15 292.15 292.15 292.15 292.15 292.15 292.15 292.15 292.15 292.15 292.15 292.15 292.15 292.15 292.15 292.15 292.15 292.15 292.15 292.15 292.15 292.15 292.15 292.15 292.15 292.15 292.15 292.15 292.15 292.15 292.15 292.15 292.15 292.15 292.15 292.15 292.15 292.15 292.15 292.15 292.15 292.15 292.15 292.15 292.15 292.15 292.15 292.15 292.15 292.15 292.15 292.15 292.15 292.15 292.15 292.15 292.15 292.15 292.15 292.15 292.15 292.15 292.15 292.15 292.15 292.15 292.15 292.15 292.15 292.15 
80 292.15 292.15 292.15 292.15 292.15 292.15 292.15 292.15 292.15 292.15 292.15 292.15 292.15 292.15 292.15 292.15 292.15 292.15 292.15 292.15 292.15 292.15 292.15 292.15 292.15 292.15 292.15 292.15 292.15 292.15 292.15 292.15 292.15 292.15 292.15 292.15 292.15 292.15 292.15 292.15 292.15 292.15 292.15 292.15 292.15 292.15 292.15 292.15 292.15 292.15 292.15 292.15 292.15 292.15 292.15 292.15 292.15 292.15 292.15 292.15 292.15 292.15 292.15 292.15 292.15 292.15 292.15 292.15 292.15 292.15 292.15 292.15 292.15 292.15 292.15 

82 292.15 292.15 292.15 292.15 292.15 292.15 292.15 292.15 292.15 292.15 292.15 292.15 292.15 292.15 292.15 292.15 292.15 292.15 292.15 292.15 292.15 292.15 292.15 292.15 292.15 292.15 292.15 292.15 292.15 292.15 292.15 292.15 292.15 292.15 292.15 292.15 292.15 292.15 292.15 292.15 292.15 292.15 292.15 292.15 292.15 292.15 292.15 292.15 292.15 292.15 292.15 292.15 292.15 292.15 292.15 292.15 292.15 292.15 292.15 292.15 292.15 292.15 292.15 292.15 292.15 292.15 292.15 292.15 292.15 292.15 292.15 292.15 292.15 292.15 292.15 
82 292.15 292.15 292.15 292.15 292.15 292.15 292.15 292.15 292.15 292.15 292.15 292.15 292.15 292.15 292.15 292.15 292.15 292.15 292.15 292.15 292.15 292.15 292.15 292.15 292.15 292.15 292.15 292.15 292.15 292.15 292.15 292.15 292.15 292.15 292.15 292.15 292.15 292.15 292.15 292.15 292.15 292.15 292.15 292.15 292.15 292.15 292.15 292.15 292.15 292.15 292.15 292.15 292.15 292.15 292.15 292.15 292.15 292.15 292.15 292.15 292.15 292.15 292.15 292.15 292.15 292.15 292.15 292.15 292.15 292.15 292.15 292.15 292.15 292.15 292.15 
82 292.15 292.15 292.15 292.15 292.15 292.15 292.15 292.15 292.15 292.15 292.15 292.15 292.15 292.15 292.15 292.15 292.15 292.15 292.15 292.15 292.15 292.15 292.15 292.15 292.15 292.15 292.15 292.15 292.15 292.15 292.15 292.15 292.15 292.15 292.15 292.15 292.15 292.15 292.15 292.15 292.15 292.15 292.15 292.15 292.15 292.15 292.15 292.15 292.15 292.15 292.15 292.15 292.15 292.15 292.15 292.15 292.15 292.15 292.15 292.15 292.15 292.15 292.15 292.15 292.15 292.15 292.15 292.15 292.15 292.15 292.15 292.15 292.15 292.15 292.15 
82 292.15 292.15 292.15 292.15 292.15 292.15 292.15 292.15 292.15 292.15 292.15 292.15 292.15 292.15 292.15 292.15 292.15 292.15 292.15 292.15 292.15 292.15 292.15 292.15 292.15 292.15 292.15 292.15 292.15 292.15 292.15 292.15 292.15 292.15 292.15 292.15 292.15 292.15 292.15 292.15 292.15 292.15 292.15 292.15 292.15 292.15 292.15 292.15 292.15 292.15 292.15 292.15 292.15 292.15 292.15 292.15 292.15 292.15 292.15 292.15 292.15 292.15 292.15 292.15 292.15 292.15 292.15 292.15 292.15 292.15 292.15 292.15 292.15 292.15 292.15 
82 292.15 292.15 292.15 292.15 292.15 292.15 292.15 292.15 292.15 292.15 292.15 292.15 292.15 292.15 292.15 292.15 292.15 292.15 292.15 292.15 292.15 292.15 292.15 292.15 292.15 292.15 292.15 292.15 292.15 292.15 292.15 292.15 292.15 292.15 292.15 292.15 292.15 292.15 292.15 292.15 292.15 292.15 292.15 292.15 292.15 292.15 292.15 292.15 292.15 292.15 292.15 292.15 292.15 292.15 292.15 292.15 292.15 292.15 292.15 292.15 292.15 292.15 292.15 292.15 292.15 292.15 292.15 292.15 292.15 292.15 292.15 292.15 292.15 292.15 292.15 
82 292.15 292.15 292.15 292.15 292.15 292.15 292.15 292.15 292.15 292.15 292.15 292.15 292.15 292.15 292.15 292.15 292.15 292.15 292.15 292.15 292.15 292.15 292.15 292.15 292.15 292.15 292.15 292.15 292.15 292.15 292.15 292.15 292.15 292.15 292.15 292.15 292.15 292.15 292.15 292.15 292.15 292.15 292.15 292.15 292.15 292.15 292.15 292.15 292.15 292.15 292.15 292.15 292.15 292.15 292.15 292.15 292.15 292.15 292.15 292.15 292.15 292.15 292.15 292.15 292.15 292.15 292.15 292.15 292.15 292.15 292.15 292.15 292.15 292.15 292.15 
82 292.15 292.15 292.15 292.15 292.15 292.15 292.15 292.15 292.15 292.15 292.15 292.15 292.15 292.15 292.15 292.15 292.15 292.15 292.15 292.15 292.15 292.15 292.15 292.15 292.15 292.15 292.15 292.15 292.15 292.15 292.15 292.15 292.15 292.15 292.15 292.15 292.15 292.15 292.15 292.15 292.15 292.15 292.15 292.15 292.15 292.15 292.15 292.15 292.15 292.15 292.15 292.15 292.15 292.15 292.15 292.15 292.15 292.15 292.15 292.15 292.15 292.15 292.15 292.15 292.15 292.15 292.15 292.15 292.15 292.15 292.15 292.15 292.15 292.15 292.15 
82 292.15 292.15 292.15 292.15 292.15 292.15 292.15 292.15 292.15 292.15 292.15 292.15 292.15 292.15 292.15 292.15 292.15 292.15 292.15 292.15 292.15 292.15 292.15 292.15 292.15 292.15 292.15 292.15 292.15 292.15 292.15 292.15 292.15 292.15 292.15 292.15 292.15 292.15 292.15 292.15 292.15 292.15 292.15 292.15 292.15 292.15 292.15 292.15 292.15 292.15 292.15 292.15 292.15 292.15 292.15 292.15 292.15 292.15 292.15 292.15 292.15 292.15 292.15 292.15 292.15 292.15 292.15 292.15 292.15 292.15 292.15 292.15 292.15 292.15 292.15 
82 292.15 292.15 292.15 292.15 292.15 292.15 292.15 292.15 292.15 292.15 292.15 292.15 292.15 292.15 292.15 292.15 292.15 292.15 292.15 292.15 292.15 292.15 292.15 292.15 292.15 292.15 292.15 292.15 292.15 292.15 292.15 292.15 292.15 292.15 292.15 292.15 292.15 292.15 292.15 292.15 292.15 292.15 292.15 292.15 292.15 292.15 292.15 292.15 292.15 292.15 292.15 292.15 292.15 292.15 292.15 292.15 292.15 292.15 292.15 292.15 292.15 292.15 292.15 292.15 292.15 292.15 292.15 292.15 292.15 292.15 292.15 292.15 292.15 292.15 292.15 
82 292.15 292.15 292.15 292.15 292.15 292.15 292.15 292.15 292.15 292.15 292.15 292.15 292.15 292.15 292.15 292.15 292.15 292.15 292.15 292.15 292.15 292.15 292.15 292.15 292.15 292.15 292.15 292.15 292.15 292.15 292.15 292.15 292.15 292.15 292.15 292.15 292.15 292.15 292.15 292.15 292.15 292.15 292.15 292.15 292.15 292.15 292.15 292.15 292.15 292.15 292.15 292.15 292.15 292.15 292.15 292.15 292.15 292.15 292.15 292.15 292.15 292.15 292.15 292.15 292.15 292.15 292.15 292.15 292.15 292.15 292.15 292.15 292.15 292.15 292.15 
82 292.15 292.15 292.15 292.15 292.15 292.15 292.15 292.15 292.15 292.15 292.15 292.15 292.15 292.15 292.15 292.15 292.15 292.15 292.15 292.15 292.15 292.15 292.15 292.15 292.15 292.15 292.15 292.15 292.15 292.15 292.15 292.15 292.15 292.15 292.15 292.15 292.15 292.15 292.15 292.15 292.15 292.15 292.15 292.15 292.15 292.15 292.15 292.15 292.15 292.15 292.15 292.15 292.15 292.15 292.15 292.15 292.15 292.15 292.15 292.15 292.15 292.15 292.15 292.15 292.15 292.15 292.15 292.15 292.15 292.15 292.15 292.15 292.15 292.15 292.15 
82 292.15 292.15 292.15 292.15 292.15 292.15 292.15 292.15 292.15 292.15 292.15 292.15 292.15 292.15 292.15 292.15 292.15 292.15 292.15 292.15 292.15 292.15 292.15 292.15 292.15 292.15 292.15 292.15 292.15 292.15 292.15 292.15 292.15 292.15 292.15 292.15 292.15 292.15 292.15 292.15 292.15 292.15 292.15 292.15 292.15 292.15 292.15 292.15 292.15 292.15 292.15 292.15 292.15 292.15 292.15 292.15 292.15 292.15 292.15 292.15 292.15 292.15 292.15 292.15 292.15 292.15 292.15 292.15 292.15 292.15 292.15 292.15 292.15 292.15 292.15 
82 292.15 292.15 292.15 292.15 292.15 292.15 292.15 292.15 292.15 292.15 292.15 292.15 292.15 292.15 292.15 292.15 292.15 292.15 292.15 292.15 292.15 292.15 292.15 292.15 292.15 292.15 292.15 292.15 292.15 292.15 292.15 292.15 292.15 292.15 292.15 292.15 292.15 292.15 292.15 292.15 292.15 292.15 292.15 292.15 292.15 292.15 292.15 292.15 292.15 292.15 292.15 292.15 292.15 292.15 292.15 292.15 292.15 292.15 292.15 292.15 292.15 292.15 292.15 292.15 292.15 292.15 292.15 292.15 292.15 292.15 292.15 292.15 292.15 292.15 292.15 
82 292.15 292.15 292.15 292.15 292.15 292.15 292.15 292.15 292.15 292.15 292.15 292.15 292.15 292.15 292.15 292.15 292.15 292.15 292.15 292.15 292.15 292.15 292.15 292.15 292.15 292.15 292.15 292.15 292.15 292.15 292.15 292.15 292.15 292.15 292.15 292.15 292.15 292.15 292.15 292.15 292.15 292.15 292.15 292.15 292.15 292.15 292.15 292.15 292.15 292.15 292.15 292.15 292.15 292.15 292.15 292.15 292.15 292.15 292.15 292.15 292.15 292.15 292.15 292.15 292.15 292.15 292.15 292.15 292.15 292.15 292.15 292.15 292.15 292.15 292.15 
82 292.15 292.15 292.15 292.15 292.15 292.15 292.15 292.15 292.15 292.15 292.15 292.15 292.15 292.15 292.15 292.15 292.15 292.15 292.15 292.15 292.15 292.15 292.15 292.15 292.15 292.15 292.15 292.15 292.15 292.15 292.15 292.15 292.15 292.15 292.15 292.15 292.15 292.15 292.15 292.15 292.15 292.15 292.15 292.15 292.15 292.15 292.15 292.15 292.15 292.15 292.15 292.15 292.15 292.15 292.15 292.15 292.15 292.15 292.15 292.15 292.15 292.15 292.15 292.15 292.15 292.15 292.15 292.15 292.15 292.15 292.15 292.15 292.15 292.15 292.15 
82 292.15 292.15 292.15 292.15 292.15 292.15 292.15 292.15 292.15 292.15 292.15 292.15 292.15 292.15 292.15 292.15 292.15 292.15 292.15 292.15 292.15 292.15 292.15 292.15 292.15 292.15 292.15 292.15 292.15 292.15 292.15 292.15 292.15 292.15 292.15 292.15 292.15 292.15 292.15 292.15 292.15 292.15 292.15 292.15 292.15 292.15 292.15 292.15 292.15 292.15 292.15 292.15 292.15 292.15 292.15 292.15 292.15 292.15 292.15 292.15 292.15 292.15 292.15 292.15 292.15 292.15 292.15 292.15 292.15 292.15 292.15 292.15 292.15 292.15 292.15 

84 292.15 292.15 292.15 292.15 292.15 292.15 292.15 292.15 292.15 292.15 292.15 292.15 292.15 292.15 292.15 292.15 292.15 292.15 292.15 292.15 292.15 292.15 292.15 292.15 292.15 292.15 292.15 292.15 292.15 292.15 292.15 292.15 292.15 292.15 292.15 292.15 292.15 292.15 292.15 292.15 292.15 292.15 292.15 292.15 292.15 292.15 292.15 292.15 292.15 292.15 292.15 292.15 292.15 292.15 292.15 292.15 292.15 292.15 292.15 292.15 292.15 292.15 292.15 292.15 292.15 292.15 292.15 292.15 292.15 292.15 292.15 292.15 292.15 292.15 292.15 
84 292.15 292.15 292.15 292.15 292.15 292.15 292.15 292.15 292.15 292.15 292.15 292.15 292.15 292.15 292.15 292.15 292.15 292.15 292.15 292.15 292.15 292.15 292.15 292.15 292.15 292.15 292.15 292.15 292.15 292.15 292.15 292.15 292.15 292.15 292.15 292.15 292.15 292.15 292.15 292.15 292.15 292.15 292.15 292.15 292.15 292.15 292.15 292.15 292.15 292.15 292.15 292.15 292.15 292.15 292.15 292.15 292.15 292.15 292.15 292.15 292.15 292.15 292.15 292.15 292.15 292.15 292.15 292.15 292.15 292.15 292.15 292.15 292.15 292.15 292.15 
84 292.15 292.15 292.15 292.15 292.15 292.15 292.15 292.15 292.15 292.15 292.15 292.15 292.15 292.15 292.15 292.15 292.15 292.15 292.15 292.15 292.15 292.15 292.15 292.15 292.15 292.15 292.15 292.15 292.15 292.15 292.15 292.15 292.15 292.15 292.15 292.15 292.15 292.15 292.15 292.15 292.15 292.15 292.15 292.15 292.15 292.15 292.15 292.15 292.15 292.15 292.15 292.15 292.15 292.15 292.15 292.15 292.15 292.15 292.15 292.15 292.15 292.15 292.15 292.15 292.15 292.15 292.15 292.15 292.15 292.15 292.15 292.15 292.15 292.15 292.15 
84 292.15 292.15 292.15 292.15 292.15 292.15 292.15 292.15 292.15 292.15 292.15 292.15 292.15 292.15 292.15 292.15 292.15 292.15 292.15 292.15 292.15 292.15 292.15 292.15 292.15 292.15 292.15 292.15 292.15 292.15 292.15 292.15 292.15 292.15 292.15 292.15 292.15 292.15 292.15 292.15 292.15 292.15 292.15 292.15 292.15 292.15 292.15 292.15 292.15 292.15 292.15 292.15 292.15 292.15 292.15 292.15 292.15 292.15 292.15 292.15 292.15 292.15 292.15 292.15 292.15 292.15 292.15 292.15 292.15 292.15 292.15 292.15 292.15 292.15 292.15 
84 292.15 292.15 292.15 292.15 292.15 292.15 292.15 292.15 292.15 292.15 292.15 292.15 292.15 292.15 292.15 292.15 292.15 292.15 292.15 292.15 292.15 292.15 292.15 292.15 292.15 292.15 292.15 292.15 292.15 292.15 292.15 292.15 292.15 292.15 292.15 292.15 292.15 292.15 292.15 292.15 292.15 292.15 292.15 292.15 292.15 292.15 292.15 292.15 292.15 292.15 292.15 292.15 292.15 292.15 292.15 292.15 292.15 292.15 292.15 292.15 292.15 292.15 292.15 292.15 292.15 292.15 292.15 292.15 292.15 292.15 292.15 292.15 292.15 292.15 292.15 
84 292.15 292.15 292.15 292.15 292.15 292.15 292.15 292.15 292.15 292.15 292.15 292.15 292.15 292.15 292.15 292.15 292.15 292.15 292.15 292.15 292.15 292.15 292.15 292.15 292.15 292.15 292.15 292.15 292.15 292.15 292.15 292.15 292.15 292.15 292.15 292.15 292.15 292.15 292.15 292.15 292.15 292.15 292.15 292.15 292.15 292.15 292.15 292.15 292.15 292.15 292.15 292.15 292.15 292.15 292.15 292.15 292.15 292.15 292.15 292.15 292.15 292.15 292.15 292.15 292.15 292.15 292.15 292.15 292.15 292.15 292.15 292.15 292.15 292.15 292.15 
84 292.15 292.15 292.15 292.15 292.15 292.15 292.15 292.15 292.15 292.15 292.15 292.15 292.15 292.15 292.15 292.15 292.15 292.15 292.15 292.15 292.15 292.15 292.15 292.15 292.15 292.15 292.15 292.15 292.15 292.15 292.15 292.15 292.15 292.15 292.15 292.15 292.15 292.15 292.15 292.15 292.15 292.15 292.15 292.15 292.15 292.15 292.15 292.15 292.15 292.15 292.15 292.15 292.15 292.15 292.15 292.15 292.15 292.15 292.15 292.15 292.15 292.15 292.15 292.15 292.15 292.15 292.15 292.15 292.15 292.15 292.15 292.15 292.15 292.15 292.15 
84 292.15 292.15 292.15 292.15 292.15 292.15 292.15 292.15 292.15 292.15 292.15 292.15 292.15 292.15 292.15 292.15 292.15 292.15 292.15 292.15 292.15 292.15 292.15 292.15 292.15 292.15 292.15 292.15 292.15 292.15 292.15 292.15 292.15 292.15 292.15 292.15 292.15 292.15 292.15 292.15 292.15 292.15 292.15 292.15 292.15 292.15 292.15 292.15 292.15 292.15 292.15 292.15 292.15 292.15 292.15 292.15 292.15 292.15 292.15 292.15 292.15 292.15 292.15 292.15 292.15 292.15 292.15 292.15 292.15 292.15 292.15 292.15 292.15 292.15 292.15 
84 292.15 292.15 292.15 292.15 292.15 292.15 292.15 292.15 292.15 292.15 292.15 292.15 292.15 292.15 292.15 292.15 292.15 292.15 292.15 292.15 292.15 292.15 292.15 292.15 292.15 292.15 292.15 292.15 292.15 292.15 292.15 292.15 292.15 292.15 292.15 292.15 292.15 292.15 292.15 292.15 292.15 292.15 292.15 292.15 292.15 292.15 292.15 292.15 292.15 292.15 292.15 292.15 292.15 292.15 292.15 292.15 292.15 292.15 292.15 292.15 292.15 292.15 292.15 292.15 292.15 292.15 292.15 292.15 292.15 292.15 292.15 292.15 292.15 292.15 292.15 
84 292.15 292.15 292.15 292.15 292.15 292.15 292.15 292.15 292.15 292.15 292.15 292.15 292.15 292.15 292.15 292.15 292.15 292.15 292.15 292.15 292.15 292.15 292.15 292.15 292.15 292.15 292.15 292.15 292.15 292.15 292.15 292.15 292.15 292.15 292.15 292.15 292.15 292.15 292.15 292.15 292.15 292.15 292.15 292.15 292.15 292.15 292.15 292.15 292.15 292.15 292.15 292.15 292.15 292.15 292.15 292.15 292.15 292.15 292.15 292.15 292.15 292.15 292.15 292.15 292.15 292.15 292.15 292.15 292.15 292.15 292.15 292.15 292.15 292.15 292.15 
84 292.15 292.15 292.15 292.15 292.15 292.15 292.15 292.15 292.15 292.15 292.15 292.15 292.15 292.15 292.15 292.15 292.15 292.15 292.15 292.15 292.15 292.15 292.15 292.15 292.15 292.15 292.15 292.15 292.15 292.15 292.15 292.15 292.15 292.15 292.15 292.15 292.15 292.15 292.15 292.15 292.15 292.15 292.15 292.15 292.15 292.15 292.15 292.15 292.15 292.15 292.15 292.15 292.15 292.15 292.15 292.15 292.15 292.15 292.15 292.15 292.15 292.15 292.15 292.15 292.15 292.15 292.15 292.15 292.15 292.15 292.15 292.15 292.15 292.15 292.15 
84 292.15 292.15 292.15 292.15 292.15 292.15 292.15 292.15 292.15 292.15 292.15 292.15 292.15 292.15 292.15 292.15 292.15 292.15 292.15 292.15 292.15 292.15 292.15 292.15 292.15 292.15 292.15 292.15 292.15 292.15 292.15 292.15 292.15 292.15 292.15 292.15 292.15 292.15 292.15 292.15 292.15 292.15 292.15 292.15 292.15 292.15 292.15 292.15 292.15 292.15 292.15 292.15 292.15 292.15 292.15 292.15 292.15 292.15 292.15 292.15 292.15 292.15 292.15 292.15 292.15 292.15 292.15 292.15 292.15 292.15 292.15 292.15 292.15 292.15 292.15 
84 292.15 292.15 292.15 292.15 292.15 292.15 292.15 292.15 292.15 292.15 292.15 292.15 292.15 292.15 292.15 292.15 292.15 292.15 292.15 292.15 292.15 292.15 292.15 292.15 292.15 292.15 292.15 292.15 292.15 292.15 292.15 292.15 292.15 292.15 292.15 292.15 292.15 292.15 292.15 292.15 292.15 292.15 292.15 292.15 292.15 292.15 292.15 292.15 292.15 292.15 292.15 292.15 292.15 292.15 292.15 292.15 292.15 292.15 292.15 292.15 292.15 292.15 292.15 292.15 292.15 292.15 292.15 292.15 292.15 292.15 292.15 292.15 292.15 292.15 292.15 
84 292.15 292.15 292.15 292.15 292.15 292.15 292.15 292.15 292.15 292.15 292.15 292.15 292.15 292.15 292.15 292.15 292.15 292.15 292.15 292.15 292.15 292.15 292.15 292.15 292.15 292.15 292.15 292.15 292.15 292.15 292.15 292.15 292.15 292.15 292.15 292.15 292.15 292.15 292.15 292.15 292.15 292.15 292.15 292.15 292.15 292.15 292.15 292.15 292.15 292.15 292.15 292.15 292.15 292.15 292.15 292.15 292.15 292.15 292.15 292.15 292.15 292.15 292.15 292.15 292.15 292.15 292.15 292.15 292.15 292.15 292.15 292.15 292.15 292.15 292.15 
84 292.15 292.15 292.15 292.15 292.15 292.15 292.15 292.15 292.15 292.15 292.15 292.15 292.15 292.15 292.15 292.15 292.15 292.15 292.15 292.15 292.15 292.15 292.15 292.15 292.15 292.15 292.15 292.15 292.15 292.15 292.15 292.15 292.15 292.15 292.15 292.15 292.15 292.15 292.15 292.15 292.15 292.15 292.15 292.15 292.15 292.15 292.15 292.15 292.15 292.15 292.15 292.15 292.15 292.15 292.15 292.15 292.15 292.15 292.15 292.15 292.15 292.15 292.15 292.15 292.15 292.15 292.15 292.15 292.15 292.15 292.15 292.15 292.15 292.15 292.15 
84 292.15 292.15 292.15 292.15 292.15 292.15 292.15 292.15 292.15 292.15 292.15 292.15 292.15 292.15 292.15 292.15 292.15 292.15 292.15 292.15 292.15 292.15 292.15 292.15 292.15 292.15 292.15 292.15 292.15 292.15 292.15 292.15 292.15 292.15 292.15 292.15 292.15 292.15 292.15 292.15 292.15 292.15 292.15 292.15 292.15 292.15 292.15 292.15 292.15 292.15 292.15 292.15 292.15 292.15 292.15 292.15 292.15 292.15 292.15 292.15 292.15 292.15 292.15 292.15 292.15 292.15 292.15 292.15 292.15 292.15 292.15 292.15 292.15 292.15 292.15 

86 292.15 292.15 292.15 292.15 292.15 292.15 292.15 292.15 292.15 292.15 292.15 292.15 292.15 292.15 292.15 292.15 292.15 292.15 292.15 292.15 292.15 292.15 292.15 292.15 292.15 292.15 292.15 292.15 292.15 292.15 292.15 292.15 292.15 292.15 292.15 292.15 292.15 292.15 292.15 292.15 292.15 292.15 292.15 292.15 292.15 292.15 292.15 292.15 292.15 292.15 292.15 292.15 292.15 292.15 292.15 292.15 292.15 292.15 292.15 292.15 292.15 292.15 292.15 292.15 292.15 292.15 292.15 292.15 292.15 292.15 292.15 292.15 292.15 292.15 292.15 
86 292.15 292.15 292.15 292.15 292.15 292.15 292.15 292.15 292.15 292.15 292.15 292.15 292.15 292.15 292.15 292.15 292.15 292.15 292.15 292.15 292.15 292.15 292.15 292.15 292.15 292.15 292.15 292.15 292.15 292.15 292.15 292.15 292.15 292.15 292.15 292.15 292.15 292.15 292.15 292.15 292.15 292.15 292.15 292.15 292.15 292.15 292.15 292.15 292.15 292.15 292.15 292.15 292.15 292.15 292.15 292.15 292.15 292.15 292.15 292.15 292.15 292.15 292.15 292.15 292.15 292.15 292.15 292.15 292.15 292.15 292.15 292.15 292.15 292.15 292.15 
86 292.15 292.15 292.15 292.15 292.15 292.15 292.15 292.15 292.15 292.15 292.15 292.15 292.15 292.15 292.15 292.15 292.15 292.15 292.15 292.15 292.15 292.15 292.15 292.15 292.15 292.15 292.15 292.15 292.15 292.15 292.15 292.15 292.15 292.15 292.15 292.15 292.15 292.15 292.15 292.15 292.15 292.15 292.15 292.15 292.15 292.15 292.15 292.15 292.15 292.15 292.15 292.15 292.15 292.15 292.15 292.15 292.15 292.15 292.15 292.15 292.15 292.15 292.15 292.15 292.15 292.15 292.15 292.15 292.15 292.15 292.15 292.15 292.15 292.15 292.15 
86 292.15 292.15 292.15 292.15 292.15 292.15 292.15 292.15 292.15 292.15 292.15 292.15 292.15 292.15 292.15 292.15 292.15 292.15 292.15 292.15 292.15 292.15 292.15 292.15 292.15 292.15 292.15 292.15 292.15 292.15 292.15 292.15 292.15 292.15 292.15 292.15 292.15 292.15 292.15 292.15 292.15 292.15 292.15 292.15 292.15 292.15 292.15 292.15 292.15 292.15 292.15 292.15 292.15 292.15 292.15 292.15 292.15 292.15 292.15 292.15 292.15 292.15 292.15 292.15 292.15 292.15 292.15 292.15 292.15 292.15 292.15 292.15 292.15 292.15 292.15 
86 292.15 292.15 292.15 292.15 292.15 292.15 292.15 292.15 292.15 292.15 292.15 292.15 292.15 292.15 292.15 292.15 292.15 292.15 292.15 292.15 292.15 292.15 292.15 292.15 292.15 292.15 292.15 292.15 292.15 292.15 292.15 292.15 292.15 292.15 292.15 292.15 292.15 292.15 292.15 292.15 292.15 292.15 292.15 292.15 292.15 292.15 292.15 292.15 292.15 292.15 292.15 292.15 292.15 292.15 292.15 292.15 292.15 292.15 292.15 292.15 292.15 292.15 292.15 292.15 292.15 292.15 292.15 292.15 292.15 292.15 292.15 292.15 292.15 292.15 292.15 
86 292.15 292.15 292.15 292.15 292.15 292.15 292.15 292.15 292.15 292.15 292.15 292.15 292.15 292.15 292.15 292.15 292.15 292.15 292.15 292.15 292.15 292.15 292.15 292.15 292.15 292.15 292.15 292.15 292.15 292.15 292.15 292.15 292.15 292.15 292.15 292.15 292.15 292.15 292.15 292.15 292.15 292.15 292.15 292.15 292.15 292.15 292.15 292.15 292.15 292.15 292.15 292.15 292.15 292.15 292.15 292.15 292.15 292.15 292.15 292.15 292.15 292.15 292.15 292.15 292.15 292.15 292.15 292.15 292.15 292.15 292.15 292.15 292.15 292.15 292.15 
86 292.15 292.15 292.15 292.15 292.15 292.15 292.15 292.15 292.15 292.15 292.15 292.15 292.15 292.15 292.15 292.15 292.15 292.15 292.15 292.15 292.15 292.15 292.15 292.15 292.15 292.15 292.15 292.15 292.15 292.15 292.15 292.15 292.15 292.15 292.15 292.15 292.15 292.15 292.15 292.15 292.15 292.15 292.15 292.15 292.15 292.15 292.15 292.15 292.15 292.15 292.15 292.15 292.15 292.15 292.15 292.15 292.15 292.15 292.15 292.15 292.15 292.15 292.15 292.15 292.15 292.15 292.15 292.15 292.15 292.15 292.15 292.15 292.15 292.15 292.15 
86 292.15 292.15 292.15 292.15 292.15 292.15 292.15 292.15 292.15 292.15 292.15 292.15 292.15 292.15 292.15 292.15 292.15 292.15 292.15 292.15 292.15 292.15 292.15 292.15 292.15 292.15 292.15 292.15 292.15 292.15 292.15 292.15 292.15 292.15 292.15 292.15 292.15 292.15 292.15 292.15 292.15 292.15 292.15 292.15 292.15 292.15 292.15 292.15 292.15 292.15 292.15 292.15 292.15 292.15 292.15 292.15 292.15 292.15 292.15 292.15 292.15 292.15 292.15 292.15 292.15 292.15 292.15 292.15 292.15 292.15 292.15 292.15 292.15 292.15 292.15 
86 292.15 292.15 292.15 292.15 292.15 292.15 292.15 292.15 292.15 292.15 292.15 292.15 292.15 292.15 292.15 292.15 292.15 292.15 292.15 292.15 292.15 292.15 292.15 292.15 292.15 292.15 292.15 292.15 292.15 292.15 292.15 292.15 292.15 292.15 292.15 292.15 292.15 292.15 292.15 292.15 292.15 292.15 292.15 292.15 292.15 292.15 292.15 292.15 292.15 292.15 292.15 292.15 292.15 292.15 292.15 292.15 292.15 292.15 292.15 292.15 292.15 292.15 292.15 292.15 292.15 292.15 292.15 292.15 292.15 292.15 292.15 292.15 292.15 292.15 292.15 
86 292.15 292.15 292.15 292.15 292.15 292.15 292.15 292.15 292.15 292.15 292.15 292.15 292.15 292.15 292.15 292.15 292.15 292.15 292.15 292.15 292.15 292.15 292.15 292.15 292.15 292.15 292.15 292.15 292.15 292.15 292.15 292.15 292.15 292.15 292.15 292.15 292.15 292.15 292.15 292.15 292.15 292.15 292.15 292.15 292.15 292.15 292.15 292.15 292.15 292.15 292.15 292.15 292.15 292.15 292.15 292.15 292.15 292.15 292.15 292.15 292.15 292.15 292.15 292.15 292.15 292.15 292.15 292.15 292.15 292.15 292.15 292.15 292.15 292.15 292.15 
86 292.15 292.15 292.15 292.15 292.15 292.15 292.15 292.15 292.15 292.15 292.15 292.15 292.15 292.15 292.15 292.15 292.15 292.15 292.15 292.15 292.15 292.15 292.15 292.15 292.15 292.15 292.15 292.15 292.15 292.15 292.15 292.15 292.15 292.15 292.15 292.15 292.15 292.15 292.15 292.15 292.15 292.15 292.15 292.15 292.15 292.15 292.15 292.15 292.15 292.15 292.15 292.15 292.15 292.15 292.15 292.15 292.15 292.15 292.15 292.15 292.15 292.15 292.15 292.15 292.15 292.15 292.15 292.15 292.15 292.15 292.15 292.15 292.15 292.15 292.15 
86 292.15 292.15 292.15 292.15 292.15 292.15 292.15 292.15 292.15 292.15 292.15 292.15 292.15 292.15 292.15 292.15 292.15 292.15 292.15 292.15 292.15 292.15 292.15 292.15 292.15 292.15 292.15 292.15 292.15 292.15 292.15 292.15 292.15 292.15 292.15 292.15 292.15 292.15 292.15 292.15 292.15 292.15 292.15 292.15 292.15 292.15 292.15 292.15 292.15 292.15 292.15 292.15 292.15 292.15 292.15 292.15 292.15 292.15 292.15 292.15 292.15 292.15 292.15 292.15 292.15 292.15 292.15 292.15 292.15 292.15 292.15 292.15 292.15 292.15 292.15 
86 292.15 292.15 292.15 292.15 292.15 292.15 292.15 292.15 292.15 292.15 292.15 292.15 292.15 292.15 292.15 292.15 292.15 292.15 292.15 292.15 292.15 292.15 292.15 292.15 292.15 292.15 292.15 292.15 292.15 292.15 292.15 292.15 292.15 292.15 292.15 292.15 292.15 292.15 292.15 292.15 292.15 292.15 292.15 292.15 292.15 292.15 292.15 292.15 292.15 292.15 292.15 292.15 292.15 292.15 292.15 292.15 292.15 292.15 292.15 292.15 292.15 292.15 292.15 292.15 292.15 292.15 292.15 292.15 292.15 292.15 292.15 292.15 292.15 292.15 292.15 
86 292.15 292.15 292.15 292.15 292.15 292.15 292.15 292.15 292.15 292.15 292.15 292.15 292.15 292.15 292.15 292.15 292.15 292.15 292.15 292.15 292.15 292.15 292.15 292.15 292.15 292.15 292.15 292.15 292.15 292.15 292.15 292.15 292.15 292.15 292.15 292.15 292.15 292.15 292.15 292.15 292.15 292.15 292.15 292.15 292.15 292.15 292.15 292.15 292.15 292.15 292.15 292.15 292.15 292.15 292.15 292.15 292.15 292.15 292.15 292.15 292.15 292.15 292.15 292.15 292.15 292.15 292.15 292.15 292.15 292.15 292.15 292.15 292.15 292.15 292.15 
86 292.15 292.15 292.15 292.15 292.15 292.15 292.15 292.15 292.15 292.15 292.15 292.15 292.15 292.15 292.15 292.15 292.15 292.15 292.15 292.15 292.15 292.15 292.15 292.15 292.15 292.15 292.15 292.15 292.15 292.15 292.15 292.15 292.15 292.15 292.15 292.15 292.15 292.15 292.15 292.15 292.15 292.15 292.15 292.15 292.15 292.15 292.15 292.15 292.15 292.15 292.15 292.15 292.15 292.15 292.15 292.15 292.15 292.15 292.15 292.15 292.15 292.15 292.15 292.15 292.15 292.15 292.15 292.15 292.15 292.15 292.15 292.15 292.15 292.15 292.15 
86 292.15 292.15 292.15 292.15 292.15 292.15 292.15 292.15 292.15 292.15 292.15 292.15 292.15 292.15 292.15 292.15 292.15 292.15 292.15 292.15 292.15 292.15 292.15 292.15 292.15 292.15 292.15 292.15 292.15 292.15 292.15 292.15 292.15 292.15 292.15 292.15 292.15 292.15 292.15 292.15 292.15 292.15 292.15 292.15 292.15 292.15 292.15 292.15 292.15 292.15 292.15 292.15 292.15 292.15 292.15 292.15 292.15 292.15 292.15 292.15 292.15 292.15 292.15 292.15 292.15 292.15 292.15 292.15 292.15 292.15 292.15 292.15 292.15 292.15 292.15 

88 292.15 292.15 292.15 292.15 292.15 292.15 292.15 292.15 292.15 292.15 292.15 292.15 292.15 292.15 292.15 292.15 292.15 292.15 292.15 292.15 292.15 292.15 292.15 292.15 292.15 292.15 292.15 292.15 292.15 292.15 292.15 292.15 292.15 292.15 292.15 292.15 292.15 292.15 292.15 292.15 292.15 292.15 292.15 292.15 292.15 292.15 292.15 292.15 292.15 292.15 292.15 292.15 292.15 292.15 292.15 292.15 292.15 292.15 292.15 292.15 292.15 292.15 292.15 292.15 292.15 292.15 292.15 292.15 292.15 292.15 292.15 292.15 292.15 292.15 292.15 
88 292.15 292.15 292.15 292.15 292.15 292.15 292.15 292.15 292.15 292.15 292.15 292.15 292.15 292.15 292.15 292.15 292.15 292.15 292.15 292.15 292.15 292.15 292.15 292.15 292.15 292.15 292.15 292.15 292.15 292.15 292.15 292.15 292.15 292.15 292.15 292.15 292.15 292.15 292.15 292.15 292.15 292.15 292.15 292.15 292.15 292.15 292.15 292.15 292.15 292.15 292.15 292.15 292.15 292.15 292.15 292.15 292.15 292.15 292.15 292.15 292.15 292.15 292.15 292.15 292.15 292.15 292.15 292.15 292.15 292.15 292.15 292.15 292.15 292.15 292.15 
88 292.15 292.15 292.15 292.15 292.15 292.15 292.15 292.15 292.15 292.15 292.15 292.15 292.15 292.15 292.15 292.15 292.15 292.15 292.15 292.15 292.15 292.15 292.15 292.15 292.15 292.15 292.15 292.15 292.15 292.15 292.15 292.15 292.15 292.15 292.15 292.15 292.15 292.15 292.15 292.15 292.15 292.15 292.15 292.15 292.15 292.15 292.15 292.15 292.15 292.15 292.15 292.15 292.15 292.15 292.15 292.15 292.15 292.15 292.15 292.15 292.15 292.15 292.15 292.15 292.15 292.15 292.15 292.15 292.15 292.15 292.15 292.15 292.15 292.15 292.15 
88 292.15 292.15 292.15 292.15 292.15 292.15 292.15 292.15 292.15 292.15 292.15 292.15 292.15 292.15 292.15 292.15 292.15 292.15 292.15 292.15 292.15 292.15 292.15 292.15 292.15 292.15 292.15 292.15 292.15 292.15 292.15 292.15 292.15 292.15 292.15 292.15 292.15 292.15 292.15 292.15 292.15 292.15 292.15 292.15 292.15 292.15 292.15 292.15 292.15 292.15 292.15 292.15 292.15 292.15 292.15 292.15 292.15 292.15 292.15 292.15 292.15 292.15 292.15 292.15 292.15 292.15 292.15 292.15 292.15 292.15 292.15 292.15 292.15 292.15 292.15 
88 292.15 292.15 292.15 292.15 292.15 292.15 292.15 292.15 292.15 292.15 292.15 292.15 292.15 292.15 292.15 292.15 292.15 292.15 292.15 292.15 292.15 292.15 292.15 292.15 292.15 292.15 292.15 292.15 292.15 292.15 292.15 292.15 292.15 292.15 292.15 292.15 292.15 292.15 292.15 292.15 292.15 292.15 292.15 292.15 292.15 292.15 292.15 292.15 292.15 292.15 292.15 292.15 292.15 292.15 292.15 292.15 292.15 292.15 292.15 292.15 292.15 292.15 292.15 292.15 292.15 292.15 292.15 292.15 292.15 292.15 292.15 292.15 292.15 292.15 292.15 
88 292.15 292.15 292.15 292.15 292.15 292.15 292.15 292.15 292.15 292.15 292.15 292.15 292.15 292.15 292.15 292.15 292.15 292.15 292.15 292.15 292.15 292.15 292.15 292.15 292.15 292.15 292.15 292.15 292.15 292.15 292.15 292.15 292.15 292.15 292.15 292.15 292.15 292.15 292.15 292.15 292.15 292.15 292.15 292.15 292.15 292.15 292.15 292.15 292.15 292.15 292.15 292.15 292.15 292.15 292.15 292.15 292.15 292.15 292.15 292.15 292.15 292.15 292.15 292.15 292.15 292.15 292.15 292.15 292.15 292.15 292.15 292.15 292.15 292.15 292.15 
88 292.15 292.15 292.15 292.15 292.15 292.15 292.15 292.15 292.15 292.15 292.15 292.15 292.15 292.15 292.15 292.15 292.15 292.15 292.15 292.15 292.15 292.15 292.15 292.15 292.15 292.15 292.15 292.15 292.15 292.15 292.15 292.15 292.15 292.15 292.15 292.15 292.15 292.15 292.15 292.15 292.15 292.15 292.15 292.15 292.15 292.15 292.15 292.15 292.15 292.15 292.15 292.15 292.15 292.15 292.15 292.15 292.15 292.15 292.15 292.15 292.15 292.15 292.15 292.15 292.15 292.15 292.15 292.15 292.15 292.15 292.15 292.15 292.15 292.15 292.15 
88 292.15 292.15 292.15 292.15 292.15 292.15 292.15 292.15 292.15 292.15 292.15 292.15 292.15 292.15 292.15 292.15 292.15 292.15 292.15 292.15 292.15 292.15 292.15 292.15 292.15 292.15 292.15 292.15 292.15 292.15 292.15 292.15 292.15 292.15 292.15 292.15 292.15 292.15 292.15 292.15 292.15 292.15 292.15 292.15 292.15 292.15 292.15 292.15 292.15 292.15 292.15 292.15 292.15 292.15 292.15 292.15 292.15 292.15 292.15 292.15 292.15 292.15 292.15 292.15 292.15 292.15 292.15 292.15 292.15 292.15 292.15 292.15 292.15 292.15 292.15 
88 292.15 292.15 292.15 292.15 292.15 292.15 292.15 292.15 292.15 292.15 292.15 292.15 292.15 292.15 292.15 292.15 292.15 292.15 292.15 292.15 292.15 292.15 292.15 292.15 292.15 292.15 292.15 292.15 292.15 292.15 292.15 292.15 292.15 292.15 292.15 292.15 292.15 292.15 292.15 292.15 292.15 292.15 292.15 292.15 292.15 292.15 292.15 292.15 292.15 292.15 292.15 292.15 292.15 292.15 292.15 292.15 292.15 292.15 292.15 292.15 292.15 292.15 292.15 292.15 292.15 292.15 292.15 292.15 292.15 292.15 292.15 292.15 292.15 292.15 292.15 
88 292.15 292.15 292.15 292.15 292.15 292.15 292.15 292.15 292.15 292.15 292.15 292.15 292.15 292.15 292.15 292.15 292.15 292.15 292.15 292.15 292.15 292.15 292.15 292.15 292.15 292.15 292.15 292.15 292.15 292.15 292.15 292.15 292.15 292.15 292.15 292.15 292.15 292.15 292.15 292.15 292.15 292.15 292.15 292.15 292.15 292.15 292.15 292.15 292.15 292.15 292.15 292.15 292.15 292.15 292.15 292.15 292.15 292.15 292.15 292.15 292.15 292.15 292.15 292.15 292.15 292.15 292.15 292.15 292.15 292.15 292.15 292.15 292.15 292.15 292.15 
88 292.15 292.15 292.15 292.15 292.15 292.15 292.15 292.15 292.15 292.15 292.15 292.15 292.15 292.15 292.15 292.15 292.15 292.15 292.15 292.15 292.15 292.15 292.15 292.15 292.15 292.15 292.15 292.15 292.15 292.15 292.15 292.15 292.15 292.15 292.15 292.15 292.15 292.15 292.15 292.15 292.15 292.15 292.15 292.15 292.15 292.15 292.15 292.15 292.15 292.15 292.15 292.15 292.15 292.15 292.15 292.15 292.15 292.15 292.15 292.15 292.15 292.15 292.15 292.15 292.15 292.15 292.15 292.15 292.15 292.15 292.15 292.15 292.15 292.15 292.15 
88 292.15 292.15 292.15 292.15 292.15 292.15 292.15 292.15 292.15 292.15 292.15 292.15 292.15 292.15 292.15 292.15 292.15 292.15 292.15 292.15 292.15 292.15 292.15 292.15 292.15 292.15 292.15 292.15 292.15 292.15 292.15 292.15 292.15 292.15 292.15 292.15 292.15 292.15 292.15 292.15 292.15 292.15 292.15 292.15 292.15 292.15 292.15 292.15 292.15 292.15 292.15 292.15 292.15 292.15 292.15 292.15 292.15 292.15 292.15 292.15 292.15 292.15 292.15 292.15 292.15 292.15 292.15 292.15 292.15 292.15 292.15 292.15 292.15 292.15 292.15 
88 292.15 292.15 292.15 292.15 292.15 292.15 292.15 292.15 292.15 292.15 292.15 292.15 292.15 292.15 292.15 292.15 292.15 292.15 292.15 292.15 292.15 292.15 292.15 292.15 292.15 292.15 292.15 292.15 292.15 292.15 292.15 292.15 292.15 292.15 292.15 292.15 292.15 292.15 292.15 292.15 292.15 292.15 292.15 292.15 292.15 292.15 292.15 292.15 292.15 292.15 292.15 292.15 292.15 292.15 292.15 292.15 292.15 292.15 292.15 292.15 292.15 292.15 292.15 292.15 292.15 292.15 292.15 292.15 292.15 292.15 292.15 292.15 292.15 292.15 292.15 
88 292.15 292.15 292.15 292.15 292.15 292.15 292.15 292.15 292.15 292.15 292.15 292.15 292.15 292.15 292.15 292.15 292.15 292.15 292.15 292.15 292.15 292.15 292.15 292.15 292.15 292.15 292.15 292.15 292.15 292.15 292.15 292.15 292.15 292.15 292.15 292.15 292.15 292.15 292.15 292.15 292.15 292.15 292.15 292.15 292.15 292.15 292.15 292.15 292.15 292.15 292.15 292.15 292.15 292.15 292.15 292.15 292.15 292.15 292.15 292.15 292.15 292.15 292.15 292.15 292.15 292.15 292.15 292.15 292.15 292.15 292.15 292.15 292.15 292.15 292.15 
88 292.15 292.15 292.15 292.15 292.15 292.15 292.15 292.15 292.15 292.15 292.15 292.15 292.15 292.15 292.15 292.15 292.15 292.15 292.15 292.15 292.15 292.15 292.15 292.15 292.15 292.15 292.15 292.15 292.15 292.15 292.15 292.15 292.15 292.15 292.15 292.15 292.15 292.15 292.15 292.15 292.15 292.15 292.15 292.15 292.15 292.15 292.15 292.15 292.15 292.15 292.15 292.15 292.15 292.15 292.15 292.15 292.15 292.15 292.15 292.15 292.15 292.15 292.15 292.15 292.15 292.15 292.15 292.15 292.15 292.15 292.15 292.15 292.15 292.15 292.15 
88 292.15 292.15 292.15 292.15 292.15 292.15 292.15 292.15 292.15 292.15 292.15 292.15 292.15 292.15 292.15 292.15 292.15 292.15 292.15 292.15 292.15 292.15 292.15 292.15 292.15 292.15 292.15 292.15 292.15 292.15 292.15 292.15 292.15 292.15 292.15 292.15 292.15 292.15 292.15 292.15 292.15 292.15 292.15 292.15 292.15 292.15 292.15 292.15 292.15 292.15 292.15 292.15 292.15 292.15 292.15 292.15 292.15 292.15 292.15 292.15 292.15 292.15 292.15 292.15 292.15 292.15 292.15 292.15 292.15 292.15 292.15 292.15 292.15 292.15 292.15 

90 292.15 292.15 292.15 292.15 292.15 292.15 292.15 292.15 292.15 292.15 292.15 292.15 292.15 292.15 292.15 292.15 292.15 292.15 292.15 292.15 292.15 292.15 292.15 292.15 292.15 292.15 292.15 292.15 292.15 292.15 292.15 292.15 292.15 292.15 292.15 292.15 292.15 292.15 292.15 292.15 292.15 292.15 292.15 292.15 292.15 292.15 292.15 292.15 292.15 292.15 292.15 292.15 292.15 292.15 292.15 292.15 292.15 292.15 292.15 292.15 292.15 292.15 292.15 292.15 292.15 292.15 292.15 292.15 292.15 292.15 292.15 292.15 292.15 292.15 292.15 
90 292.15 292.15 292.15 292.15 292.15 292.15 292.15 292.15 292.15 292.15 292.15 292.15 292.15 292.15 292.15 292.15 292.15 292.15 292.15 292.15 292.15 292.15 292.15 292.15 292.15 292.15 292.15 292.15 292.15 292.15 292.15 292.15 292.15 292.15 292.15 292.15 292.15 292.15 292.15 292.15 292.15 292.15 292.15 292.15 292.15 292.15 292.15 292.15 292.15 292.15 292.15 292.15 292.15 292.15 292.15 292.15 292.15 292.15 292.15 292.15 292.15 292.15 292.15 292.15 292.15 292.15 292.15 292.15 292.15 292.15 292.15 292.15 292.15 292.15 292.15 
90 292.15 292.15 292.15 292.15 292.15 292.15 292.15 292.15 292.15 292.15 292.15 292.15 292.15 292.15 292.15 292.15 292.15 292.15 292.15 292.15 292.15 292.15 292.15 292.15 292.15 292.15 292.15 292.15 292.15 292.15 292.15 292.15 292.15 292.15 292.15 292.15 292.15 292.15 292.15 292.15 292.15 292.15 292.15 292.15 292.15 292.15 292.15 292.15 292.15 292.15 292.15 292.15 292.15 292.15 292.15 292.15 292.15 292.15 292.15 292.15 292.15 292.15 292.15 292.15 292.15 292.15 292.15 292.15 292.15 292.15 292.15 292.15 292.15 292.15 292.15 
90 292.15 292.15 292.15 292.15 292.15 292.15 292.15 292.15 292.15 292.15 292.15 292.15 292.15 292.15 292.15 292.15 292.15 292.15 292.15 292.15 292.15 292.15 292.15 292.15 292.15 292.15 292.15 292.15 292.15 292.15 292.15 292.15 292.15 292.15 292.15 292.15 292.15 292.15 292.15 292.15 292.15 292.15 292.15 292.15 292.15 292.15 292.15 292.15 292.15 292.15 292.15 292.15 292.15 292.15 292.15 292.15 292.15 292.15 292.15 292.15 292.15 292.15 292.15 292.15 292.15 292.15 292.15 292.15 292.15 292.15 292.15 292.15 292.15 292.15 292.15 
90 292.15 292.15 292.15 292.15 292.15 292.15 292.15 292.15 292.15 292.15 292.15 292.15 292.15 292.15 292.15 292.15 292.15 292.15 292.15 292.15 292.15 292.15 292.15 292.15 292.15 292.15 292.15 292.15 292.15 292.15 292.15 292.15 292.15 292.15 292.15 292.15 292.15 292.15 292.15 292.15 292.15 292.15 292.15 292.15 292.15 292.15 292.15 292.15 292.15 292.15 292.15 292.15 292.15 292.15 292.15 292.15 292.15 292.15 292.15 292.15 292.15 292.15 292.15 292.15 292.15 292.15 292.15 292.15 292.15 292.15 292.15 292.15 292.15 292.15 292.15 
90 292.15 292.15 292.15 292.15 292.15 292.15 292.15 292.15 292.15 292.15 292.15 292.15 292.15 292.15 292.15 292.15 292.15 292.15 292.15 292.15 292.15 292.15 292.15 292.15 292.15 292.15 292.15 292.15 292.15 292.15 292.15 292.15 292.15 292.15 292.15 292.15 292.15 292.15 292.15 292.15 292.15 292.15 292.15 292.15 292.15 292.15 292.15 292.15 292.15 292.15 292.15 292.15 292.15 292.15 292.15 292.15 292.15 292.15 292.15 292.15 292.15 292.15 292.15 292.15 292.15 292.15 292.15 292.15 292.15 292.15 292.15 292.15 292.15 292.15 292.15 
90 292.15 292.15 292.15 292.15 292.15 292.15 292.15 292.15 292.15 292.15 292.15 292.15 292.15 292.15 292.15 292.15 292.15 292.15 292.15 292.15 292.15 292.15 292.15 292.15 292.15 292.15 292.15 292.15 292.15 292.15 292.15 292.15 292.15 292.15 292.15 292.15 292.15 292.15 292.15 292.15 292.15 292.15 292.15 292.15 292.15 292.15 292.15 292.15 292.15 292.15 292.15 292.15 292.15 292.15 292.15 292.15 292.15 292.15 292.15 292.15 292.15 292.15 292.15 292.15 292.15 292.15 292.15 292.15 292.15 292.15 292.15 292.15 292.15 292.15 292.15 
90 292.15 292.15 292.15 292.15 292.15 292.15 292.15 292.15 292.15 292.15 292.15 292.15 292.15 292.15 292.15 292.15 292.15 292.15 292.15 292.15 292.15 292.15 292.15 292.15 292.15 292.15 292.15 292.15 292.15 292.15 292.15 292.15 292.15 292.15 292.15 292.15 292.15 292.15 292.15 292.15 292.15 292.15 292.15 292.15 292.15 292.15 292.15 292.15 292.15 292.15 292.15 292.15 292.15 292.15 292.15 292.15 292.15 292.15 292.15 292.15 292.15 292.15 292.15 292.15 292.15 292.15 292.15 292.15 292.15 292.15 292.15 292.15 292.15 292.15 292.15 
90 292.15 292.15 292.15 292.15 292.15 292.15 292.15 292.15 292.15 292.15 292.15 292.15 292.15 292.15 292.15 292.15 292.15 292.15 292.15 292.15 292.15 292.15 292.15 292.15 292.15 292.15 292.15 292.15 292.15 292.15 292.15 292.15 292.15 292.15 292.15 292.15 292.15 292.15 292.15 292.15 292.15 292.15 292.15 292.15 292.15 292.15 292.15 292.15 292.15 292.15 292.15 292.15 292.15 292.15 292.15 292.15 292.15 292.15 292.15 292.15 292.15 292.15 292.15 292.15 292.15 292.15 292.15 292.15 292.15 292.15 292.15 292.15 292.15 292.15 292.15 
90 292.15 292.15 292.15 292.15 292.15 292.15 292.15 292.15 292.15 292.15 292.15 292.15 292.15 292.15 292.15 292.15 292.15 292.15 292.15 292.15 292.15 292.15 292.15 292.15 292.15 292.15 292.15 292.15 292.15 292.15 292.15 292.15 292.15 292.15 292.15 292.15 292.15 292.15 292.15 292.15 292.15 292.15 292.15 292.15 292.15 292.15 292.15 292.15 292.15 292.15 292.15 292.15 292.15 292.15 292.15 292.15 292.15 292.15 292.15 292.15 292.15 292.15 292.15 292.15 292.15 292.15 292.15 292.15 292.15 292.15 292.15 292.15 292.15 292.15 292.15 
90 292.15 292.15 292.15 292.15 292.15 292.15 292.15 292.15 292.15 292.15 292.15 292.15 292.15 292.15 292.15 292.15 292.15 292.15 292.15 292.15 292.15 292.15 292.15 292.15 292.15 292.15 292.15 292.15 292.15 292.15 292.15 292.15 292.15 292.15 292.15 292.15 292.15 292.15 292.15 292.15 292.15 292.15 292.15 292.15 292.15 292.15 292.15 292.15 292.15 292.15 292.15 292.15 292.15 292.15 292.15 292.15 292.15 292.15 292.15 292.15 292.15 292.15 292.15 292.15 292.15 292.15 292.15 292.15 292.15 292.15 292.15 292.15 292.15 292.15 292.15 
90 292.15 292.15 292.15 292.15 292.15 292.15 292.15 292.15 292.15 292.15 292.15 292.15 292.15 292.15 292.15 292.15 292.15 292.15 292.15 292.15 292.15 292.15 292.15 292.15 292.15 292.15 292.15 292.15 292.15 292.15 292.15 292.15 292.15 292.15 292.15 292.15 292.15 292.15 292.15 292.15 292.15 292.15 292.15 292.15 292.15 292.15 292.15 292.15 292.15 292.15 292.15 292.15 292.15 292.15 292.15 292.15 292.15 292.15 292.15 292.15 292.15 292.15 292.15 292.15 292.15 292.15 292.15 292.15 292.15 292.15 292.15 292.15 292.15 292.15 292.15 
90 292.15 292.15 292.15 292.15 292.15 292.15 292.15 292.15 292.15 292.15 292.15 292.15 292.15 292.15 292.15 292.15 292.15 292.15 292.15 292.15 292.15 292.15 292.15 292.15 292.15 292.15 292.15 292.15 292.15 292.15 292.15 292.15 292.15 292.15 292.15 292.15 292.15 292.15 292.15 292.15 292.15 292.15 292.15 292.15 292.15 292.15 292.15 292.15 292.15 292.15 292.15 292.15 292.15 292.15 292.15 292.15 292.15 292.15 292.15 292.15 292.15 292.15 292.15 292.15 292.15 292.15 292.15 292.15 292.15 292.15 292.15 292.15 292.15 292.15 292.15 
90 292.15 292.15 292.15 292.15 292.15 292.15 292.15 292.15 292.15 292.15 292.15 292.15 292.15 292.15 292.15 292.15 292.15 292.15 292.15 292.15 292.15 292.15 292.15 292.15 292.15 292.15 292.15 292.15 292.15 292.15 292.15 292.15 292.15 292.15 292.15 292.15 292.15 292.15 292.15 292.15 292.15 292.15 292.15 292.15 292.15 292.15 292.15 292.15 292.15 292.15 292.15 292.15 292.15 292.15 292.15 292.15 292.15 292.15 292.15 292.15 292.15 292.15 292.15 292.15 292.15 292.15 292.15 292.15 292.15 292.15 292.15 292.15 292.15 292.15 292.15 
90 292.15 292.15 292.15 292.15 292.15 292.15 292.15 292.15 292.15 292.15 292.15 292.15 292.15 292.15 292.15 292.15 292.15 292.15 292.15 292.15 292.15 292.15 292.15 292.15 292.15 292.15 292.15 292.15 292.15 292.15 292.15 292.15 292.15 292.15 292.15 292.15 292.15 292.15 292.15 292.15 292.15 292.15 292.15 292.15 292.15 292.15 292.15 292.15 292.15 292.15 292.15 292.15 292.15 292.15 292.15 292.15 292.15 292.15 292.15 292.15 292.15 292.15 292.15 292.15 292.15 292.15 292.15 292.15 292.15 292.15 292.15 292.15 292.15 292.15 292.15 
90 292.15 292.15 292.15 292.15 292.15 292.15 292.15 292.15 292.15 292.15 292.15 292.15 292.15 292.15 292.15 292.15 292.15 292.15 292.15 292.15 292.15 292.15 292.15 292.15 292.15 292.15 292.15 292.15 292.15 292.15 292.15 292.15 292.15 292.15 292.15 292.15 292.15 292.15 292.15 292.15 292.15 292.15 292.15 292.15 292.15 292.15 292.15 292.15 292.15 292.15 292.15 292.15 292.15 292.15 292.15 292.15 292.15 292.15 292.15 292.15 292.15 292.15 292.15 292.15 292.15 292.15 292.15 292.15 292.15 292.15 292.15 292.15 292.15 292.15 292.15 

92 292.15 292.15 292.15 292.15 292.15 292.15 292.15 292.15 292.15 292.15 292.15 292.15 292.15 292.15 292.15 292.15 292.15 292.15 292.15 292.15 292.15 292.15 292.15 292.15 292.15 292.15 292.15 292.15 292.15 292.15 292.15 292.15 292.15 292.15 292.15 292.15 292.15 292.15 292.15 292.15 292.15 292.15 292.15 292.15 292.15 292.15 292.15 292.15 292.15 292.15 292.15 292.15 292.15 292.15 292.15 292.15 292.15 292.15 292.15 292.15 292.15 292.15 292.15 292.15 292.15 292.15 292.15 292.15 292.15 292.15 292.15 292.15 292.151 292.157 292.174 
92 292.15 292.15 292.15 292.15 292.15 292.15 292.15 292.15 292.15 292.15 292.15 292.15 292.15 292.15 292.15 292.15 292.15 292.15 292.15 292.15 292.15 292.15 292.15 292.15 292.15 292.15 292.15 292.15 292.15 292.15 292.15 292.15 292.15 292.15 292.15 292.15 292.15 292.15 292.15 292.15 292.15 292.15 292.15 292.15 292.15 292.15 292.15 292.15 292.15 292.15 292.15 292.15 292.15 292.15 292.15 292.15 292.15 292.15 292.15 292.15 292.15 292.15 292.15 292.15 292.15 292.15 292.15 292.15 292.15 292.15 292.15 292.15 292.151 292.157 292.174 
92 292.15 292.15 292.15 292.15 292.15 292.15 292.15 292.15 292.15 292.15 292.15 292.15 292.15 292.15 292.15 292.15 292.15 292.15 292.15 292.15 292.15 292.15 292.15 292.15 292.15 292.15 292.15 292.15 292.15 292.15 292.15 292.15 292.15 292.15 292.15 292.15 292.15 292.15 292.15 292.15 292.15 292.15 292.15 292.15 292.15 292.15 292.15 292.15 292.15 292.15 292.15 292.15 292.15 292.15 292.15 292.15 292.15 292.15 292.15 292.15 292.15 292.15 292.15 292.15 292.15 292.15 292.15 292.15 292.15 292.15 292.15 292.15 292.151 292.157 292.174 
92 292.15 292.15 292.15 292.15 292.15 292.15 292.15 292.15 292.15 292.15 292.15 292.15 292.15 292.15 292.15 292.15 292.15 292.15 292.15 292.15 292.15 292.15 292.15 292.15 292.15 292.15 292.15 292.15 292.15 292.15 292.15 292.15 292.15 292.15 292.15 292.15 292.15 292.15 292.15 292.15 292.15 292.15 292.15 292.15 292.15 292.15 292.15 292.15 292.15 292.15 292.15 292.15 292.15 292.15 292.15 292.15 292.15 292.15 292.15 292.15 292.15 292.15 292.15 292.15 292.15 292.15 292.15 292.15 292.15 292.15 292.15 292.15 292.151 292.157 292.174 
92 292.15 292.15 292.15 292.15 292.15 292.15 292.15 292.15 292.15 292.15 292.15 292.15 292.15 292.15 292.15 292.15 292.15 292.15 292.15 292.15 292.15 292.15 292.15 292.15 292.15 292.15 292.15 292.15 292.15 292.15 292.15 292.15 292.15 292.15 292.15 292.15 292.15 292.15 292.15 292.15 292.15 292.15 292.15 292.15 292.15 292.15 292.15 292.15 292.15 292.15 292.15 292.15 292.15 292.15 292.15 292.15 292.15 292.15 292.15 292.15 292.15 292.15 292.15 292.15 292.15 292.15 292.15 292.15 292.15 292.15 292.15 292.15 292.151 292.157 292.174 
92 292.15 292.15 292.15 292.15 292.15 292.15 292.15 292.15 292.15 292.15 292.15 292.15 292.15 292.15 292.15 292.15 292.15 292.15 292.15 292.15 292.15 292.15 292.15 292.15 292.15 292.15 292.15 292.15 292.15 292.15 292.15 292.15 292.15 292.15 292.15 292.15 292.15 292.15 292.15 292.15 292.15 292.15 292.15 292.15 292.15 292.15 292.15 292.15 292.15 292.15 292.15 292.15 292.15 292.15 292.15 292.15 292.15 292.15 292.15 292.15 292.15 292.15 292.15 292.15 292.15 292.15 292.15 292.15 292.15 292.15 292.15 292.15 292.151 292.157 292.174 
92 292.15 292.15 292.15 292.15 292.15 292.15 292.15 292.15 292.15 292.15 292.15 292.15 292.15 292.15 292.15 292.15 292.15 292.15 292.15 292.15 292.15 292.15 292.15 292.15 292.15 292.15 292.15 292.15 292.15 292.15 292.15 292.15 292.15 292.15 292.15 292.15 292.15 292.15 292.15 292.15 292.15 292.15 292.15 292.15 292.15 292.15 292.15 292.15 292.15 292.15 292.15 292.15 292.15 292.15 292.15 292.15 292.15 292.15 292.15 292.15 292.15 292.15 292.15 292.15 292.15 292.15 292.15 292.15 292.15 292.15 292.15 292.15 292.151 292.157 292.174 
92 292.15 292.15 292.15 292.15 292.15 292.15 292.15 292.15 292.15 292.15 292.15 292.15 292.15 292.15 292.15 292.15 292.15 292.15 292.15 292.15 292.15 292.15 292.15 292.15 292.15 292.15 292.15 292.15 292.15 292.15 292.15 292.15 292.15 292.15 292.15 292.15 292.15 292.15 292.15 292.15 292.15 292.15 292.15 292.15 292.15 292.15 292.15 292.15 292.15 292.15 292.15 292.15 292.15 292.15 292.15 292.15 292.15 292.15 292.15 292.15 292.15 292.15 292.15 292.15 292.15 292.15 292.15 292.15 292.15 292.15 292.15 292.15 292.151 292.157 292.174 
92 292.15 292.15 292.15 292.15 292.15 292.15 292.15 292.15 292.15 292.15 292.15 292.15 292.15 292.15 292.15 292.15 292.15 292.15 292.15 292.15 292.15 292.15 292.15 292.15 292.15 292.15 292.15 292.15 292.15 292.15 292.15 292.15 292.15 292.15 292.15 292.15 292.15 292.15 292.15 292.15 292.15 292.15 292.15 292.15 292.15 292.15 292.15 292.15 292.15 292.15 292.15 292.15 292.15 292.15 292.15 292.15 292.15 292.15 292.15 292.15 292.15 292.15 292.15 292.15 292.15 292.15 292.15 292.15 292.15 292.15 292.15 292.15 292.151 292.157 292.174 
92 292.15 292.15 292.15 292.15 292.15 292.15 292.15 292.15 292.15 292.15 292.15 292.15 292.15 292.15 292.15 292.15 292.15 292.15 292.15 292.15 292.15 292.15 292.15 292.15 292.15 292.15 292.15 292.15 292.15 292.15 292.15 292.15 292.15 292.15 292.15 292.15 292.15 292.15 292.15 292.15 292.15 292.15 292.15 292.15 292.15 292.15 292.15 292.15 292.15 292.15 292.15 292.15 292.15 292.15 292.15 292.15 292.15 292.15 292.15 292.15 292.15 292.15 292.15 292.15 292.15 292.15 292.15 292.15 292.15 292.15 292.15 292.15 292.151 292.157 292.174 
92 292.15 292.15 292.15 292.15 292.15 292.15 292.15 292.15 292.15 292.15 292.15 292.15 292.15 292.15 292.15 292.15 292.15 292.15 292.15 292.15 292.15 292.15 292.15 292.15 292.15 292.15 292.15 292.15 292.15 292.15 292.15 292.15 292.15 292.15 292.15 292.15 292.15 292.15 292.15 292.15 292.15 292.15 292.15 292.15 292.15 292.15 292.15 292.15 292.15 292.15 292.15 292.15 292.15 292.15 292.15 292.15 292.15 292.15 292.15 292.15 292.15 292.15 292.15 292.15 292.15 292.15 292.15 292.15 292.15 292.15 292.15 292.15 292.151 292.157 292.174 
92 292.15 292.15 292.15 292.15 292.15 292.15 292.15 292.15 292.15 292.15 292.15 292.15 292.15 292.15 292.15 292.15 292.15 292.15 292.15 292.15 292.15 292.15 292.15 292.15 292.15 292.15 292.15 292.15 292.15 292.15 292.15 292.15 292.15 292.15 292.15 292.15 292.15 292.15 292.15 292.15 292.15 292.15 292.15 292.15 292.15 292.15 292.15 292.15 292.15 292.15 292.15 292.15 292.15 292.15 292.15 292.15 292.15 292.15 292.15 292.15 292.15 292.15 292.15 292.15 292.15 292.15 292.15 292.15 292.15 292.15 292.15 292.15 292.151 292.157 292.174 
92 292.15 292.15 292.15 292.15 292.15 292.15 292.15 292.15 292.15 292.15 292.15 292.15 292.15 292.15 292.15 292.15 292.15 292.15 292.15 292.15 292.15 292.15 292.15 292.15 292.15 292.15 292.15 292.15 292.15 292.15 292.15 292.15 292.15 292.15 292.15 292.15 292.15 292.15 292.15 292.15 292.15 292.15 292.15 292.15 292.15 292.15 292.15 292.15 292.15 292.15 292.15 292.15 292.15 292.15 292.15 292.15 292.15 292.15 292.15 292.15 292.15 292.15 292.15 292.15 292.15 292.15 292.15 292.15 292.15 292.15 292.15 292.15 292.151 292.157 292.174 
92 292.15 292.15 292.15 292.15 292.15 292.15 292.15 292.15 292.15 292.15 292.15 292.15 292.15 292.15 292.15 292.15 292.15 292.15 292.15 292.15 292.15 292.15 292.15 292.15 292.15 292.15 292.15 292.15 292.15 292.15 292.15 292.15 292.15 292.15 292.15 292.15 292.15 292.15 292.15 292.15 292.15 292.15 292.15 292.15 292.15 292.15 292.15 292.15 292.15 292.15 292.15 292.15 292.15 292.15 292.15 292.15 292.15 292.15 292.15 292.15 292.15 292.15 292.15 292.15 292.15 292.15 292.15 292.15 292.15 292.15 292.15 292.15 292.151 292.157 292.174 
92 292.15 292.15 292.15 292.15 292.15 292.15 292.15 292.15 292.15 292.15 292.15 292.15 292.15 292.15 292.15 292.15 292.15 292.15 292.15 292.15 292.15 292.15 292.15 292.15 292.15 292.15 292.15 292.15 292.15 292.15 292.15 292.15 292.15 292.15 292.15 292.15 292.15 292.15 292.15 292.15 292.15 292.15 292.15 292.15 292.15 292.15 292.15 292.15 292.15 292.15 292.15 292.15 292.15 292.15 292.15 292.15 292.15 292.15 292.15 292.15 292.15 292.15 292.15 292.15 292.15 292.15 292.15 292.15 292.15 292.15 292.15 292.15 292.151 292.157 292.174 
92 292.15 292.15 292.15 292.15 292.15 292.15 292.15 292.15 292.15 292.15 292.15 292.15 292.15 292.15 292.15 292.15 292.15 292.15 292.15 292.15 292.15 292.15 292.15 292.15 292.15 292.15 292.15 292.15 292.15 292.15 292.15 292.15 292.15 292.15 292.15 292.15 292.15 292.15 292.15 292.15 292.15 292.15 292.15 292.15 292.15 292.15 292.15 292.15 292.15 292.15 292.15 292.15 292.15 292.15 292.15 292.15 292.15 292.15 292.15 292.15 292.15 292.15 292.15 292.15 292.15 292.15 292.15 292.15 292.15 292.15 292.15 292.15 292.151 292.157 292.174 

94 292.15 292.15 292.15 292.15 292.15 292.15 292.15 292.15 292.15 292.15 292.15 292.15 292.15 292.15 292.15 292.15 292.15 292.15 292.15 292.15 292.15 292.15 292.15 292.15 292.15 292.15 292.15 292.15 292.15 292.15 292.15 292.15 292.15 292.15 292.15 292.15 292.15 292.15 292.15 292.15 292.15 292.15 292.15 292.15 292.15 292.15 292.15 292.15 292.15 292.15 292.15 292.15 292.15 292.15 292.15 292.15 292.15 292.15 292.15 292.15 292.15 292.15 292.15 292.15 292.15 292.15 292.15 292.15 292.15 292.15 292.15 292.151 292.154 292.17 292.239 
94 292.15 292.15 292.15 292.15 292.15 292.15 292.15 292.15 292.15 292.15 292.15 292.15 292.15 292.15 292.15 292.15 292.15 292.15 292.15 292.15 292.15 292.15 292.15 292.15 292.15 292.15 292.15 292.15 292.15 292.15 292.15 292.15 292.15 292.15 292.15 292.15 292.15 292.15 292.15 292.15 292.15 292.15 292.15 292.15 292.15 292.15 292.15 292.15 292.15 292.15 292.15 292.15 292.15 292.15 292.15 292.15 292.15 292.15 292.15 292.15 292.15 292.15 292.15 292.15 292.15 292.15 292.15 292.15 292.15 292.15 292.15 292.151 292.154 292.17 292.239 
94 292.15 292.15 292.15 292.15 292.15 292.15 292.15 292.15 292.15 292.15 292.15 292.15 292.15 292.15 292.15 292.15 292.15 292.15 292.15 292.15 292.15 292.15 292.15 292.15 292.15 292.15 292.15 292.15 292.15 292.15 292.15 292.15 292.15 292.15 292.15 292.15 292.15 292.15 292.15 292.15 292.15 292.15 292.15 292.15 292.15 292.15 292.15 292.15 292.15 292.15 292.15 292.15 292.15 292.15 292.15 292.15 292.15 292.15 292.15 292.15 292.15 292.15 292.15 292.15 292.15 292.15 292.15 292.15 292.15 292.15 292.15 292.151 292.154 292.17 292.239
[truncated: 4,851,568 more chars]
