# Supplementary material for: FireStem2D – A Two-Dimensional Heat Transfer Model for Simulating Tree Stem Injury in Fires
Source: PLoS One. 2013 Jul 19;8(7):e70110. doi: 10.1371/journal.pone.0070110 (PMC3716762; doi:10.1371/journal.pone.0070110)
Supplement: Appendix S3 — All temperature and heat flux data for the surface and the crown fire. (XLSX) [file pone.0070110.s003.xlsx]

## Sheet: Metadata
LOW_0t	Refers to low surface fire at 0m from ground
LOW_4t	Refers to low surface fire at 4m from ground
CROWN_3t	Refers to crown fire at 3m from ground
CROWN_6t	Refers to crown fire at 6m from ground
time step is 1 sec
Wedge1 temperature (oC)	Wedge2 temperature (oC)	Wedge3 temperature (oC)	Wedge4 temperature (oC)	Wedge5 temperature (oC)	Wedge6 temperature (oC)	Wedge7 temperature (oC)	Wedge8 temperature (oC)	Wedge9 temperature (oC)	Wedge10 temperature (oC)	Wedge11 temperature (oC)	Wedge12 temperature (oC)	Wedge13 temperature (oC)	Wedge14 temperature (oC)	Wedge15 temperature (oC)	Wedge16 temperature (oC)
LOW_0h	Refers to low surface fire at 0m from ground
LOW_4h	Refers to low surface fire at 4m from ground
CROWN_3h	Refers to crown fire at 3m from ground
CROWN_6h	Refers to crown fire at 6m from ground
time step is 1 sec
Wedge1 Heat flux (kj/m^2)	Wedge2 Heat flux (kj/m^2)	Wedge3 Heat flux (kj/m^2)	Wedge4 Heat flux (kj/m^2)	Wedge5 Heat flux (kj/m^2)	Wedge6 Heat flux (kj/m^2)	Wedge7 Heat flux (kj/m^2)	Wedge8 Heat flux (kj/m^2)	Wedge9 Heat flux (kj/m^2)	Wedge10 Heat flux (kj/m^2)	Wedge11 Heat flux (kj/m^2)	Wedge12 Heat flux (kj/m^2)	Wedge13 Heat flux (kj/m^2)	Wedge14 Heat flux (kj/m^2)	Wedge15 Heat flux (kj/m^2)	Wedge16 Heat flux (kj/m^2)

## Sheet: LOW_0t
9.78	9.78	9.78	9.78	9.78	9.78	9.78	9.78	9.78	9.78	9.78	9.78	9.78	9.78	9.78	9.78
9.78	9.78	9.78	9.78	9.78	9.78	9.78	9.78	9.78	9.78	9.78	9.78	9.78	9.78	9.78	9.78
9.8	9.8	9.8	9.8	9.8	9.8	9.8	9.8	9.8	9.8	9.8	9.8	9.8	9.8	9.8	9.8
9.82	9.82	9.82	9.82	9.82	9.82	9.82	9.82	9.82	9.82	9.82	9.82	9.82	9.82	9.82	9.82
9.79	9.79	9.79	9.79	9.79	9.79	9.79	9.79	9.79	9.79	9.79	9.79	9.79	9.79	9.79	9.79
9.85	9.85	9.85	9.85	9.85	9.85	9.85	9.85	9.85	9.85	9.85	9.85	9.85	9.85	9.85	9.85
9.9	9.9	9.9	9.9	9.9	9.9	9.9	9.9	9.9	9.9	9.9	9.9	9.9	9.9	9.9	9.9
9.87	9.87	9.87	9.87	9.87	9.87	9.87	9.87	9.87	9.87	9.87	9.87	9.87	9.87	9.87	9.87
9.99	9.99	9.99	9.99	9.99	9.99	9.99	9.99	9.99	9.99	9.99	9.99	9.99	9.99	9.99	9.99
10.03	10.03	10.03	10.03	10.03	10.03	10.03	10.03	10.03	10.03	10.03	10.03	10.03	10.03	10.03	10.03
10.05	10.05	10.05	10.05	10.05	10.05	10.05	10.05	10.05	10.05	10.05	10.05	10.05	10.05	10.05	10.05
10.07	10.07	10.07	10.07	10.07	10.07	10.07	10.07	10.07	10.07	10.07	10.07	10.07	10.07	10.07	10.07
10.05	10.05	10.05	10.05	10.05	10.05	10.05	10.05	10.05	10.05	10.05	10.05	10.05	10.05	10.05	10.05
10.04	10.04	10.04	10.04	10.04	10.04	10.04	10.04	10.04	10.04	10.04	10.04	10.04	10.04	10.04	10.04
10.03	10.03	10.03	10.03	10.03	10.03	10.03	10.03	10.03	10.03	10.03	10.03	10.03	10.03	10.03	10.03
10.18	10.18	10.18	10.18	10.18	10.18	10.18	10.18	10.18	10.18	10.18	10.18	10.18	10.18	10.18	10.18
10	10	10	10	10	10	10	10	10	10	10	10	10	10	10	10
9.89	9.89	9.89	9.89	9.89	9.89	9.89	9.89	9.89	9.89	9.89	9.89	9.89	9.89	9.89	9.89
9.72	9.72	9.72	9.72	9.72	9.72	9.72	9.72	9.72	9.72	9.72	9.72	9.72	9.72	9.72	9.72
9.64	9.64	9.64	9.64	9.64	9.64	9.64	9.64	9.64	9.64	9.64	9.64	9.64	9.64	9.64	9.64
9.66	9.66	9.66	9.66	9.66	9.66	9.66	9.66	9.66	9.66	9.66	9.66	9.66	9.66	9.66	9.66
9.78	9.78	9.78	9.78	9.78	9.78	9.78	9.78	9.78	9.78	9.78	9.78	9.78	9.78	9.78	9.78
9.69	9.69	9.69	9.69	9.69	9.69	9.69	9.69	9.69	9.69	9.69	9.69	9.69	9.69	9.69	9.69
9.65	9.65	9.65	9.65	9.65	9.65	9.65	9.65	9.65	9.65	9.65	9.65	9.65	9.65	9.65	9.65
9.52	9.52	9.52	9.52	9.52	9.52	9.52	9.52	9.52	9.52	9.52	9.52	9.52	9.52	9.52	9.52
9.36	9.36	9.36	9.36	9.36	9.36	9.36	9.36	9.36	9.36	9.36	9.36	9.36	9.36	9.36	9.36
9.44	9.44	9.44	9.44	9.44	9.44	9.44	9.44	9.44	9.44	9.44	9.44	9.44	9.44	9.44	9.44
9.5	9.5	9.5	9.5	9.5	9.5	9.5	9.5	9.5	9.5	9.5	9.5	9.5	9.5	9.5	9.5
9.54	9.54	9.54	9.54	9.54	9.54	9.54	9.54	9.54	9.54	9.54	9.54	9.54	9.54	9.54	9.54
9.57	9.57	9.57	9.57	9.57	9.57	9.57	9.57	9.57	9.57	9.57	9.57	9.57	9.57	9.57	9.57
9.61	9.61	9.61	9.61	9.61	9.61	9.61	9.61	9.61	9.61	9.61	9.61	9.61	9.61	9.61	9.61
9.64	9.64	9.64	9.64	9.64	9.64	9.64	9.64	9.64	9.64	9.64	9.64	9.64	9.64	9.64	9.64
9.73	9.73	9.73	9.73	9.73	9.73	9.73	9.73	9.73	9.73	9.73	9.73	9.73	9.73	9.73	9.73
9.83	9.83	9.83	9.83	9.83	9.83	9.83	9.83	9.83	9.83	9.83	9.83	9.83	9.83	9.83	9.83
9.94	9.94	9.94	9.94	9.94	9.94	9.94	9.94	9.94	9.94	9.94	9.94	9.94	9.94	9.94	9.94
9.99	9.99	9.99	9.99	9.99	9.99	9.99	9.99	9.99	9.99	9.99	9.99	9.99	9.99	9.99	9.99
9.84	9.84	9.84	9.84	9.84	9.84	9.84	9.84	9.84	9.84	9.84	9.84	9.84	9.84	9.84	9.84
9.95	9.95	9.95	9.95	9.95	9.95	9.95	9.95	9.95	9.95	9.95	9.95	9.95	9.95	9.95	9.95
9.62	9.62	9.62	9.62	9.62	9.62	9.62	9.62	9.62	9.62	9.62	9.62	9.62	9.62	9.62	9.62
9.5	9.5	9.5	9.5	9.5	9.5	9.5	9.5	9.5	9.5	9.5	9.5	9.5	9.5	9.5	9.5
9.53	9.53	9.53	9.53	9.53	9.53	9.53	9.53	9.53	9.53	9.53	9.53	9.53	9.53	9.53	9.53
9.53	9.53	9.53	9.53	9.53	9.53	9.53	9.53	9.53	9.53	9.53	9.53	9.53	9.53	9.53	9.53
9.57	9.57	9.57	9.57	9.57	9.57	9.57	9.57	9.57	9.57	9.57	9.57	9.57	9.57	9.57	9.57
9.61	9.61	9.61	9.61	9.61	9.61	9.61	9.61	9.61	9.61	9.61	9.61	9.61	9.61	9.61	9.61
9.71	9.71	9.71	9.71	9.71	9.71	9.71	9.71	9.71	9.71	9.71	9.71	9.71	9.71	9.71	9.71
9.72	9.72	9.72	9.72	9.72	9.72	9.72	9.72	9.72	9.72	9.72	9.72	9.72	9.72	9.72	9.72
9.77	9.77	9.77	9.77	9.77	9.77	9.77	9.77	9.77	9.77	9.77	9.77	9.77	9.77	9.77	9.77
9.83	9.83	9.83	9.83	9.83	9.83	9.83	9.83	9.83	9.83	9.83	9.83	9.83	9.83	9.83	9.83
9.97	9.97	9.97	9.97	9.97	9.97	9.97	9.97	9.97	9.97	9.97	9.97	9.97	9.97	9.97	9.97
9.97	9.97	9.97	9.97	9.97	9.97	9.97	9.97	9.97	9.97	9.97	9.97	9.97	9.97	9.97	9.97
9.99	9.99	9.99	9.99	9.99	9.99	9.99	9.99	9.99	9.99	9.99	9.99	9.99	9.99	9.99	9.99
10.06	10.06	10.06	10.06	10.06	10.06	10.06	10.06	10.06	10.06	10.06	10.06	10.06	10.06	10.06	10.06
10.13	10.13	10.13	10.13	10.13	10.13	10.13	10.13	10.13	10.13	10.13	10.13	10.13	10.13	10.13	10.13
10.1	10.1	10.1	10.1	10.1	10.1	10.1	10.1	10.1	10.1	10.1	10.1	10.1	10.1	10.1	10.1
9.97	9.97	9.97	9.97	9.97	9.97	9.97	9.97	9.97	9.97	9.97	9.97	9.97	9.97	9.97	9.97
9.9	9.9	9.9	9.9	9.9	9.9	9.9	9.9	9.9	9.9	9.9	9.9	9.9	9.9	9.9	9.9
9.91	9.91	9.91	9.91	9.91	9.91	9.91	9.91	9.91	9.91	9.91	9.91	9.91	9.91	9.91	9.91
9.93	9.93	9.93	9.93	9.93	9.93	9.93	9.93	9.93	9.93	9.93	9.93	9.93	9.93	9.93	9.93
10.04	10.04	10.04	10.04	10.04	10.04	10.04	10.04	10.04	10.04	10.04	10.04	10.04	10.04	10.04	10.04
10.05	10.05	10.05	10.05	10.05	10.05	10.05	10.05	10.05	10.05	10.05	10.05	10.05	10.05	10.05	10.05
9.96	9.96	9.96	9.96	9.96	9.96	9.96	9.96	9.96	9.96	9.96	9.96	9.96	9.96	9.96	9.96
9.93	9.93	9.93	9.93	9.93	9.93	9.93	9.93	9.93	9.93	9.93	9.93	9.93	9.93	9.93	9.93
9.97	9.97	9.97	9.97	9.97	9.97	9.97	9.97	9.97	9.97	9.97	9.97	9.97	9.97	9.97	9.97
10.01	10.01	10.01	10.01	10.01	10.01	10.01	10.01	10.01	10.01	10.01	10.01	10.01	10.01	10.01	10.01
10.15	10.15	10.15	10.15	10.15	10.15	10.15	10.15	10.15	10.15	10.15	10.15	10.15	10.15	10.15	10.15
10.14	10.14	10.14	10.14	10.14	10.14	10.14	10.14	10.14	10.14	10.14	10.14	10.14	10.14	10.14	10.14
10.13	10.13	10.13	10.13	10.13	10.13	10.13	10.13	10.13	10.13	10.13	10.13	10.13	10.13	10.13	10.13
10.24	10.24	10.24	10.24	10.24	10.24	10.24	10.24	10.24	10.24	10.24	10.24	10.24	10.24	10.24	10.24
10.23	10.23	10.23	10.23	10.23	10.23	10.23	10.23	10.23	10.23	10.23	10.23	10.23	10.23	10.23	10.23
10.27	10.27	10.27	10.27	10.27	10.27	10.27	10.27	10.27	10.27	10.27	10.27	10.27	10.27	10.27	10.27
10.39	10.39	10.39	10.39	10.39	10.39	10.39	10.39	10.39	10.39	10.39	10.39	10.39	10.39	10.39	10.39
10.43	10.43	10.43	10.43	10.43	10.43	10.43	10.43	10.43	10.43	10.43	10.43	10.43	10.43	10.43	10.43
10.62	10.62	10.62	10.62	10.62	10.62	10.62	10.62	10.62	10.62	10.62	10.62	10.62	10.62	10.62	10.62
10.74	10.74	10.74	10.74	10.74	10.74	10.74	10.74	10.74	10.74	10.74	10.74	10.74	10.74	10.74	10.74
10.71	10.71	10.71	10.71	10.71	10.71	10.71	10.71	10.71	10.71	10.71	10.71	10.71	10.71	10.71	10.71
10.56	10.56	10.56	10.56	10.56	10.56	10.56	10.56	10.56	10.56	10.56	10.56	10.56	10.56	10.56	10.56
10.63	10.63	10.63	10.63	10.63	10.63	10.63	10.63	10.63	10.63	10.63	10.63	10.63	10.63	10.63	10.63
10.67	10.67	10.67	10.67	10.67	10.67	10.67	10.67	10.67	10.67	10.67	10.67	10.67	10.67	10.67	10.67
10.53	10.53	10.53	10.53	10.53	10.53	10.53	10.53	10.53	10.53	10.53	10.53	10.53	10.53	10.53	10.53
10.54	10.54	10.54	10.54	10.54	10.54	10.54	10.54	10.54	10.54	10.54	10.54	10.54	10.54	10.54	10.54
10.51	10.51	10.51	10.51	10.51	10.51	10.51	10.51	10.51	10.51	10.51	10.51	10.51	10.51	10.51	10.51
10.55	10.55	10.55	10.55	10.55	10.55	10.55	10.55	10.55	10.55	10.55	10.55	10.55	10.55	10.55	10.55
10.57	10.57	10.57	10.57	10.57	10.57	10.57	10.57	10.57	10.57	10.57	10.57	10.57	10.57	10.57	10.57
10.49	10.49	10.49	10.49	10.49	10.49	10.49	10.49	10.49	10.49	10.49	10.49	10.49	10.49	10.49	10.49
10.28	10.28	10.28	10.28	10.28	10.28	10.28	10.28	10.28	10.28	10.28	10.28	10.28	10.28	10.28	10.28
9.99	9.99	9.99	9.99	9.99	9.99	9.99	9.99	9.99	9.99	9.99	9.99	9.99	9.99	9.99	9.99
9.92	9.92	9.92	9.92	9.92	9.92	9.92	9.92	9.92	9.92	9.92	9.92	9.92	9.92	9.92	9.92
9.97	9.97	9.97	9.97	9.97	9.97	9.97	9.97	9.97	9.97	9.97	9.97	9.97	9.97	9.97	9.97
10.11	10.11	10.11	10.11	10.11	10.11	10.11	10.11	10.11	10.11	10.11	10.11	10.11	10.11	10.11	10.11
10.11	10.11	10.11	10.11	10.11	10.11	10.11	10.11	10.11	10.11	10.11	10.11	10.11	10.11	10.11	10.11
10.2	10.2	10.2	10.2	10.2	10.2	10.2	10.2	10.2	10.2	10.2	10.2	10.2	10.2	10.2	10.2
10.32	10.32	10.32	10.32	10.32	10.32	10.32	10.32	10.32	10.32	10.32	10.32	10.32	10.32	10.32	10.32
10.66	10.66	10.66	10.66	10.66	10.66	10.66	10.66	10.66	10.66	10.66	10.66	10.66	10.66	10.66	10.66
10.69	10.69	10.69	10.69	10.69	10.69	10.69	10.69	10.69	10.69	10.69	10.69	10.69	10.69	10.69	10.69
10.85	10.85	10.85	10.85	10.85	10.85	10.85	10.85	10.85	10.85	10.85	10.85	10.85	10.85	10.85	10.85
10.95	10.95	10.95	10.95	10.95	10.95	10.95	10.95	10.95	10.95	10.95	10.95	10.95	10.95	10.95	10.95
10.84	10.84	10.84	10.84	10.84	10.84	10.84	10.84	10.84	10.84	10.84	10.84	10.84	10.84	10.84	10.84
10.78	10.78	10.78	10.78	10.78	10.78	10.78	10.78	10.78	10.78	10.78	10.78	10.78	10.78	10.78	10.78
10.83	10.83	10.83	10.83	10.83	10.83	10.83	10.83	10.83	10.83	10.83	10.83	10.83	10.83	10.83	10.83
10.66	10.66	10.66	10.66	10.66	10.66	10.66	10.66	10.66	10.66	10.66	10.66	10.66	10.66	10.66	10.66
10.39	10.39	10.39	10.39	10.39	10.39	10.39	10.39	10.39	10.39	10.39	10.39	10.39	10.39	10.39	10.39
10.32	10.32	10.32	10.32	10.32	10.32	10.32	10.32	10.32	10.32	10.32	10.32	10.32	10.32	10.32	10.32
10.37	10.37	10.37	10.37	10.37	10.37	10.37	10.37	10.37	10.37	10.37	10.37	10.37	10.37	10.37	10.37
10.49	10.49	10.49	10.49	10.49	10.49	10.49	10.49	10.49	10.49	10.49	10.49	10.49	10.49	10.49	10.49
10.85	10.85	10.85	10.85	10.85	10.85	10.85	10.85	10.85	10.85	10.85	10.85	10.85	10.85	10.85	10.85
10.79	10.79	10.79	10.79	10.79	10.79	10.79	10.79	10.79	10.79	10.79	10.79	10.79	10.79	10.79	10.79
10.84	10.84	10.84	10.84	10.84	10.84	10.84	10.84	10.84	10.84	10.84	10.84	10.84	10.84	10.84	10.84
10.91	10.91	10.91	10.91	10.91	10.91	10.91	10.91	10.91	10.91	10.91	10.91	10.91	10.91	10.91	10.91
10.66	10.66	10.66	10.66	10.66	10.66	10.66	10.66	10.66	10.66	10.66	10.66	10.66	10.66	10.66	10.66
11.01	11.01	11.01	11.01	11.01	11.01	11.01	11.01	11.01	11.01	11.01	11.01	11.01	11.01	11.01	11.01
10.93	10.93	10.93	10.93	10.93	10.93	10.93	10.93	10.93	10.93	10.93	10.93	10.93	10.93	10.93	10.93
11.18	11.18	11.18	11.18	11.18	11.18	11.18	11.18	11.18	11.18	11.18	11.18	11.18	11.18	11.18	11.18
11.34	11.34	11.34	11.34	11.34	11.34	11.34	11.34	11.34	11.34	11.34	11.34	11.34	11.34	11.34	11.34
11.12	11.12	11.12	11.12	11.12	11.12	11.12	11.12	11.12	11.12	11.12	11.12	11.12	11.12	11.12	11.12
11.04	11.04	11.04	11.04	11.04	11.04	11.04	11.04	11.04	11.04	11.04	11.04	11.04	11.04	11.04	11.04
11.01	11.01	11.01	11.01	11.01	11.01	11.01	11.01	11.01	11.01	11.01	11.01	11.01	11.01	11.01	11.01
11.22	11.22	11.22	11.22	11.22	11.22	11.22	11.22	11.22	11.22	11.22	11.22	11.22	11.22	11.22	11.22
11.07	11.07	11.07	11.07	11.07	11.07	11.07	11.07	11.07	11.07	11.07	11.07	11.07	11.07	11.07	11.07
11.11	11.11	11.11	11.11	11.11	11.11	11.11	11.11	11.11	11.11	11.11	11.11	11.11	11.11	11.11	11.11
11.23	11.23	11.23	11.23	11.23	11.23	11.23	11.23	11.23	11.23	11.23	11.23	11.23	11.23	11.23	11.23
11.25	11.25	11.25	11.25	11.25	11.25	11.25	11.25	11.25	11.25	11.25	11.25	11.25	11.25	11.25	11.25
11.08	11.08	11.08	11.08	11.08	11.08	11.08	11.08	11.08	11.08	11.08	11.08	11.08	11.08	11.08	11.08
11	11	11	11	11	11	11	11	11	11	11	11	11	11	11	11
11.08	11.08	11.08	11.08	11.08	11.08	11.08	11.08	11.08	11.08	11.08	11.08	11.08	11.08	11.08	11.08
10.99	10.99	10.99	10.99	10.99	10.99	10.99	10.99	10.99	10.99	10.99	10.99	10.99	10.99	10.99	10.99
11.09	11.09	11.09	11.09	11.09	11.09	11.09	11.09	11.09	11.09	11.09	11.09	11.09	11.09	11.09	11.09
11.14	11.14	11.14	11.14	11.14	11.14	11.14	11.14	11.14	11.14	11.14	11.14	11.14	11.14	11.14	11.14
11.23	11.23	11.23	11.23	11.23	11.23	11.23	11.23	11.23	11.23	11.23	11.23	11.23	11.23	11.23	11.23
11.07	11.07	11.07	11.07	11.07	11.07	11.07	11.07	11.07	11.07	11.07	11.07	11.07	11.07	11.07	11.07
11.07	11.07	11.07	11.07	11.07	11.07	11.07	11.07	11.07	11.07	11.07	11.07	11.07	11.07	11.07	11.07
10.95	10.95	10.95	10.95	10.95	10.95	10.95	10.95	10.95	10.95	10.95	10.95	10.95	10.95	10.95	10.95
10.96	10.96	10.96	10.96	10.96	10.96	10.96	10.96	10.96	10.96	10.96	10.96	10.96	10.96	10.96	10.96
11.12	11.12	11.12	11.12	11.12	11.12	11.12	11.12	11.12	11.12	11.12	11.12	11.12	11.12	11.12	11.12
10.87	10.87	10.87	10.87	10.87	10.87	10.87	10.87	10.87	10.87	10.87	10.87	10.87	10.87	10.87	10.87
10.95	10.95	10.95	10.95	10.95	10.95	10.95	10.95	10.95	10.95	10.95	10.95	10.95	10.95	10.95	10.95
11	11	11	11	11	11	11	11	11	11	11	11	11	11	11	11
11.02	11.02	11.02	11.02	11.02	11.02	11.02	11.02	11.02	11.02	11.02	11.02	11.02	11.02	11.02	11.02
11.11	11.11	11.11	11.11	11.11	11.11	11.11	11.11	11.11	11.11	11.11	11.11	11.11	11.11	11.11	11.11
10.89	10.89	10.89	10.89	10.89	10.89	10.89	10.89	10.89	10.89	10.89	10.89	10.89	10.89	10.89	10.89
11.01	11.01	11.01	11.01	11.01	11.01	11.01	11.01	11.01	11.01	11.01	11.01	11.01	11.01	11.01	11.01
10.93	10.93	10.93	10.93	10.93	10.93	10.93	10.93	10.93	10.93	10.93	10.93	10.93	10.93	10.93	10.93
11.19	11.19	11.19	11.19	11.19	11.19	11.19	11.19	11.19	11.19	11.19	11.19	11.19	11.19	11.19	11.19
11.57	11.57	11.57	11.57	11.57	11.57	11.57	11.57	11.57	11.57	11.57	11.57	11.57	11.57	11.57	11.57
11.03	11.03	11.03	11.03	11.03	11.03	11.03	11.03	11.03	11.03	11.03	11.03	11.03	11.03	11.03	11.03
11.16	11.16	11.16	11.16	11.16	11.16	11.16	11.16	11.16	11.16	11.16	11.16	11.16	11.16	11.16	11.16
11.38	11.38	11.38	11.38	11.38	11.38	11.38	11.38	11.38	11.38	11.38	11.38	11.38	11.38	11.38	11.38
11.42	11.42	11.42	11.42	11.42	11.42	11.42	11.42	11.42	11.42	11.42	11.42	11.42	11.42	11.42	11.42
11.52	11.52	11.52	11.52	11.52	11.52	11.52	11.52	11.52	11.52	11.52	11.52	11.52	11.52	11.52	11.52
11.72	11.72	11.72	11.72	11.72	11.72	11.72	11.72	11.72	11.72	11.72	11.72	11.72	11.72	11.72	11.72
12.1	12.1	12.1	12.1	12.1	12.1	12.1	12.1	12.1	12.1	12.1	12.1	12.1	12.1	12.1	12.1
11.86	11.86	11.86	11.86	11.86	11.86	11.86	11.86	11.86	11.86	11.86	11.86	11.86	11.86	11.86	11.86
12.11	12.11	12.11	12.11	12.11	12.11	12.11	12.11	12.11	12.11	12.11	12.11	12.11	12.11	12.11	12.11
12.41	12.41	12.41	12.41	12.41	12.41	12.41	12.41	12.41	12.41	12.41	12.41	12.41	12.41	12.41	12.41
12.35	12.35	12.35	12.35	12.35	12.35	12.35	12.35	12.35	12.35	12.35	12.35	12.35	12.35	12.35	12.35
12.68	12.68	12.68	12.68	12.68	12.68	12.68	12.68	12.68	12.68	12.68	12.68	12.68	12.68	12.68	12.68
12.92	12.92	12.92	12.92	12.92	12.92	12.92	12.92	12.92	12.92	12.92	12.92	12.92	12.92	12.92	12.92
12.84	12.84	12.84	12.84	12.84	12.84	12.84	12.84	12.84	12.84	12.84	12.84	12.84	12.84	12.84	12.84
12.86	12.86	12.86	12.86	12.86	12.86	12.86	12.86	12.86	12.86	12.86	12.86	12.86	12.86	12.86	12.86
12.84	12.84	12.84	12.84	12.84	12.84	12.84	12.84	12.84	12.84	12.84	12.84	12.84	12.84	12.84	12.84
12.78	12.78	12.78	12.78	12.78	12.78	12.78	12.78	12.78	12.78	12.78	12.78	12.78	12.78	12.78	12.78
12.46	12.46	12.46	12.46	12.46	12.46	12.46	12.46	12.46	12.46	12.46	12.46	12.46	12.46	12.46	12.46
12.53	12.53	12.53	12.53	12.53	12.53	12.53	12.53	12.53	12.53	12.53	12.53	12.53	12.53	12.53	12.53
12.66	12.66	12.66	12.66	12.66	12.66	12.66	12.66	12.66	12.66	12.66	12.66	12.66	12.66	12.66	12.66
13.23	13.23	13.23	13.23	13.23	13.23	13.23	13.23	13.23	13.23	13.23	13.23	13.23	13.23	13.23	13.23
12.69	12.69	12.69	12.69	12.69	12.69	12.69	12.69	12.69	12.69	12.69	12.69	12.69	12.69	12.69	12.69
12.69	12.69	12.69	12.69	12.69	12.69	12.69	12.69	12.69	12.69	12.69	12.69	12.69	12.69	12.69	12.69
12.74	12.74	12.74	12.74	12.74	12.74	12.74	12.74	12.74	12.74	12.74	12.74	12.74	12.74	12.74	12.74
12.91	12.91	12.91	12.91	12.91	12.91	12.91	12.91	12.91	12.91	12.91	12.91	12.91	12.91	12.91	12.91
12.99	12.99	12.99	12.99	12.99	12.99	12.99	12.99	12.99	12.99	12.99	12.99	12.99	12.99	12.99	12.99
13.41	13.41	13.41	13.41	13.41	13.41	13.41	13.41	13.41	13.41	13.41	13.41	13.41	13.41	13.41	13.41
13.18	13.18	13.18	13.18	13.18	13.18	13.18	13.18	13.18	13.18	13.18	13.18	13.18	13.18	13.18	13.18
12.5	12.5	12.5	12.5	12.5	12.5	12.5	12.5	12.5	12.5	12.5	12.5	12.5	12.5	12.5	12.5
12.79	12.79	12.79	12.79	12.79	12.79	12.79	12.79	12.79	12.79	12.79	12.79	12.79	12.79	12.79	12.79
12.61	12.61	12.61	12.61	12.61	12.61	12.61	12.61	12.61	12.61	12.61	12.61	12.61	12.61	12.61	12.61
12.25	12.25	12.25	12.25	12.25	12.25	12.25	12.25	12.25	12.25	12.25	12.25	12.25	12.25	12.25	12.25
12.46	12.46	12.46	12.46	12.46	12.46	12.46	12.46	12.46	12.46	12.46	12.46	12.46	12.46	12.46	12.46
12.97	12.97	12.97	12.97	12.97	12.97	12.97	12.97	12.97	12.97	12.97	12.97	12.97	12.97	12.97	12.97
13.11	13.11	13.11	13.11	13.11	13.11	13.11	13.11	13.11	13.11	13.11	13.11	13.11	13.11	13.11	13.11
13.06	13.06	13.06	13.06	13.06	13.06	13.06	13.06	13.06	13.06	13.06	13.06	13.06	13.06	13.06	13.06
12.48	12.48	12.48	12.48	12.48	12.48	12.48	12.48	12.48	12.48	12.48	12.48	12.48	12.48	12.48	12.48
12.58	12.58	12.58	12.58	12.58	12.58	12.58	12.58	12.58	12.58	12.58	12.58	12.58	12.58	12.58	12.58
12.66	12.66	12.66	12.66	12.66	12.66	12.66	12.66	12.66	12.66	12.66	12.66	12.66	12.66	12.66	12.66
12.23	12.23	12.23	12.23	12.23	12.23	12.23	12.23	12.23	12.23	12.23	12.23	12.23	12.23	12.23	12.23
11.94	11.94	11.94	11.94	11.94	11.94	11.94	11.94	11.94	11.94	11.94	11.94	11.94	11.94	11.94	11.94
11.85	11.85	11.85	11.85	11.85	11.85	11.85	11.85	11.85	11.85	11.85	11.85	11.85	11.85	11.85	11.85
11.81	11.81	11.81	11.81	11.81	11.81	11.81	11.81	11.81	11.81	11.81	11.81	11.81	11.81	11.81	11.81
12.31	12.31	12.31	12.31	12.31	12.31	12.31	12.31	12.31	12.31	12.31	12.31	12.31	12.31	12.31	12.31
12.58	12.58	12.58	12.58	12.58	12.58	12.58	12.58	12.58	12.58	12.58	12.58	12.58	12.58	12.58	12.58
12.78	12.78	12.78	12.78	12.78	12.78	12.78	12.78	12.78	12.78	12.78	12.78	12.78	12.78	12.78	12.78
12.71	12.71	12.71	12.71	12.71	12.71	12.71	12.71	12.71	12.71	12.71	12.71	12.71	12.71	12.71	12.71
12.47	12.47	12.47	12.47	12.47	12.47	12.47	12.47	12.47	12.47	12.47	12.47	12.47	12.47	12.47	12.47
12.54	12.54	12.54	12.54	12.54	12.54	12.54	12.54	12.54	12.54	12.54	12.54	12.54	12.54	12.54	12.54
13.39	13.39	13.39	13.39	13.39	13.39	13.39	13.39	13.39	13.39	13.39	13.39	13.39	13.39	13.39	13.39
13.83	13.83	13.83	13.83	13.83	13.83	13.83	13.83	13.83	13.83	13.83	13.83	13.83	13.83	13.83	13.83
13.92	13.92	13.92	13.92	13.92	13.92	13.92	13.92	13.92	13.92	13.92	13.92	13.92	13.92	13.92	13.92
14.01	14.01	14.01	14.01	14.01	14.01	14.01	14.01	14.01	14.01	14.01	14.01	14.01	14.01	14.01	14.01
13.79	13.79	13.79	13.79	13.79	13.79	13.79	13.79	13.79	13.79	13.79	13.79	13.79	13.79	13.79	13.79
13.65	13.65	13.65	13.65	13.65	13.65	13.65	13.65	13.65	13.65	13.65	13.65	13.65	13.65	13.65	13.65
13.53	13.53	13.53	13.53	13.53	13.53	13.53	13.53	13.53	13.53	13.53	13.53	13.53	13.53	13.53	13.53
13.88	13.88	13.88	13.88	13.88	13.88	13.88	13.88	13.88	13.88	13.88	13.88	13.88	13.88	13.88	13.88
14.28	14.28	14.28	14.28	14.28	14.28	14.28	14.28	14.28	14.28	14.28	14.28	14.28	14.28	14.28	14.28
13.98	13.98	13.98	13.98	13.98	13.98	13.98	13.98	13.98	13.98	13.98	13.98	13.98	13.98	13.98	13.98
14.18	14.18	14.18	14.18	14.18	14.18	14.18	14.18	14.18	14.18	14.18	14.18	14.18	14.18	14.18	14.18
14.19	14.19	14.19	14.19	14.19	14.19	14.19	14.19	14.19	14.19	14.19	14.19	14.19	14.19	14.19	14.19
14.72	14.72	14.72	14.72	14.72	14.72	14.72	14.72	14.72	14.72	14.72	14.72	14.72	14.72	14.72	14.72
14.75	14.75	14.75	14.75	14.75	14.75	14.75	14.75	14.75	14.75	14.75	14.75	14.75	14.75	14.75	14.75
14.48	14.48	14.48	14.48	14.48	14.48	14.48	14.48	14.48	14.48	14.48	14.48	14.48	14.48	14.48	14.48
14.82	14.82	14.82	14.82	14.82	14.82	14.82	14.82	14.82	14.82	14.82	14.82	14.82	14.82	14.82	14.82
13.92	13.92	13.92	13.92	13.92	13.92	13.92	13.92	13.92	13.92	13.92	13.92	13.92	13.92	13.92	13.92
13.82	13.82	13.82	13.82	13.82	13.82	13.82	13.82	13.82	13.82	13.82	13.82	13.82	13.82	13.82	13.82
13.28	13.28	13.28	13.28	13.28	13.28	13.28	13.28	13.28	13.28	13.28	13.28	13.28	13.28	13.28	13.28
12.89	12.89	12.89	12.89	12.89	12.89	12.89	12.89	12.89	12.89	12.89	12.89	12.89	12.89	12.89	12.89
13.32	13.32	13.32	13.32	13.32	13.32	13.32	13.32	13.32	13.32	13.32	13.32	13.32	13.32	13.32	13.32
13.91	13.91	13.91	13.91	13.91	13.91	13.91	13.91	13.91	13.91	13.91	13.91	13.91	13.91	13.91	13.91
13.97	13.97	13.97	13.97	13.97	13.97	13.97	13.97	13.97	13.97	13.97	13.97	13.97	13.97	13.97	13.97
13.81	13.81	13.81	13.81	13.81	13.81	13.81	13.81	13.81	13.81	13.81	13.81	13.81	13.81	13.81	13.81
14.06	14.06	14.06	14.06	14.06	14.06	14.06	14.06	14.06	14.06	14.06	14.06	14.06	14.06	14.06	14.06
14.65	14.65	14.65	14.65	14.65	14.65	14.65	14.65	14.65	14.65	14.65	14.65	14.65	14.65	14.65	14.65
15.19	15.19	15.19	15.19	15.19	15.19	15.19	15.19	15.19	15.19	15.19	15.19	15.19	15.19	15.19	15.19
15.07	15.07	15.07	15.07	15.07	15.07	15.07	15.07	15.07	15.07	15.07	15.07	15.07	15.07	15.07	15.07
15.17	15.17	15.17	15.17	15.17	15.17	15.17	15.17	15.17	15.17	15.17	15.17	15.17	15.17	15.17	15.17
15.31	15.31	15.31	15.31	15.31	15.31	15.31	15.31	15.31	15.31	15.31	15.31	15.31	15.31	15.31	15.31
15.6	15.6	15.6	15.6	15.6	15.6	15.6	15.6	15.6	15.6	15.6	15.6	15.6	15.6	15.6	15.6
15.98	15.98	15.98	15.98	15.98	15.98	15.98	15.98	15.98	15.98	15.98	15.98	15.98	15.98	15.98	15.98
15.59	15.59	15.59	15.59	15.59	15.59	15.59	15.59	15.59	15.59	15.59	15.59	15.59	15.59	15.59	15.59
16.52	16.52	16.52	16.52	16.52	16.52	16.52	16.52	16.52	16.52	16.52	16.52	16.52	16.52	16.52	16.52
16.81	16.81	16.81	16.81	16.81	16.81	16.81	16.81	16.81	16.81	16.81	16.81	16.81	16.81	16.81	16.81
17.77	17.77	17.77	17.77	17.77	17.77	17.77	17.77	17.77	17.77	17.77	17.77	17.77	17.77	17.77	17.77
17.72	17.72	17.72	17.72	17.72	17.72	17.72	17.72	17.72	17.72	17.72	17.72	17.72	17.72	17.72	17.72
17.42	17.42	17.42	17.42	17.42	17.42	17.42	17.42	17.42	17.42	17.42	17.42	17.42	17.42	17.42	17.42
17.71	17.71	17.71	17.71	17.71	17.71	17.71	17.71	17.71	17.71	17.71	17.71	17.71	17.71	17.71	17.71
18.46	18.46	18.46	18.46	18.46	18.46	18.46	18.46	18.46	18.46	18.46	18.46	18.46	18.46	18.46	18.46
18.18	18.18	18.18	18.18	18.18	18.18	18.18	18.18	18.18	18.18	18.18	18.18	18.18	18.18	18.18	18.18
17.47	17.47	17.47	17.47	17.47	17.47	17.47	17.47	17.47	17.47	17.47	17.47	17.47	17.47	17.47	17.47
17.85	17.85	17.85	17.85	17.85	17.85	17.85	17.85	17.85	17.85	17.85	17.85	17.85	17.85	17.85	17.85
17.53	17.53	17.53	17.53	17.53	17.53	17.53	17.53	17.53	17.53	17.53	17.53	17.53	17.53	17.53	17.53
17.4	17.4	17.4	17.4	17.4	17.4	17.4	17.4	17.4	17.4	17.4	17.4	17.4	17.4	17.4	17.4
17.65	17.65	17.65	17.65	17.65	17.65	17.65	17.65	17.65	17.65	17.65	17.65	17.65	17.65	17.65	17.65
18.33	18.33	18.33	18.33	18.33	18.33	18.33	18.33	18.33	18.33	18.33	18.33	18.33	18.33	18.33	18.33
17.38	17.38	17.38	17.38	17.38	17.38	17.38	17.38	17.38	17.38	17.38	17.38	17.38	17.38	17.38	17.38
17.04	17.04	17.04	17.04	17.04	17.04	17.04	17.04	17.04	17.04	17.04	17.04	17.04	17.04	17.04	17.04
17.34	17.34	17.34	17.34	17.34	17.34	17.34	17.34	17.34	17.34	17.34	17.34	17.34	17.34	17.34	17.34
17.37	17.37	17.37	17.37	17.37	17.37	17.37	17.37	17.37	17.37	17.37	17.37	17.37	17.37	17.37	17.37
17.37	17.37	17.37	17.37	17.37	17.37	17.37	17.37	17.37	17.37	17.37	17.37	17.37	17.37	17.37	17.37
17.36	17.36	17.36	17.36	17.36	17.36	17.36	17.36	17.36	17.36	17.36	17.36	17.36	17.36	17.36	17.36
17.29	17.29	17.29	17.29	17.29	17.29	17.29	17.29	17.29	17.29	17.29	17.29	17.29	17.29	17.29	17.29
17.2	17.2	17.2	17.2	17.2	17.2	17.2	17.2	17.2	17.2	17.2	17.2	17.2	17.2	17.2	17.2
17.13	17.13	17.13	17.13	17.13	17.13	17.13	17.13	17.13	17.13	17.13	17.13	17.13	17.13	17.13	17.13
17.03	17.03	17.03	17.03	17.03	17.03	17.03	17.03	17.03	17.03	17.03	17.03	17.03	17.03	17.03	17.03
16.65	16.65	16.65	16.65	16.65	16.65	16.65	16.65	16.65	16.65	16.65	16.65	16.65	16.65	16.65	16.65
17.19	17.19	17.19	17.19	17.19	17.19	17.19	17.19	17.19	17.19	17.19	17.19	17.19	17.19	17.19	17.19
17.7	17.7	17.7	17.7	17.7	17.7	17.7	17.7	17.7	17.7	17.7	17.7	17.7	17.7	17.7	17.7
17.84	17.84	17.84	17.84	17.84	17.84	17.84	17.84	17.84	17.84	17.84	17.84	17.84	17.84	17.84	17.84
18.41	18.41	18.41	18.41	18.41	18.41	18.41	18.41	18.41	18.41	18.41	18.41	18.41	18.41	18.41	18.41
18.99	18.99	18.99	18.99	18.99	18.99	18.99	18.99	18.99	18.99	18.99	18.99	18.99	18.99	18.99	18.99
19.05	19.05	19.05	19.05	19.05	19.05	19.05	19.05	19.05	19.05	19.05	19.05	19.05	19.05	19.05	19.05
18.43	18.43	18.43	18.43	18.43	18.43	18.43	18.43	18.43	18.43	18.43	18.43	18.43	18.43	18.43	18.43
17.64	17.64	17.64	17.64	17.64	17.64	17.64	17.64	17.64	17.64	17.64	17.64	17.64	17.64	17.64	17.64
16.77	16.77	16.77	16.77	16.77	16.77	16.77	16.77	16.77	16.77	16.77	16.77	16.77	16.77	16.77	16.77
16.96	16.96	16.96	16.96	16.96	16.96	16.96	16.96	16.96	16.96	16.96	16.96	16.96	16.96	16.96	16.96
17.42	17.42	17.42	17.42	17.42	17.42	17.42	17.42	17.42	17.42	17.42	17.42	17.42	17.42	17.42	17.42
17.23	17.23	17.23	17.23	17.23	17.23	17.23	17.23	17.23	17.23	17.23	17.23	17.23	17.23	17.23	17.23
18.11	18.11	18.11	18.11	18.11	18.11	18.11	18.11	18.11	18.11	18.11	18.11	18.11	18.11	18.11	18.11
18.15	18.15	18.15	18.15	18.15	18.15	18.15	18.15	18.15	18.15	18.15	18.15	18.15	18.15	18.15	18.15
17.86	17.86	17.86	17.86	17.86	17.86	17.86	17.86	17.86	17.86	17.86	17.86	17.86	17.86	17.86	17.86
17.94	17.94	17.94	17.94	17.94	17.94	17.94	17.94	17.94	17.94	17.94	17.94	17.94	17.94	17.94	17.94
18.16	18.16	18.16	18.16	18.16	18.16	18.16	18.16	18.16	18.16	18.16	18.16	18.16	18.16	18.16	18.16
17.71	17.71	17.71	17.71	17.71	17.71	17.71	17.71	17.71	17.71	17.71	17.71	17.71	17.71	17.71	17.71
18.19	18.19	18.19	18.19	18.19	18.19	18.19	18.19	18.19	18.19	18.19	18.19	18.19	18.19	18.19	18.19
17.99	17.99	17.99	17.99	17.99	17.99	17.99	17.99	17.99	17.99	17.99	17.99	17.99	17.99	17.99	17.99
17.61	17.61	17.61	17.61	17.61	17.61	17.61	17.61	17.61	17.61	17.61	17.61	17.61	17.61	17.61	17.61
17.76	17.76	17.76	17.76	17.76	17.76	17.76	17.76	17.76	17.76	17.76	17.76	17.76	17.76	17.76	17.76
17.16	17.16	17.16	17.16	17.16	17.16	17.16	17.16	17.16	17.16	17.16	17.16	17.16	17.16	17.16	17.16
17.75	17.75	17.75	17.75	17.75	17.75	17.75	17.75	17.75	17.75	17.75	17.75	17.75	17.75	17.75	17.75
16.84	16.84	16.84	16.84	16.84	16.84	16.84	16.84	16.84	16.84	16.84	16.84	16.84	16.84	16.84	16.84
16.9	16.9	16.9	16.9	16.9	16.9	16.9	16.9	16.9	16.9	16.9	16.9	16.9	16.9	16.9	16.9
17.56	17.56	17.56	17.56	17.56	17.56	17.56	17.56	17.56	17.56	17.56	17.56	17.56	17.56	17.56	17.56
17.1	17.1	17.1	17.1	17.1	17.1	17.1	17.1	17.1	17.1	17.1	17.1	17.1	17.1	17.1	17.1
17.66	17.66	17.66	17.66	17.66	17.66	17.66	17.66	17.66	17.66	17.66	17.66	17.66	17.66	17.66	17.66
16.64	16.64	16.64	16.64	16.64	16.64	16.64	16.64	16.64	16.64	16.64	16.64	16.64	16.64	16.64	16.64
16.55	16.55	16.55	16.55	16.55	16.55	16.55	16.55	16.55	16.55	16.55	16.55	16.55	16.55	16.55	16.55
17.17	17.17	17.17	17.17	17.17	17.17	17.17	17.17	17.17	17.17	17.17	17.17	17.17	17.17	17.17	17.17
17.58	17.58	17.58	17.58	17.58	17.58	17.58	17.58	17.58	17.58	17.58	17.58	17.58	17.58	17.58	17.58
18.49	18.49	18.49	18.49	18.49	18.49	18.49	18.49	18.49	18.49	18.49	18.49	18.49	18.49	18.49	18.49
18.39	18.39	18.39	18.39	18.39	18.39	18.39	18.39	18.39	18.39	18.39	18.39	18.39	18.39	18.39	18.39
17.89	17.89	17.89	17.89	17.89	17.89	17.89	17.89	17.89	17.89	17.89	17.89	17.89	17.89	17.89	17.89
17.46	17.46	17.46	17.46	17.46	17.46	17.46	17.46	17.46	17.46	17.46	17.46	17.46	17.46	17.46	17.46
18.39	18.39	18.39	18.39	18.39	18.39	18.39	18.39	18.39	18.39	18.39	18.39	18.39	18.39	18.39	18.39
17.9	17.9	17.9	17.9	17.9	17.9	17.9	17.9	17.9	17.9	17.9	17.9	17.9	17.9	17.9	17.9
17.92	17.92	17.92	17.92	17.92	17.92	17.92	17.92	17.92	17.92	17.92	17.92	17.92	17.92	17.92	17.92
18.13	18.13	18.13	18.13	18.13	18.13	18.13	18.13	18.13	18.13	18.13	18.13	18.13	18.13	18.13	18.13
17.15	17.15	17.15	17.15	17.15	17.15	17.15	17.15	17.15	17.15	17.15	17.15	17.15	17.15	17.15	17.15
16.6	16.6	16.6	16.6	16.6	16.6	16.6	16.6	16.6	16.6	16.6	16.6	16.6	16.6	16.6	16.6
16.76	16.76	16.76	16.76	16.76	16.76	16.76	16.76	16.76	16.76	16.76	16.76	16.76	16.76	16.76	16.76
16.85	16.85	16.85	16.85	16.85	16.85	16.85	16.85	16.85	16.85	16.85	16.85	16.85	16.85	16.85	16.85
15.68	15.68	15.68	15.68	15.68	15.68	15.68	15.68	15.68	15.68	15.68	15.68	15.68	15.68	15.68	15.68
16.34	16.34	16.34	16.34	16.34	16.34	16.34	16.34	16.34	16.34	16.34	16.34	16.34	16.34	16.34	16.34
16.49	16.49	16.49	16.49	16.49	16.49	16.49	16.49	16.49	16.49	16.49	16.49	16.49	16.49	16.49	16.49
16.75	16.75	16.75	16.75	16.75	16.75	16.75	16.75	16.75	16.75	16.75	16.75	16.75	16.75	16.75	16.75
15.41	15.41	15.41	15.41	15.41	15.41	15.41	15.41	15.41	15.41	15.41	15.41	15.41	15.41	15.41	15.41
15.35	15.35	15.35	15.35	15.35	15.35	15.35	15.35	15.35	15.35	15.35	15.35	15.35	15.35	15.35	15.35
15.85	15.85	15.85	15.85	15.85	15.85	15.85	15.85	15.85	15.85	15.85	15.85	15.85	15.85	15.85	15.85
16.14	16.14	16.14	16.14	16.14	16.14	16.14	16.14	16.14	16.14	16.14	16.14	16.14	16.14	16.14	16.14
16.06	16.06	16.06	16.06	16.06	16.06	16.06	16.06	16.06	16.06	16.06	16.06	16.06	16.06	16.06	16.06
15.95	15.95	15.95	15.95	15.95	15.95	15.95	15.95	15.95	15.95	15.95	15.95	15.95	15.95	15.95	15.95
15.71	15.71	15.71	15.71	15.71	15.71	15.71	15.71	15.71	15.71	15.71	15.71	15.71	15.71	15.71	15.71
16.06	16.06	16.06	16.06	16.06	16.06	16.06	16.06	16.06	16.06	16.06	16.06	16.06	16.06	16.06	16.06
16.66	16.66	16.66	16.66	16.66	16.66	16.66	16.66	16.66	16.66	16.66	16.66	16.66	16.66	16.66	16.66
16.72	16.72	16.72	16.72	16.72	16.72	16.72	16.72	16.72	16.72	16.72	16.72	16.72	16.72	16.72	16.72
16.61	16.61	16.61	16.61	16.61	16.61	16.61	16.61	16.61	16.61	16.61	16.61	16.61	16.61	16.61	16.61
16.55	16.55	16.55	16.55	16.55	16.55	16.55	16.55	16.55	16.55	16.55	16.55	16.55	16.55	16.55	16.55
17.03	17.03	17.03	17.03	17.03	17.03	17.03	17.03	17.03	17.03	17.03	17.03	17.03	17.03	17.03	17.03
17.37	17.37	17.37	17.37	17.37	17.37	17.37	17.37	17.37	17.37	17.37	17.37	17.37	17.37	17.37	17.37
18.39	18.39	18.39	18.39	18.39	18.39	18.39	18.39	18.39	18.39	18.39	18.39	18.39	18.39	18.39	18.39
18.66	18.66	18.66	18.66	18.66	18.66	18.66	18.66	18.66	18.66	18.66	18.66	18.66	18.66	18.66	18.66
18.09	18.09	18.09	18.09	18.09	18.09	18.09	18.09	18.09	18.09	18.09	18.09	18.09	18.09	18.09	18.09
18.01	18.01	18.01	18.01	18.01	18.01	18.01	18.01	18.01	18.01	18.01	18.01	18.01	18.01	18.01	18.01
17.99	17.99	17.99	17.99	17.99	17.99	17.99	17.99	17.99	17.99	17.99	17.99	17.99	17.99	17.99	17.99
18.33	18.33	18.33	18.33	18.33	18.33	18.33	18.33	18.33	18.33	18.33	18.33	18.33	18.33	18.33	18.33
18.31	18.31	18.31	18.31	18.31	18.31	18.31	18.31	18.31	18.31	18.31	18.31	18.31	18.31	18.31	18.31
17.91	17.91	17.91	17.91	17.91	17.91	17.91	17.91	17.91	17.91	17.91	17.91	17.91	17.91	17.91	17.91
17.83	17.83	17.83	17.83	17.83	17.83	17.83	17.83	17.83	17.83	17.83	17.83	17.83	17.83	17.83	17.83
18.06	18.06	18.06	18.06	18.06	18.06	18.06	18.06	18.06	18.06	18.06	18.06	18.06	18.06	18.06	18.06
18.15	18.15	18.15	18.15	18.15	18.15	18.15	18.15	18.15	18.15	18.15	18.15	18.15	18.15	18.15	18.15
18.28	18.28	18.28	18.28	18.28	18.28	18.28	18.28	18.28	18.28	18.28	18.28	18.28	18.28	18.28	18.28
17.99	17.99	17.99	17.99	17.99	17.99	17.99	17.99	17.99	17.99	17.99	17.99	17.99	17.99	17.99	17.99
18.18	18.18	18.18	18.18	18.18	18.18	18.18	18.18	18.18	18.18	18.18	18.18	18.18	18.18	18.18	18.18
18.58	18.58	18.58	18.58	18.58	18.58	18.58	18.58	18.58	18.58	18.58	18.58	18.58	18.58	18.58	18.58
18.91	18.91	18.91	18.91	18.91	18.91	18.91	18.91	18.91	18.91	18.91	18.91	18.91	18.91	18.91	18.91
18.93	18.93	18.93	18.93	18.93	18.93	18.93	18.93	18.93	18.93	18.93	18.93	18.93	18.93	18.93	18.93
18.65	18.65	18.65	18.65	18.65	18.65	18.65	18.65	18.65	18.65	18.65	18.65	18.65	18.65	18.65	18.65
18.66	18.66	18.66	18.66	18.66	18.66	18.66	18.66	18.66	18.66	18.66	18.66	18.66	18.66	18.66	18.66
18.5	18.5	18.5	18.5	18.5	18.5	18.5	18.5	18.5	18.5	18.5	18.5	18.5	18.5	18.5	18.5
18.36	18.36	18.36	18.36	18.36	18.36	18.36	18.36	18.36	18.36	18.36	18.36	18.36	18.36	18.36	18.36
17.88	17.88	17.88	17.88	17.88	17.88	17.88	17.88	17.88	17.88	17.88	17.88	17.88	17.88	17.88	17.88
17.77	17.77	17.77	17.77	17.77	17.77	17.77	17.77	17.77	17.77	17.77	17.77	17.77	17.77	17.77	17.77
17.52	17.52	17.52	17.52	17.52	17.52	17.52	17.52	17.52	17.52	17.52	17.52	17.52	17.52	17.52	17.52
17.03	17.03	17.03	17.03	17.03	17.03	17.03	17.03	17.03	17.03	17.03	17.03	17.03	17.03	17.03	17.03
16.9	16.9	16.9	16.9	16.9	16.9	16.9	16.9	16.9	16.9	16.9	16.9	16.9	16.9	16.9	16.9
17.11	17.11	17.11	17.11	17.11	17.11	17.11	17.11	17.11	17.11	17.11	17.11	17.11	17.11	17.11	17.11
16.73	16.73	16.73	16.73	16.73	16.73	16.73	16.73	16.73	16.73	16.73	16.73	16.73	16.73	16.73	16.73
16.33	16.33	16.33	16.33	16.33	16.33	16.33	16.33	16.33	16.33	16.33	16.33	16.33	16.33	16.33	16.33
16.32	16.32	16.32	16.32	16.32	16.32	16.32	16.32	16.32	16.32	16.32	16.32	16.32	16.32	16.32	16.32
16.3	16.3	16.3	16.3	16.3	16.3	16.3	16.3	16.3	16.3	16.3	16.3	16.3	16.3	16.3	16.3
15.79	15.79	15.79	15.79	15.79	15.79	15.79	15.79	15.79	15.79	15.79	15.79	15.79	15.79	15.79	15.79
15.43	15.43	15.43	15.43	15.43	15.43	15.43	15.43	15.43	15.43	15.43	15.43	15.43	15.43	15.43	15.43
15.28	15.28	15.28	15.28	15.28	15.28	15.28	15.28	15.28	15.28	15.28	15.28	15.28	15.28	15.28	15.28
15.5	15.5	15.5	15.5	15.5	15.5	15.5	15.5	15.5	15.5	15.5	15.5	15.5	15.5	15.5	15.5
15.65	15.65	15.65	15.65	15.65	15.65	15.65	15.65	15.65	15.65	15.65	15.65	15.65	15.65	15.65	15.65
15.82	15.82	15.82	15.82	15.82	15.82	15.82	15.82	15.82	15.82	15.82	15.82	15.82	15.82	15.82	15.82
15.85	15.85	15.85	15.85	15.85	15.85	15.85	15.85	15.85	15.85	15.85	15.85	15.85	15.85	15.85	15.85
14.07	14.07	14.07	14.07	14.07	14.07	14.07	14.07	14.07	14.07	14.07	14.07	14.07	14.07	14.07	14.07
13.61	13.61	13.61	13.61	13.61	13.61	13.61	13.61	13.61	13.61	13.61	13.61	13.61	13.61	13.61	13.61
13.59	13.59	13.59	13.59	13.59	13.59	13.59	13.59	13.59	13.59	13.59	13.59	13.59	13.59	13.59	13.59
13.77	13.77	13.77	13.77	13.77	13.77	13.77	13.77	13.77	13.77	13.77	13.77	13.77	13.77	13.77	13.77
13.88	13.88	13.88	13.88	13.88	13.88	13.88	13.88	13.88	13.88	13.88	13.88	13.88	13.88	13.88	13.88
14.11	14.11	14.11	14.11	14.11	14.11	14.11	14.11	14.11	14.11	14.11	14.11	14.11	14.11	14.11	14.11
13.74	13.74	13.74	13.74	13.74	13.74	13.74	13.74	13.74	13.74	13.74	13.74	13.74	13.74	13.74	13.74
14.36	14.36	14.36	14.36	14.36	14.36	14.36	14.36	14.36	14.36	14.36	14.36	14.36	14.36	14.36	14.36
15.33	15.33	15.33	15.33	15.33	15.33	15.33	15.33	15.33	15.33	15.33	15.33	15.33	15.33	15.33	15.33
15.79	15.79	15.79	15.79	15.79	15.79	15.79	15.79	15.79	15.79	15.79	15.79	15.79	15.79	15.79	15.79
15.88	15.88	15.88	15.88	15.88	15.88	15.88	15.88	15.88	15.88	15.88	15.88	15.88	15.88	15.88	15.88
16.72	16.72	16.72	16.72	16.72	16.72	16.72	16.72	16.72	16.72	16.72	16.72	16.72	16.72	16.72	16.72
17.06	17.06	17.06	17.06	17.06	17.06	17.06	17.06	17.06	17.06	17.06	17.06	17.06	17.06	17.06	17.06
17.44	17.44	17.44	17.44	17.44	17.44	17.44	17.44	17.44	17.44	17.44	17.44	17.44	17.44	17.44	17.44
19.86	19.86	19.86	19.86	19.86	19.86	19.86	19.86	19.86	19.86	19.86	19.86	19.86	19.86	19.86	19.86
23.52	23.52	23.52	23.52	23.52	23.52	23.52	23.52	23.52	23.52	23.52	23.52	23.52	23.52	23.52	23.52
23.26	23.26	23.26	23.26	23.26	23.26	23.26	23.26	23.26	23.26	23.26	23.26	23.26	23.26	23.26	23.26
28.51	28.51	28.51	28.51	28.51	28.51	28.51	28.51	28.51	28.51	28.51	28.51	28.51	28.51	28.51	28.51
32.73	32.73	32.73	32.73	32.73	32.73	32.73	32.73	32.73	32.73	32.73	32.73	32.73	32.73	32.73	32.73
25.72	25.72	25.72	25.72	25.72	25.72	25.72	25.72	25.72	25.72	25.72	25.72	25.72	25.72	25.72	25.72
21.38	21.38	21.38	21.38	21.38	21.38	21.38	21.38	21.38	21.38	21.38	21.38	21.38	21.38	21.38	21.38
24.79	24.79	24.79	24.79	24.79	24.79	24.79	24.79	24.79	24.79	24.79	24.79	24.79	24.79	24.79	24.79
25.31	25.31	25.31	25.31	25.31	25.31	25.31	25.31	25.31	25.31	25.31	25.31	25.31	25.31	25.31	25.31
31.43	31.43	31.43	31.43	31.43	31.43	31.43	31.43	31.43	31.43	31.43	31.43	31.43	31.43	31.43	31.43
31.81	31.81	31.81	31.81	31.81	31.81	31.81	31.81	31.81	31.81	31.81	31.81	31.81	31.81	31.81	31.81
31.05	31.05	31.05	31.05	31.05	31.05	31.05	31.05	31.05	31.05	31.05	31.05	31.05	31.05	31.05	31.05
30.75	30.75	30.75	30.75	30.75	30.75	30.75	30.75	30.75	30.75	30.75	30.75	30.75	30.75	30.75	30.75
30.47	30.47	30.47	30.47	30.47	30.47	30.47	30.47	30.47	30.47	30.47	30.47	30.47	30.47	30.47	30.47
30.98	30.98	30.98	30.98	30.98	30.98	30.98	30.98	30.98	30.98	30.98	30.98	30.98	30.98	30.98	30.98
48.25	48.25	48.25	48.25	48.25	48.25	48.25	48.25	48.25	48.25	48.25	48.25	48.25	48.25	48.25	48.25
39.75	39.75	39.75	39.75	39.75	39.75	39.75	39.75	39.75	39.75	39.75	39.75	39.75	39.75	39.75	39.75
41.63	41.63	41.63	41.63	41.63	41.63	41.63	41.63	41.63	41.63	41.63	41.63	41.63	41.63	41.63	41.63
43.24	43.24	43.24	43.24	43.24	43.24	43.24	43.24	43.24	43.24	43.24	43.24	43.24	43.24	43.24	43.24
39.64	39.64	39.64	39.64	39.64	39.64	39.64	39.64	39.64	39.64	39.64	39.64	39.64	39.64	39.64	39.64
37.82	37.82	37.82	37.82	37.82	37.82	37.82	37.82	37.82	37.82	37.82	37.82	37.82	37.82	37.82	37.82
38.92	38.92	38.92	38.92	38.92	38.92	38.92	38.92	38.92	38.92	38.92	38.92	38.92	38.92	38.92	38.92
47.77	47.77	47.77	47.77	47.77	47.77	47.77	47.77	47.77	47.77	47.77	47.77	47.77	47.77	47.77	47.77
43.19	43.19	43.19	43.19	43.19	43.19	43.19	43.19	43.19	43.19	43.19	43.19	43.19	43.19	43.19	43.19
39.17	39.17	39.17	39.17	39.17	39.17	39.17	39.17	39.17	39.17	39.17	39.17	39.17	39.17	39.17	39.17
45.67	45.67	45.67	45.67	45.67	45.67	45.67	45.67	45.67	45.67	45.67	45.67	45.67	45.67	45.67	45.67
48.42	48.42	48.42	48.42	48.42	48.42	48.42	48.42	48.42	48.42	48.42	48.42	48.42	48.42	48.42	48.42
59.37	59.37	59.37	59.37	59.37	59.37	59.37	59.37	59.37	59.37	59.37	59.37	59.37	59.37	59.37	59.37
48.15	48.15	48.15	48.15	48.15	48.15	48.15	48.15	48.15	48.15	48.15	48.15	48.15	48.15	48.15	48.15
41.67	41.67	41.67	41.67	41.67	41.67	41.67	41.67	41.67	41.67	41.67	41.67	41.67	41.67	41.67	41.67
44.54	44.54	44.54	44.54	44.54	44.54	44.54	44.54	44.54	44.54	44.54	44.54	44.54	44.54	44.54	44.54
44.96	44.96	44.96	44.96	44.96	44.96	44.96	44.96	44.96	44.96	44.96	44.96	44.96	44.96	44.96	44.96
39.98	39.98	39.98	39.98	39.98	39.98	39.98	39.98	39.98	39.98	39.98	39.98	39.98	39.98	39.98	39.98
46.74	46.74	46.74	46.74	46.74	46.74	46.74	46.74	46.74	46.74	46.74	46.74	46.74	46.74	46.74	46.74
42.92	42.92	42.92	42.92	42.92	42.92	42.92	42.92	42.92	42.92	42.92	42.92	42.92	42.92	42.92	42.92
39.34	39.34	39.34	39.34	39.34	39.34	39.34	39.34	39.34	39.34	39.34	39.34	39.34	39.34	39.34	39.34
31.77	31.77	31.77	31.77	31.77	31.77	31.77	31.77	31.77	31.77	31.77	31.77	31.77	31.77	31.77	31.77
41.31	41.31	41.31	41.31	41.31	41.31	41.31	41.31	41.31	41.31	41.31	41.31	41.31	41.31	41.31	41.31
43.14	43.14	43.14	43.14	43.14	43.14	43.14	43.14	43.14	43.14	43.14	43.14	43.14	43.14	43.14	43.14
43.51	43.51	43.51	43.51	43.51	43.51	43.51	43.51	43.51	43.51	43.51	43.51	43.51	43.51	43.51	43.51
36.44	36.44	36.44	36.44	36.44	36.44	36.44	36.44	36.44	36.44	36.44	36.44	36.44	36.44	36.44	36.44
42.88	42.88	42.88	42.88	42.88	42.88	42.88	42.88	42.88	42.88	42.88	42.88	42.88	42.88	42.88	42.88
37.03	37.03	37.03	37.03	37.03	37.03	37.03	37.03	37.03	37.03	37.03	37.03	37.03	37.03	37.03	37.03
34.62	34.62	34.62	34.62	34.62	34.62	34.62	34.62	34.62	34.62	34.62	34.62	34.62	34.62	34.62	34.62
42.97	42.97	42.97	42.97	42.97	42.97	42.97	42.97	42.97	42.97	42.97	42.97	42.97	42.97	42.97	42.97
36.38	36.38	36.38	36.38	36.38	36.38	36.38	36.38	36.38	36.38	36.38	36.38	36.38	36.38	36.38	36.38
33.4	33.4	33.4	33.4	33.4	33.4	33.4	33.4	33.4	33.4	33.4	33.4	33.4	33.4	33.4	33.4
35.82	35.82	35.82	35.82	35.82	35.82	35.82	35.82	35.82	35.82	35.82	35.82	35.82	35.82	35.82	35.82
33.53	33.53	33.53	33.53	33.53	33.53	33.53	33.53	33.53	33.53	33.53	33.53	33.53	33.53	33.53	33.53
41.66	41.66	41.66	41.66	41.66	41.66	41.66	41.66	41.66	41.66	41.66	41.66	41.66	41.66	41.66	41.66
43.43	43.43	43.43	43.43	43.43	43.43	43.43	43.43	43.43	43.43	43.43	43.43	43.43	43.43	43.43	43.43
46.72	46.72	46.72	46.72	46.72	46.72	46.72	46.72	46.72	46.72	46.72	46.72	46.72	46.72	46.72	46.72
45.6	45.6	45.6	45.6	45.6	45.6	45.6	45.6	45.6	45.6	45.6	45.6	45.6	45.6	45.6	45.6
39.27	39.27	39.27	39.27	39.27	39.27	39.27	39.27	39.27	39.27	39.27	39.27	39.27	39.27	39.27	39.27
44.75	44.75	44.75	44.75	44.75	44.75	44.75	44.75	44.75	44.75	44.75	44.75	44.75	44.75	44.75	44.75
46.47	46.47	46.47	46.47	46.47	46.47	46.47	46.47	46.47	46.47	46.47	46.47	46.47	46.47	46.47	46.47
37.62	37.62	37.62	37.62	37.62	37.62	37.62	37.62	37.62	37.62	37.62	37.62	37.62	37.62	37.62	37.62
34.59	34.59	34.59	34.59	34.59	34.59	34.59	34.59	34.59	34.59	34.59	34.59	34.59	34.59	34.59	34.59
34.03	34.03	34.03	34.03	34.03	34.03	34.03	34.03	34.03	34.03	34.03	34.03	34.03	34.03	34.03	34.03
34.34	34.34	34.34	34.34	34.34	34.34	34.34	34.34	34.34	34.34	34.34	34.34	34.34	34.34	34.34	34.34
35.95	35.95	35.95	35.95	35.95	35.95	35.95	35.95	35.95	35.95	35.95	35.95	35.95	35.95	35.95	35.95
45.34	45.34	45.34	45.34	45.34	45.34	45.34	45.34	45.34	45.34	45.34	45.34	45.34	45.34	45.34	45.34
33.28	33.28	33.28	33.28	33.28	33.28	33.28	33.28	33.28	33.28	33.28	33.28	33.28	33.28	33.28	33.28
31.23	31.23	31.23	31.23	31.23	31.23	31.23	31.23	31.23	31.23	31.23	31.23	31.23	31.23	31.23	31.23
29.43	29.43	29.43	29.43	29.43	29.43	29.43	29.43	29.43	29.43	29.43	29.43	29.43	29.43	29.43	29.43
26.37	26.37	26.37	26.37	26.37	26.37	26.37	26.37	26.37	26.37	26.37	26.37	26.37	26.37	26.37	26.37
29.41	29.41	29.41	29.41	29.41	29.41	29.41	29.41	29.41	29.41	29.41	29.41	29.41	29.41	29.41	29.41
25.27	25.27	25.27	25.27	25.27	25.27	25.27	25.27	25.27	25.27	25.27	25.27	25.27	25.27	25.27	25.27
23.09	23.09	23.09	23.09	23.09	23.09	23.09	23.09	23.09	23.09	23.09	23.09	23.09	23.09	23.09	23.09
27.96	27.96	27.96	27.96	27.96	27.96	27.96	27.96	27.96	27.96	27.96	27.96	27.96	27.96	27.96	27.96
28.34	28.34	28.34	28.34	28.34	28.34	28.34	28.34	28.34	28.34	28.34	28.34	28.34	28.34	28.34	28.34
26.7	26.7	26.7	26.7	26.7	26.7	26.7	26.7	26.7	26.7	26.7	26.7	26.7	26.7	26.7	26.7
28.59	28.59	28.59	28.59	28.59	28.59	28.59	28.59	28.59	28.59	28.59	28.59	28.59	28.59	28.59	28.59
32.55	32.55	32.55	32.55	32.55	32.55	32.55	32.55	32.55	32.55	32.55	32.55	32.55	32.55	32.55	32.55
33.21	33.21	33.21	33.21	33.21	33.21	33.21	33.21	33.21	33.21	33.21	33.21	33.21	33.21	33.21	33.21
35.22	35.22	35.22	35.22	35.22	35.22	35.22	35.22	35.22	35.22	35.22	35.22	35.22	35.22	35.22	35.22
31.53	31.53	31.53	31.53	31.53	31.53	31.53	31.53	31.53	31.53	31.53	31.53	31.53	31.53	31.53	31.53
25.43	25.43	25.43	25.43	25.43	25.43	25.43	25.43	25.43	25.43	25.43	25.43	25.43	25.43	25.43	25.43
24.47	24.47	24.47	24.47	24.47	24.47	24.47	24.47	24.47	24.47	24.47	24.47	24.47	24.47	24.47	24.47
23.29	23.29	23.29	23.29	23.29	23.29	23.29	23.29	23.29	23.29	23.29	23.29	23.29	23.29	23.29	23.29
22.18	22.18	22.18	22.18	22.18	22.18	22.18	22.18	22.18	22.18	22.18	22.18	22.18	22.18	22.18	22.18
21.32	21.32	21.32	21.32	21.32	21.32	21.32	21.32	21.32	21.32	21.32	21.32	21.32	21.32	21.32	21.32
21.18	21.18	21.18	21.18	21.18	21.18	21.18	21.18	21.18	21.18	21.18	21.18	21.18	21.18	21.18	21.18
20.4	20.4	20.4	20.4	20.4	20.4	20.4	20.4	20.4	20.4	20.4	20.4	20.4	20.4	20.4	20.4
20.54	20.54	20.54	20.54	20.54	20.54	20.54	20.54	20.54	20.54	20.54	20.54	20.54	20.54	20.54	20.54
19.63	19.63	19.63	19.63	19.63	19.63	19.63	19.63	19.63	19.63	19.63	19.63	19.63	19.63	19.63	19.63
18.74	18.74	18.74	18.74	18.74	18.74	18.74	18.74	18.74	18.74	18.74	18.74	18.74	18.74	18.74	18.74
17.64	17.64	17.64	17.64	17.64	17.64	17.64	17.64	17.64	17.64	17.64	17.64	17.64	17.64	17.64	17.64
18.11	18.11	18.11	18.11	18.11	18.11	18.11	18.11	18.11	18.11	18.11	18.11	18.11	18.11	18.11	18.11
18.47	18.47	18.47	18.47	18.47	18.47	18.47	18.47	18.47	18.47	18.47	18.47	18.47	18.47	18.47	18.47
19.42	19.42	19.42	19.42	19.42	19.42	19.42	19.42	19.42	19.42	19.42	19.42	19.42	19.42	19.42	19.42
20.04	20.04	20.04	20.04	20.04	20.04	20.04	20.04	20.04	20.04	20.04	20.04	20.04	20.04	20.04	20.04
20.16	20.16	20.16	20.16	20.16	20.16	20.16	20.16	20.16	20.16	20.16	20.16	20.16	20.16	20.16	20.16
20.09	20.09	20.09	20.09	20.09	20.09	20.09	20.09	20.09	20.09	20.09	20.09	20.09	20.09	20.09	20.09
20.94	20.94	20.94	20.94	20.94	20.94	20.94	20.94	20.94	20.94	20.94	20.94	20.94	20.94	20.94	20.94
21.22	21.22	21.22	21.22	21.22	21.22	21.22	21.22	21.22	21.22	21.22	21.22	21.22	21.22	21.22	21.22
22.05	22.05	22.05	22.05	22.05	22.05	22.05	22.05	22.05	22.05	22.05	22.05	22.05	22.05	22.05	22.05
22.4	22.4	22.4	22.4	22.4	22.4	22.4	22.4	22.4	22.4	22.4	22.4	22.4	22.4	22.4	22.4
21.1	21.1	21.1	21.1	21.1	21.1	21.1	21.1	21.1	21.1	21.1	21.1	21.1	21.1	21.1	21.1
20.91	20.91	20.91	20.91	20.91	20.91	20.91	20.91	20.91	20.91	20.91	20.91	20.91	20.91	20.91	20.91
20.39	20.39	20.39	20.39	20.39	20.39	20.39	20.39	20.39	20.39	20.39	20.39	20.39	20.39	20.39	20.39
19.11	19.11	19.11	19.11	19.11	19.11	19.11	19.11	19.11	19.11	19.11	19.11	19.11	19.11	19.11	19.11
17.46	17.46	17.46	17.46	17.46	17.46	17.46	17.46	17.46	17.46	17.46	17.46	17.46	17.46	17.46	17.46
15.85	15.85	15.85	15.85	15.85	15.85	15.85	15.85	15.85	15.85	15.85	15.85	15.85	15.85	15.85	15.85
15.17	15.17	15.17	15.17	15.17	15.17	15.17	15.17	15.17	15.17	15.17	15.17	15.17	15.17	15.17	15.17
15.1	15.1	15.1	15.1	15.1	15.1	15.1	15.1	15.1	15.1	15.1	15.1	15.1	15.1	15.1	15.1
15.6	15.6	15.6	15.6	15.6	15.6	15.6	15.6	15.6	15.6	15.6	15.6	15.6	15.6	15.6	15.6
15.04	15.04	15.04	15.04	15.04	15.04	15.04	15.04	15.04	15.04	15.04	15.04	15.04	15.04	15.04	15.04
15.23	15.23	15.23	15.23	15.23	15.23	15.23	15.23	15.23	15.23	15.23	15.23	15.23	15.23	15.23	15.23
14.67	14.67	14.67	14.67	14.67	14.67	14.67	14.67	14.67	14.67	14.67	14.67	14.67	14.67	14.67	14.67
14.39	14.39	14.39	14.39	14.39	14.39	14.39	14.39	14.39	14.39	14.39	14.39	14.39	14.39	14.39	14.39
14.78	14.78	14.78	14.78	14.78	14.78	14.78	14.78	14.78	14.78	14.78	14.78	14.78	14.78	14.78	14.78
15.4	15.4	15.4	15.4	15.4	15.4	15.4	15.4	15.4	15.4	15.4	15.4	15.4	15.4	15.4	15.4
15.77	15.77	15.77	15.77	15.77	15.77	15.77	15.77	15.77	15.77	15.77	15.77	15.77	15.77	15.77	15.77
17.06	17.06	17.06	17.06	17.06	17.06	17.06	17.06	17.06	17.06	17.06	17.06	17.06	17.06	17.06	17.06
19.2	19.2	19.2	19.2	19.2	19.2	19.2	19.2	19.2	19.2	19.2	19.2	19.2	19.2	19.2	19.2
22.28	22.28	22.28	22.28	22.28	22.28	22.28	22.28	22.28	22.28	22.28	22.28	22.28	22.28	22.28	22.28
19.14	19.14	19.14	19.14	19.14	19.14	19.14	19.14	19.14	19.14	19.14	19.14	19.14	19.14	19.14	19.14
20.2	20.2	20.2	20.2	20.2	20.2	20.2	20.2	20.2	20.2	20.2	20.2	20.2	20.2	20.2	20.2
19.61	19.61	19.61	19.61	19.61	19.61	19.61	19.61	19.61	19.61	19.61	19.61	19.61	19.61	19.61	19.61
18.3	18.3	18.3	18.3	18.3	18.3	18.3	18.3	18.3	18.3	18.3	18.3	18.3	18.3	18.3	18.3
17.96	17.96	17.96	17.96	17.96	17.96	17.96	17.96	17.96	17.96	17.96	17.96	17.96	17.96	17.96	17.96
19.39	19.39	19.39	19.39	19.39	19.39	19.39	19.39	19.39	19.39	19.39	19.39	19.39	19.39	19.39	19.39
21.22	21.22	21.22	21.22	21.22	21.22	21.22	21.22	21.22	21.22	21.22	21.22	21.22	21.22	21.22	21.22
20	20	20	20	20	20	20	20	20	20	20	20	20	20	20	20
22.09	22.09	22.09	22.09	22.09	22.09	22.09	22.09	22.09	22.09	22.09	22.09	22.09	22.09	22.09	22.09
21.81	21.81	21.81	21.81	21.81	21.81	21.81	21.81	21.81	21.81	21.81	21.81	21.81	21.81	21.81	21.81
20.35	20.35	20.35	20.35	20.35	20.35	20.35	20.35	20.35	20.35	20.35	20.35	20.35	20.35	20.35	20.35
18.04	18.04	18.04	18.04	18.04	18.04	18.04	18.04	18.04	18.04	18.04	18.04	18.04	18.04	18.04	18.04
19.58	19.58	19.58	19.58	19.58	19.58	19.58	19.58	19.58	19.58	19.58	19.58	19.58	19.58	19.58	19.58
18.86	18.86	18.86	18.86	18.86	18.86	18.86	18.86	18.86	18.86	18.86	18.86	18.86	18.86	18.86	18.86
17.84	17.84	17.84	17.84	17.84	17.84	17.84	17.84	17.84	17.84	17.84	17.84	17.84	17.84	17.84	17.84
17.69	17.69	17.69	17.69	17.69	17.69	17.69	17.69	17.69	17.69	17.69	17.69	17.69	17.69	17.69	17.69
19.28	19.28	19.28	19.28	19.28	19.28	19.28	19.28	19.28	19.28	19.28	19.28	19.28	19.28	19.28	19.28
20.11	20.11	20.11	20.11	20.11	20.11	20.11	20.11	20.11	20.11	20.11	20.11	20.11	20.11	20.11	20.11
20.23	20.23	20.23	20.23	20.23	20.23	20.23	20.23	20.23	20.23	20.23	20.23	20.23	20.23	20.23	20.23
20.49	20.49	20.49	20.49	20.49	20.49	20.49	20.49	20.49	20.49	20.49	20.49	20.49	20.49	20.49	20.49
18.84	18.84	18.84	18.84	18.84	18.84	18.84	18.84	18.84	18.84	18.84	18.84	18.84	18.84	18.84	18.84
19.7	19.7	19.7	19.7	19.7	19.7	19.7	19.7	19.7	19.7	19.7	19.7	19.7	19.7	19.7	19.7
19.75	19.75	19.75	19.75	19.75	19.75	19.75	19.75	19.75	19.75	19.75	19.75	19.75	19.75	19.75	19.75
22.12	22.12	22.12	22.12	22.12	22.12	22.12	22.12	22.12	22.12	22.12	22.12	22.12	22.12	22.12	22.12
19.54	19.54	19.54	19.54	19.54	19.54	19.54	19.54	19.54	19.54	19.54	19.54	19.54	19.54	19.54	19.54
20.17	20.17	20.17	20.17	20.17	20.17	20.17	20.17	20.17	20.17	20.17	20.17	20.17	20.17	20.17	20.17
21.75	21.75	21.75	21.75	21.75	21.75	21.75	21.75	21.75	21.75	21.75	21.75	21.75	21.75	21.75	21.75
18.26	18.26	18.26	18.26	18.26	18.26	18.26	18.26	18.26	18.26	18.26	18.26	18.26	18.26	18.26	18.26
15.99	15.99	15.99	15.99	15.99	15.99	15.99	15.99	15.99	15.99	15.99	15.99	15.99	15.99	15.99	15.99
14.6	14.6	14.6	14.6	14.6	14.6	14.6	14.6	14.6	14.6	14.6	14.6	14.6	14.6	14.6	14.6
14.47	14.47	14.47	14.47	14.47	14.47	14.47	14.47	14.47	14.47	14.47	14.47	14.47	14.47	14.47	14.47
14.6	14.6	14.6	14.6	14.6	14.6	14.6	14.6	14.6	14.6	14.6	14.6	14.6	14.6	14.6	14.6
15.1	15.1	15.1	15.1	15.1	15.1	15.1	15.1	15.1	15.1	15.1	15.1	15.1	15.1	15.1	15.1
15.01	15.01	15.01	15.01	15.01	15.01	15.01	15.01	15.01	15.01	15.01	15.01	15.01	15.01	15.01	15.01
14.7	14.7	14.7	14.7	14.7	14.7	14.7	14.7	14.7	14.7	14.7	14.7	14.7	14.7	14.7	14.7
14.68	14.68	14.68	14.68	14.68	14.68	14.68	14.68	14.68	14.68	14.68	14.68	14.68	14.68	14.68	14.68
14.16	14.16	14.16	14.16	14.16	14.16	14.16	14.16	14.16	14.16	14.16	14.16	14.16	14.16	14.16	14.16
13.66	13.66	13.66	13.66	13.66	13.66	13.66	13.66	13.66	13.66	13.66	13.66	13.66	13.66	13.66	13.66
13.71	13.71	13.71	13.71	13.71	13.71	13.71	13.71	13.71	13.71	13.71	13.71	13.71	13.71	13.71	13.71
13.79	13.79	13.79	13.79	13.79	13.79	13.79	13.79	13.79	13.79	13.79	13.79	13.79	13.79	13.79	13.79
14.55	14.55	14.55	14.55	14.55	14.55	14.55	14.55	14.55	14.55	14.55	14.55	14.55	14.55	14.55	14.55
15.35	15.35	15.35	15.35	15.35	15.35	15.35	15.35	15.35	15.35	15.35	15.35	15.35	15.35	15.35	15.35
16.21	16.21	16.21	16.21	16.21	16.21	16.21	16.21	16.21	16.21	16.21	16.21	16.21	16.21	16.21	16.21
16.29	16.29	16.29	16.29	16.29	16.29	16.29	16.29	16.29	16.29	16.29	16.29	16.29	16.29	16.29	16.29
15.83	15.83	15.83	15.83	15.83	15.83	15.83	15.83	15.83	15.83	15.83	15.83	15.83	15.83	15.83	15.83
15.38	15.38	15.38	15.38	15.38	15.38	15.38	15.38	15.38	15.38	15.38	15.38	15.38	15.38	15.38	15.38
15.94	15.94	15.94	15.94	15.94	15.94	15.94	15.94	15.94	15.94	15.94	15.94	15.94	15.94	15.94	15.94
16.14	16.14	16.14	16.14	16.14	16.14	16.14	16.14	16.14	16.14	16.14	16.14	16.14	16.14	16.14	16.14
16.36	16.36	16.36	16.36	16.36	16.36	16.36	16.36	16.36	16.36	16.36	16.36	16.36	16.36	16.36	16.36
15.71	15.71	15.71	15.71	15.71	15.71	15.71	15.71	15.71	15.71	15.71	15.71	15.71	15.71	15.71	15.71
15.44	15.44	15.44	15.44	15.44	15.44	15.44	15.44	15.44	15.44	15.44	15.44	15.44	15.44	15.44	15.44
15.2	15.2	15.2	15.2	15.2	15.2	15.2	15.2	15.2	15.2	15.2	15.2	15.2	15.2	15.2	15.2
15.74	15.74	15.74	15.74	15.74	15.74	15.74	15.74	15.74	15.74	15.74	15.74	15.74	15.74	15.74	15.74
15.04	15.04	15.04	15.04	15.04	15.04	15.04	15.04	15.04	15.04	15.04	15.04	15.04	15.04	15.04	15.04
17.32	17.32	17.32	17.32	17.32	17.32	17.32	17.32	17.32	17.32	17.32	17.32	17.32	17.32	17.32	17.32
18.07	18.07	18.07	18.07	18.07	18.07	18.07	18.07	18.07	18.07	18.07	18.07	18.07	18.07	18.07	18.07
16.19	16.19	16.19	16.19	16.19	16.19	16.19	16.19	16.19	16.19	16.19	16.19	16.19	16.19	16.19	16.19
17.53	17.53	17.53	17.53	17.53	17.53	17.53	17.53	17.53	17.53	17.53	17.53	17.53	17.53	17.53	17.53
19.03	19.03	19.03	19.03	19.03	19.03	19.03	19.03	19.03	19.03	19.03	19.03	19.03	19.03	19.03	19.03
20.16	20.16	20.16	20.16	20.16	20.16	20.16	20.16	20.16	20.16	20.16	20.16	20.16	20.16	20.16	20.16
19.61	19.61	19.61	19.61	19.61	19.61	19.61	19.61	19.61	19.61	19.61	19.61	19.61	19.61	19.61	19.61
19.94	19.94	19.94	19.94	19.94	19.94	19.94	19.94	19.94	19.94	19.94	19.94	19.94	19.94	19.94	19.94
22.15	22.15	22.15	22.15	22.15	22.15	22.15	22.15	22.15	22.15	22.15	22.15	22.15	22.15	22.15	22.15
22.87	22.87	22.87	22.87	22.87	22.87	22.87	22.87	22.87	22.87	22.87	22.87	22.87	22.87	22.87	22.87
25.73	25.73	25.73	25.73	25.73	25.73	25.73	25.73	25.73	25.73	25.73	25.73	25.73	25.73	25.73	25.73
22.09	22.09	22.09	22.09	22.09	22.09	22.09	22.09	22.09	22.09	22.09	22.09	22.09	22.09	22.09	22.09
19.34	19.34	19.34	19.34	19.34	19.34	19.34	19.34	19.34	19.34	19.34	19.34	19.34	19.34	19.34	19.34
17.93	17.93	17.93	17.93	17.93	17.93	17.93	17.93	17.93	17.93	17.93	17.93	17.93	17.93	17.93	17.93
20.53	20.53	20.53	20.53	20.53	20.53	20.53	20.53	20.53	20.53	20.53	20.53	20.53	20.53	20.53	20.53
20.81	20.81	20.81	20.81	20.81	20.81	20.81	20.81	20.81	20.81	20.81	20.81	20.81	20.81	20.81	20.81
18.33	18.33	18.33	18.33	18.33	18.33	18.33	18.33	18.33	18.33	18.33	18.33	18.33	18.33	18.33	18.33
17.57	17.57	17.57	17.57	17.57	17.57	17.57	17.57	17.57	17.57	17.57	17.57	17.57	17.57	17.57	17.57
18	18	18	18	18	18	18	18	18	18	18	18	18	18	18	18
17.97	17.97	17.97	17.97	17.97	17.97	17.97	17.97	17.97	17.97	17.97	17.97	17.97	17.97	17.97	17.97
15.98	15.98	15.98	15.98	15.98	15.98	15.98	15.98	15.98	15.98	15.98	15.98	15.98	15.98	15.98	15.98
16.66	16.66	16.66	16.66	16.66	16.66	16.66	16.66	16.66	16.66	16.66	16.66	16.66	16.66	16.66	16.66
16.34	16.34	16.34	16.34	16.34	16.34	16.34	16.34	16.34	16.34	16.34	16.34	16.34	16.34	16.34	16.34
17.5	17.5	17.5	17.5	17.5	17.5	17.5	17.5	17.5	17.5	17.5	17.5	17.5	17.5	17.5	17.5
17.49	17.49	17.49	17.49	17.49	17.49	17.49	17.49	17.49	17.49	17.49	17.49	17.49	17.49	17.49	17.49
16.47	16.47	16.47	16.47	16.47	16.47	16.47	16.47	16.47	16.47	16.47	16.47	16.47	16.47	16.47	16.47
16.47	16.47	16.47	16.47	16.47	16.47	16.47	16.47	16.47	16.47	16.47	16.47	16.47	16.47	16.47	16.47
16	16	16	16	16	16	16	16	16	16	16	16	16	16	16	16
17.19	17.19	17.19	17.19	17.19	17.19	17.19	17.19	17.19	17.19	17.19	17.19	17.19	17.19	17.19	17.19
17.03	17.03	17.03	17.03	17.03	17.03	17.03	17.03	17.03	17.03	17.03	17.03	17.03	17.03	17.03	17.03
18.11	18.11	18.11	18.11	18.11	18.11	18.11	18.11	18.11	18.11	18.11	18.11	18.11	18.11	18.11	18.11
18.87	18.87	18.87	18.87	18.87	18.87	18.87	18.87	18.87	18.87	18.87	18.87	18.87	18.87	18.87	18.87
19.14	19.14	19.14	19.14	19.14	19.14	19.14	19.14	19.14	19.14	19.14	19.14	19.14	19.14	19.14	19.14
19.92	19.92	19.92	19.92	19.92	19.92	19.92	19.92	19.92	19.92	19.92	19.92	19.92	19.92	19.92	19.92
19.43	19.43	19.43	19.43	19.43	19.43	19.43	19.43	19.43	19.43	19.43	19.43	19.43	19.43	19.43	19.43
20.13	20.13	20.13	20.13	20.13	20.13	20.13	20.13	20.13	20.13	20.13	20.13	20.13	20.13	20.13	20.13
20.84	20.84	20.84	20.84	20.84	20.84	20.84	20.84	20.84	20.84	20.84	20.84	20.84	20.84	20.84	20.84
21.23	21.23	21.23	21.23	21.23	21.23	21.23	21.23	21.23	21.23	21.23	21.23	21.23	21.23	21.23	21.23
21.13	21.13	21.13	21.13	21.13	21.13	21.13	21.13	21.13	21.13	21.13	21.13	21.13	21.13	21.13	21.13
20.87	20.87	20.87	20.87	20.87	20.87	20.87	20.87	20.87	20.87	20.87	20.87	20.87	20.87	20.87	20.87
19.96	19.96	19.96	19.96	19.96	19.96	19.96	19.96	19.96	19.96	19.96	19.96	19.96	19.96	19.96	19.96
19.08	19.08	19.08	19.08	19.08	19.08	19.08	19.08	19.08	19.08	19.08	19.08	19.08	19.08	19.08	19.08
18.16	18.16	18.16	18.16	18.16	18.16	18.16	18.16	18.16	18.16	18.16	18.16	18.16	18.16	18.16	18.16
16.56	16.56	16.56	16.56	16.56	16.56	16.56	16.56	16.56	16.56	16.56	16.56	16.56	16.56	16.56	16.56
16.13	16.13	16.13	16.13	16.13	16.13	16.13	16.13	16.13	16.13	16.13	16.13	16.13	16.13	16.13	16.13
15.51	15.51	15.51	15.51	15.51	15.51	15.51	15.51	15.51	15.51	15.51	15.51	15.51	15.51	15.51	15.51
15.25	15.25	15.25	15.25	15.25	15.25	15.25	15.25	15.25	15.25	15.25	15.25	15.25	15.25	15.25	15.25
14.6	14.6	14.6	14.6	14.6	14.6	14.6	14.6	14.6	14.6	14.6	14.6	14.6	14.6	14.6	14.6
13.94	13.94	13.94	13.94	13.94	13.94	13.94	13.94	13.94	13.94	13.94	13.94	13.94	13.94	13.94	13.94
13.48	13.48	13.48	13.48	13.48	13.48	13.48	13.48	13.48	13.48	13.48	13.48	13.48	13.48	13.48	13.48
13.76	13.76	13.76	13.76	13.76	13.76	13.76	13.76	13.76	13.76	13.76	13.76	13.76	13.76	13.76	13.76
13.75	13.75	13.75	13.75	13.75	13.75	13.75	13.75	13.75	13.75	13.75	13.75	13.75	13.75	13.75	13.75
13.44	13.44	13.44	13.44	13.44	13.44	13.44	13.44	13.44	13.44	13.44	13.44	13.44	13.44	13.44	13.44
13.53	13.53	13.53	13.53	13.53	13.53	13.53	13.53	13.53	13.53	13.53	13.53	13.53	13.53	13.53	13.53
12.29	12.29	12.29	12.29	12.29	12.29	12.29	12.29	12.29	12.29	12.29	12.29	12.29	12.29	12.29	12.29
12.05	12.05	12.05	12.05	12.05	12.05	12.05	12.05	12.05	12.05	12.05	12.05	12.05	12.05	12.05	12.05
12.79	12.79	12.79	12.79	12.79	12.79	12.79	12.79	12.79	12.79	12.79	12.79	12.79	12.79	12.79	12.79
12.78	12.78	12.78	12.78	12.78	12.78	12.78	12.78	12.78	12.78	12.78	12.78	12.78	12.78	12.78	12.78
11.95	11.95	11.95	11.95	11.95	11.95	11.95	11.95	11.95	11.95	11.95	11.95	11.95	11.95	11.95	11.95
11.64	11.64	11.64	11.64	11.64	11.64	11.64	11.64	11.64	11.64	11.64	11.64	11.64	11.64	11.64	11.64
11.26	11.26	11.26	11.26	11.26	11.26	11.26	11.26	11.26	11.26	11.26	11.26	11.26	11.26	11.26	11.26
11.48	11.48	11.48	11.48	11.48	11.48	11.48	11.48	11.48	11.48	11.48	11.48	11.48	11.48	11.48	11.48
11.1	11.1	11.1	11.1	11.1	11.1	11.1	11.1	11.1	11.1	11.1	11.1	11.1	11.1	11.1	11.1
10.93	10.93	10.93	10.93	10.93	10.93	10.93	10.93	10.93	10.93	10.93	10.93	10.93	10.93	10.93	10.93
10.92	10.92	10.92	10.92	10.92	10.92	10.92	10.92	10.92	10.92	10.92	10.92	10.92	10.92	10.92	10.92
11.1	11.1	11.1	11.1	11.1	11.1	11.1	11.1	11.1	11.1	11.1	11.1	11.1	11.1	11.1	11.1
11.53	11.53	11.53	11.53	11.53	11.53	11.53	11.53	11.53	11.53	11.53	11.53	11.53	11.53	11.53	11.53
11.56	11.56	11.56	11.56	11.56	11.56	11.56	11.56	11.56	11.56	11.56	11.56	11.56	11.56	11.56	11.56
11.21	11.21	11.21	11.21	11.21	11.21	11.21	11.21	11.21	11.21	11.21	11.21	11.21	11.21	11.21	11.21
10.88	10.88	10.88	10.88	10.88	10.88	10.88	10.88	10.88	10.88	10.88	10.88	10.88	10.88	10.88	10.88
10.4	10.4	10.4	10.4	10.4	10.4	10.4	10.4	10.4	10.4	10.4	10.4	10.4	10.4	10.4	10.4
10.81	10.81	10.81	10.81	10.81	10.81	10.81	10.81	10.81	10.81	10.81	10.81	10.81	10.81	10.81	10.81
10.39	10.39	10.39	10.39	10.39	10.39	10.39	10.39	10.39	10.39	10.39	10.39	10.39	10.39	10.39	10.39
10.11	10.11	10.11	10.11	10.11	10.11	10.11	10.11	10.11	10.11	10.11	10.11	10.11	10.11	10.11	10.11
10.56	10.56	10.56	10.56	10.56	10.56	10.56	10.56	10.56	10.56	10.56	10.56	10.56	10.56	10.56	10.56
10.13	10.13	10.13	10.13	10.13	10.13	10.13	10.13	10.13	10.13	10.13	10.13	10.13	10.13	10.13	10.13
10.29	10.29	10.29	10.29	10.29	10.29	10.29	10.29	10.29	10.29	10.29	10.29	10.29	10.29	10.29	10.29
10.66	10.66	10.66	10.66	10.66	10.66	10.66	10.66	10.66	10.66	10.66	10.66	10.66	10.66	10.66	10.66
11.01	11.01	11.01	11.01	11.01	11.01	11.01	11.01	11.01	11.01	11.01	11.01	11.01	11.01	11.01	11.01
10.6	10.6	10.6	10.6	10.6	10.6	10.6	10.6	10.6	10.6	10.6	10.6	10.6	10.6	10.6	10.6
10.54	10.54	10.54	10.54	10.54	10.54	10.54	10.54	10.54	10.54	10.54	10.54	10.54	10.54	10.54	10.54
10.82	10.82	10.82	10.82	10.82	10.82	10.82	10.82	10.82	10.82	10.82	10.82	10.82	10.82	10.82	10.82
10.1	10.1	10.1	10.1	10.1	10.1	10.1	10.1	10.1	10.1	10.1	10.1	10.1	10.1	10.1	10.1
10.54	10.54	10.54	10.54	10.54	10.54	10.54	10.54	10.54	10.54	10.54	10.54	10.54	10.54	10.54	10.54
9.94	9.94	9.94	9.94	9.94	9.94	9.94	9.94	9.94	9.94	9.94	9.94	9.94	9.94	9.94	9.94
9.57	9.57	9.57	9.57	9.57	9.57	9.57	9.57	9.57	9.57	9.57	9.57	9.57	9.57	9.57	9.57
9.47	9.47	9.47	9.47	9.47	9.47	9.47	9.47	9.47	9.47	9.47	9.47	9.47	9.47	9.47	9.47
9.5	9.5	9.5	9.5	9.5	9.5	9.5	9.5	9.5	9.5	9.5	9.5	9.5	9.5	9.5	9.5
9.54	9.54	9.54	9.54	9.54	9.54	9.54	9.54	9.54	9.54	9.54	9.54	9.54	9.54	9.54	9.54
9.61	9.61	9.61	9.61	9.61	9.61	9.61	9.61	9.61	9.61	9.61	9.61	9.61	9.61	9.61	9.61
9.73	9.73	9.73	9.73	9.73	9.73	9.73	9.73	9.73	9.73	9.73	9.73	9.73	9.73	9.73	9.73
10.25	10.25	10.25	10.25	10.25	10.25	10.25	10.25	10.25	10.25	10.25	10.25	10.25	10.25	10.25	10.25
10.04	10.04	10.04	10.04	10.04	10.04	10.04	10.04	10.04	10.04	10.04	10.04	10.04	10.04	10.04	10.04
10.18	10.18	10.18	10.18	10.18	10.18	10.18	10.18	10.18	10.18	10.18	10.18	10.18	10.18	10.18	10.18
9.97	9.97	9.97	9.97	9.97	9.97	9.97	9.97	9.97	9.97	9.97	9.97	9.97	9.97	9.97	9.97
10.03	10.03	10.03	10.03	10.03	10.03	10.03	10.03	10.03	10.03	10.03	10.03	10.03	10.03	10.03	10.03
10.13	10.13	10.13	10.13	10.13	10.13	10.13	10.13	10.13	10.13	10.13	10.13	10.13	10.13	10.13	10.13
10	10	10	10	10	10	10	10	10	10	10	10	10	10	10	10
10.31	10.31	10.31	10.31	10.31	10.31	10.31	10.31	10.31	10.31	10.31	10.31	10.31	10.31	10.31	10.31
10.24	10.24	10.24	10.24	10.24	10.24	10.24	10.24	10.24	10.24	10.24	10.24	10.24	10.24	10.24	10.24
9.76	9.76	9.76	9.76	9.76	9.76	9.76	9.76	9.76	9.76	9.76	9.76	9.76	9.76	9.76	9.76
9.59	9.59	9.59	9.59	9.59	9.59	9.59	9.59	9.59	9.59	9.59	9.59	9.59	9.59	9.59	9.59
9.86	9.86	9.86	9.86	9.86	9.86	9.86	9.86	9.86	9.86	9.86	9.86	9.86	9.86	9.86	9.86
9.61	9.61	9.61	9.61	9.61	9.61	9.61	9.61	9.61	9.61	9.61	9.61	9.61	9.61	9.61	9.61
9.69	9.69	9.69	9.69	9.69	9.69	9.69	9.69	9.69	9.69	9.69	9.69	9.69	9.69	9.69	9.69
9.08	9.08	9.08	9.08	9.08	9.08	9.08	9.08	9.08	9.08	9.08	9.08	9.08	9.08	9.08	9.08
9.44	9.44	9.44	9.44	9.44	9.44	9.44	9.44	9.44	9.44	9.44	9.44	9.44	9.44	9.44	9.44
9.43	9.43	9.43	9.43	9.43	9.43	9.43	9.43	9.43	9.43	9.43	9.43	9.43	9.43	9.43	9.43
9.28	9.28	9.28	9.28	9.28	9.28	9.28	9.28	9.28	9.28	9.28	9.28	9.28	9.28	9.28	9.28
9.46	9.46	9.46	9.46	9.46	9.46	9.46	9.46	9.46	9.46	9.46	9.46	9.46	9.46	9.46	9.46
9.79	9.79	9.79	9.79	9.79	9.79	9.79	9.79	9.79	9.79	9.79	9.79	9.79	9.79	9.79	9.79
10.03	10.03	10.03	10.03	10.03	10.03	10.03	10.03	10.03	10.03	10.03	10.03	10.03	10.03	10.03	10.03
9.12	9.12	9.12	9.12	9.12	9.12	9.12	9.12	9.12	9.12	9.12	9.12	9.12	9.12	9.12	9.12
9.06	9.06	9.06	9.06	9.06	9.06	9.06	9.06	9.06	9.06	9.06	9.06	9.06	9.06	9.06	9.06
8.76	8.76	8.76	8.76	8.76	8.76	8.76	8.76	8.76	8.76	8.76	8.76	8.76	8.76	8.76	8.76
8.99	8.99	8.99	8.99	8.99	8.99	8.99	8.99	8.99	8.99	8.99	8.99	8.99	8.99	8.99	8.99
9.21	9.21	9.21	9.21	9.21	9.21	9.21	9.21	9.21	9.21	9.21	9.21	9.21	9.21	9.21	9.21
9.15	9.15	9.15	9.15	9.15	9.15	9.15	9.15	9.15	9.15	9.15	9.15	9.15	9.15	9.15	9.15
9.29	9.29	9.29	9.29	9.29	9.29	9.29	9.29	9.29	9.29	9.29	9.29	9.29	9.29	9.29	9.29
9.52	9.52	9.52	9.52	9.52	9.52	9.52	9.52	9.52	9.52	9.52	9.52	9.52	9.52	9.52	9.52
9.68	9.68	9.68	9.68	9.68	9.68	9.68	9.68	9.68	9.68	9.68	9.68	9.68	9.68	9.68	9.68
10.04	10.04	10.04	10.04	10.04	10.04	10.04	10.04	10.04	10.04	10.04	10.04	10.04	10.04	10.04	10.04
9.56	9.56	9.56	9.56	9.56	9.56	9.56	9.56	9.56	9.56	9.56	9.56	9.56	9.56	9.56	9.56
9.38	9.38	9.38	9.38	9.38	9.38	9.38	9.38	9.38	9.38	9.38	9.38	9.38	9.38	9.38	9.38
9.57	9.57	9.57	9.57	9.57	9.57	9.57	9.57	9.57	9.57	9.57	9.57	9.57	9.57	9.57	9.57
9.62	9.62	9.62	9.62	9.62	9.62	9.62	9.62	9.62	9.62	9.62	9.62	9.62	9.62	9.62	9.62
9.82	9.82	9.82	9.82	9.82	9.82	9.82	9.82	9.82	9.82	9.82	9.82	9.82	9.82	9.82	9.82
10.16	10.16	10.16	10.16	10.16	10.16	10.16	10.16	10.16	10.16	10.16	10.16	10.16	10.16	10.16	10.16
10.46	10.46	10.46	10.46	10.46	10.46	10.46	10.46	10.46	10.46	10.46	10.46	10.46	10.46	10.46	10.46
10.96	10.96	10.96	10.96	10.96	10.96	10.96	10.96	10.96	10.96	10.96	10.96	10.96	10.96	10.96	10.96
11.26	11.26	11.26	11.26	11.26	11.26	11.26	11.26	11.26	11.26	11.26	11.26	11.26	11.26	11.26	11.26
11.24	11.24	11.24	11.24	11.24	11.24	11.24	11.24	11.24	11.24	11.24	11.24	11.24	11.24	11.24	11.24
11.19	11.19	11.19	11.19	11.19	11.19	11.19	11.19	11.19	11.19	11.19	11.19	11.19	11.19	11.19	11.19
11.22	11.22	11.22	11.22	11.22	11.22	11.22	11.22	11.22	11.22	11.22	11.22	11.22	11.22	11.22	11.22
11.08	11.08	11.08	11.08	11.08	11.08	11.08	11.08	11.08	11.08	11.08	11.08	11.08	11.08	11.08	11.08
10.7	10.7	10.7	10.7	10.7	10.7	10.7	10.7	10.7	10.7	10.7	10.7	10.7	10.7	10.7	10.7
10.87	10.87	10.87	10.87	10.87	10.87	10.87	10.87	10.87	10.87	10.87	10.87	10.87	10.87	10.87	10.87
10.94	10.94	10.94	10.94	10.94	10.94	10.94	10.94	10.94	10.94	10.94	10.94	10.94	10.94	10.94	10.94
10.93	10.93	10.93	10.93	10.93	10.93	10.93	10.93	10.93	10.93	10.93	10.93	10.93	10.93	10.93	10.93
10.95	10.95	10.95	10.95	10.95	10.95	10.95	10.95	10.95	10.95	10.95	10.95	10.95	10.95	10.95	10.95
10.92	10.92	10.92	10.92	10.92	10.92	10.92	10.92	10.92	10.92	10.92	10.92	10.92	10.92	10.92	10.92
10.45	10.45	10.45	10.45	10.45	10.45	10.45	10.45	10.45	10.45	10.45	10.45	10.45	10.45	10.45	10.45
10.24	10.24	10.24	10.24	10.24	10.24	10.24	10.24	10.24	10.24	10.24	10.24	10.24	10.24	10.24	10.24
10.43	10.43	10.43	10.43	10.43	10.43	10.43	10.43	10.43	10.43	10.43	10.43	10.43	10.43	10.43	10.43
10.49	10.49	10.49	10.49	10.49	10.49	10.49	10.49	10.49	10.49	10.49	10.49	10.49	10.49	10.49	10.49
11	11	11	11	11	11	11	11	11	11	11	11	11	11	11	11
12.26	12.26	12.26	12.26	12.26	12.26	12.26	12.26	12.26	12.26	12.26	12.26	12.26	12.26	12.26	12.26
12.74	12.74	12.74	12.74	12.74	12.74	12.74	12.74	12.74	12.74	12.74	12.74	12.74	12.74	12.74	12.74
12.81	12.81	12.81	12.81	12.81	12.81	12.81	12.81	12.81	12.81	12.81	12.81	12.81	12.81	12.81	12.81
12.43	12.43	12.43	12.43	12.43	12.43	12.43	12.43	12.43	12.43	12.43	12.43	12.43	12.43	12.43	12.43
12.55	12.55	12.55	12.55	12.55	12.55	12.55	12.55	12.55	12.55	12.55	12.55	12.55	12.55	12.55	12.55
12.54	12.54	12.54	12.54	12.54	12.54	12.54	12.54	12.54	12.54	12.54	12.54	12.54	12.54	12.54	12.54
13.06	13.06	13.06	13.06	13.06	13.06	13.06	13.06	13.06	13.06	13.06	13.06	13.06	13.06	13.06	13.06
13.33	13.33	13.33	13.33	13.33	13.33	13.33	13.33	13.33	13.33	13.33	13.33	13.33	13.33	13.33	13.33
12.93	12.93	12.93	12.93	12.93	12.93	12.93	12.93	12.93	12.93	12.93	12.93	12.93	12.93	12.93	12.93
12.95	12.95	12.95	12.95	12.95	12.95	12.95	12.95	12.95	12.95	12.95	12.95	12.95	12.95	12.95	12.95
13.57	13.57	13.57	13.57	13.57	13.57	13.57	13.57	13.57	13.57	13.57	13.57	13.57	13.57	13.57	13.57
13.48	13.48	13.48	13.48	13.48	13.48	13.48	13.48	13.48	13.48	13.48	13.48	13.48	13.48	13.48	13.48
13.89	13.89	13.89	13.89	13.89	13.89	13.89	13.89	13.89	13.89	13.89	13.89	13.89	13.89	13.89	13.89
14.94	14.94	14.94	14.94	14.94	14.94	14.94	14.94	14.94	14.94	14.94	14.94	14.94	14.94	14.94	14.94
14.6	14.6	14.6	14.6	14.6	14.6	14.6	14.6	14.6	14.6	14.6	14.6	14.6	14.6	14.6	14.6
14.43	14.43	14.43	14.43	14.43	14.43	14.43	14.43	14.43	14.43	14.43	14.43	14.43	14.43	14.43	14.43
15.54	15.54	15.54	15.54	15.54	15.54	15.54	15.54	15.54	15.54	15.54	15.54	15.54	15.54	15.54	15.54
15.12	15.12	15.12	15.12	15.12	15.12	15.12	15.12	15.12	15.12	15.12	15.12	15.12	15.12	15.12	15.12
15.34	15.34	15.34	15.34	15.34	15.34	15.34	15.34	15.34	15.34	15.34	15.34	15.34	15.34	15.34	15.34
13.38	13.38	13.38	13.38	13.38	13.38	13.38	13.38	13.38	13.38	13.38	13.38	13.38	13.38	13.38	13.38
12.52	12.52	12.52	12.52	12.52	12.52	12.52	12.52	12.52	12.52	12.52	12.52	12.52	12.52	12.52	12.52
12.24	12.24	12.24	12.24	12.24	12.24	12.24	12.24	12.24	12.24	12.24	12.24	12.24	12.24	12.24	12.24
12.37	12.37	12.37	12.37	12.37	12.37	12.37	12.37	12.37	12.37	12.37	12.37	12.37	12.37	12.37	12.37
12.01	12.01	12.01	12.01	12.01	12.01	12.01	12.01	12.01	12.01	12.01	12.01	12.01	12.01	12.01	12.01
11.53	11.53	11.53	11.53	11.53	11.53	11.53	11.53	11.53	11.53	11.53	11.53	11.53	11.53	11.53	11.53
11.3	11.3	11.3	11.3	11.3	11.3	11.3	11.3	11.3	11.3	11.3	11.3	11.3	11.3	11.3	11.3
10.94	10.94	10.94	10.94	10.94	10.94	10.94	10.94	10.94	10.94	10.94	10.94	10.94	10.94	10.94	10.94
10.83	10.83	10.83	10.83	10.83	10.83	10.83	10.83	10.83	10.83	10.83	10.83	10.83	10.83	10.83	10.83
11.1	11.1	11.1	11.1	11.1	11.1	11.1	11.1	11.1	11.1	11.1	11.1	11.1	11.1	11.1	11.1
11.41	11.41	11.41	11.41	11.41	11.41	11.41	11.41	11.41	11.41	11.41	11.41	11.41	11.41	11.41	11.41
11.59	11.59	11.59	11.59	11.59	11.59	11.59	11.59	11.59	11.59	11.59	11.59	11.59	11.59	11.59	11.59
11.95	11.95	11.95	11.95	11.95	11.95	11.95	11.95	11.95	11.95	11.95	11.95	11.95	11.95	11.95	11.95
12.6	12.6	12.6	12.6	12.6	12.6	12.6	12.6	12.6	12.6	12.6	12.6	12.6	12.6	12.6	12.6
12.18	12.18	12.18	12.18	12.18	12.18	12.18	12.18	12.18	12.18	12.18	12.18	12.18	12.18	12.18	12.18
12.13	12.13	12.13	12.13	12.13	12.13	12.13	12.13	12.13	12.13	12.13	12.13	12.13	12.13	12.13	12.13
11.76	11.76	11.76	11.76	11.76	11.76	11.76	11.76	11.76	11.76	11.76	11.76	11.76	11.76	11.76	11.76
12.51	12.51	12.51	12.51	12.51	12.51	12.51	12.51	12.51	12.51	12.51	12.51	12.51	12.51	12.51	12.51
12.96	12.96	12.96	12.96	12.96	12.96	12.96	12.96	12.96	12.96	12.96	12.96	12.96	12.96	12.96	12.96
14.31	14.31	14.31	14.31	14.31	14.31	14.31	14.31	14.31	14.31	14.31	14.31	14.31	14.31	14.31	14.31
15.29	15.29	15.29	15.29	15.29	15.29	15.29	15.29	15.29	15.29	15.29	15.29	15.29	15.29	15.29	15.29
15.68	15.68	15.68	15.68	15.68	15.68	15.68	15.68	15.68	15.68	15.68	15.68	15.68	15.68	15.68	15.68
16.12	16.12	16.12	16.12	16.12	16.12	16.12	16.12	16.12	16.12	16.12	16.12	16.12	16.12	16.12	16.12
15.63	15.63	15.63	15.63	15.63	15.63	15.63	15.63	15.63	15.63	15.63	15.63	15.63	15.63	15.63	15.63
13.79	13.79	13.79	13.79	13.79	13.79	13.79	13.79	13.79	13.79	13.79	13.79	13.79	13.79	13.79	13.79
14.93	14.93	14.93	14.93	14.93	14.93	14.93	14.93	14.93	14.93	14.93	14.93	14.93	14.93	14.93	14.93
13.83	13.83	13.83	13.83	13.83	13.83	13.83	13.83	13.83	13.83	13.83	13.83	13.83	13.83	13.83	13.83
14.57	14.57	14.57	14.57	14.57	14.57	14.57	14.57	14.57	14.57	14.57	14.57	14.57	14.57	14.57	14.57
15.51	15.51	15.51	15.51	15.51	15.51	15.51	15.51	15.51	15.51	15.51	15.51	15.51	15.51	15.51	15.51
14.75	14.75	14.75	14.75	14.75	14.75	14.75	14.75	14.75	14.75	14.75	14.75	14.75	14.75	14.75	14.75
14.59	14.59	14.59	14.59	14.59	14.59	14.59	14.59	14.59	14.59	14.59	14.59	14.59	14.59	14.59	14.59
14.08	14.08	14.08	14.08	14.08	14.08	14.08	14.08	14.08	14.08	14.08	14.08	14.08	14.08	14.08	14.08
14.5	14.5	14.5	14.5	14.5	14.5	14.5	14.5	14.5	14.5	14.5	14.5	14.5	14.5	14.5	14.5
14.71	14.71	14.71	14.71	14.71	14.71	14.71	14.71	14.71	14.71	14.71	14.71	14.71	14.71	14.71	14.71
15.68	15.68	15.68	15.68	15.68	15.68	15.68	15.68	15.68	15.68	15.68	15.68	15.68	15.68	15.68	15.68
15.65	15.65	15.65	15.65	15.65	15.65	15.65	15.65	15.65	15.65	15.65	15.65	15.65	15.65	15.65	15.65
15.99	15.99	15.99	15.99	15.99	15.99	15.99	15.99	15.99	15.99	15.99	15.99	15.99	15.99	15.99	15.99
15.77	15.77	15.77	15.77	15.77	15.77	15.77	15.77	15.77	15.77	15.77	15.77	15.77	15.77	15.77	15.77
16.09	16.09	16.09	16.09	16.09	16.09	16.09	16.09	16.09	16.09	16.09	16.09	16.09	16.09	16.09	16.09
14.65	14.65	14.65	14.65	14.65	14.65	14.65	14.65	14.65	14.65	14.65	14.65	14.65	14.65	14.65	14.65
13.15	13.15	13.15	13.15	13.15	13.15	13.15	13.15	13.15	13.15	13.15	13.15	13.15	13.15	13.15	13.15
12.97	12.97	12.97	12.97	12.97	12.97	12.97	12.97	12.97	12.97	12.97	12.97	12.97	12.97	12.97	12.97
12.64	12.64	12.64	12.64	12.64	12.64	12.64	12.64	12.64	12.64	12.64	12.64	12.64	12.64	12.64	12.64
12.09	12.09	12.09	12.09	12.09	12.09	12.09	12.09	12.09	12.09	12.09	12.09	12.09	12.09	12.09	12.09
12.43	12.43	12.43	12.43	12.43	12.43	12.43	12.43	12.43	12.43	12.43	12.43	12.43	12.43	12.43	12.43
11.61	11.61	11.61	11.61	11.61	11.61	11.61	11.61	11.61	11.61	11.61	11.61	11.61	11.61	11.61	11.61
10.86	10.86	10.86	10.86	10.86	10.86	10.86	10.86	10.86	10.86	10.86	10.86	10.86	10.86	10.86	10.86
10.88	10.88	10.88	10.88	10.88	10.88	10.88	10.88	10.88	10.88	10.88	10.88	10.88	10.88	10.88	10.88
10.49	10.49	10.49	10.49	10.49	10.49	10.49	10.49	10.49	10.49	10.49	10.49	10.49	10.49	10.49	10.49
10.48	10.48	10.48	10.48	10.48	10.48	10.48	10.48	10.48	10.48	10.48	10.48	10.48	10.48	10.48	10.48
10.82	10.82	10.82	10.82	10.82	10.82	10.82	10.82	10.82	10.82	10.82	10.82	10.82	10.82	10.82	10.82
11.24	11.24	11.24	11.24	11.24	11.24	11.24	11.24	11.24	11.24	11.24	11.24	11.24	11.24	11.24	11.24
11.79	11.79	11.79	11.79	11.79	11.79	11.79	11.79	11.79	11.79	11.79	11.79	11.79	11.79	11.79	11.79
11.9	11.9	11.9	11.9	11.9	11.9	11.9	11.9	11.9	11.9	11.9	11.9	11.9	11.9	11.9	11.9
11.63	11.63	11.63	11.63	11.63	11.63	11.63	11.63	11.63	11.63	11.63	11.63	11.63	11.63	11.63	11.63
11.96	11.96	11.96	11.96	11.96	11.96	11.96	11.96	11.96	11.96	11.96	11.96	11.96	11.96	11.96	11.96
12	12	12	12	12	12	12	12	12	12	12	12	12	12	12	12
12.08	12.08	12.08	12.08	12.08	12.08	12.08	12.08	12.08	12.08	12.08	12.08	12.08	12.08	12.08	12.08
12.06	12.06	12.06	12.06	12.06	12.06	12.06	12.06	12.06	12.06	12.06	12.06	12.06	12.06	12.06	12.06
11.98	11.98	11.98	11.98	11.98	11.98	11.98	11.98	11.98	11.98	11.98	11.98	11.98	11.98	11.98	11.98
12.14	12.14	12.14	12.14	12.14	12.14	12.14	12.14	12.14	12.14	12.14	12.14	12.14	12.14	12.14	12.14
12.29	12.29	12.29	12.29	12.29	12.29	12.29	12.29	12.29	12.29	12.29	12.29	12.29	12.29	12.29	12.29
12.22	12.22	12.22	12.22	12.22	12.22	12.22	12.22	12.22	12.22	12.22	12.22	12.22	12.22	12.22	12.22
12.33	12.33	12.33	12.33	12.33	12.33	12.33	12.33	12.33	12.33	12.33	12.33	12.33	12.33	12.33	12.33
13.09	13.09	13.09	13.09	13.09	13.09	13.09	13.09	13.09	13.09	13.09	13.09	13.09	13.09	13.09	13.09
13.33	13.33	13.33	13.33	13.33	13.33	13.33	13.33	13.33	13.33	13.33	13.33	13.33	13.33	13.33	13.33
13.46	13.46	13.46	13.46	13.46	13.46	13.46	13.46	13.46	13.46	13.46	13.46	13.46	13.46	13.46	13.46
13.4	13.4	13.4	13.4	13.4	13.4	13.4	13.4	13.4	13.4	13.4	13.4	13.4	13.4	13.4	13.4
13.72	13.72	13.72	13.72	13.72	13.72	13.72	13.72	13.72	13.72	13.72	13.72	13.72	13.72	13.72	13.72
14.41	14.41	14.41	14.41	14.41	14.41	14.41	14.41	14.41	14.41	14.41	14.41	14.41	14.41	14.41	14.41
14.37	14.37	14.37	14.37	14.37	14.37	14.37	14.37	14.37	14.37	14.37	14.37	14.37	14.37	14.37	14.37
13.95	13.95	13.95	13.95	13.95	13.95	13.95	13.95	13.95	13.95	13.95	13.95	13.95	13.95	13.95	13.95
13.71	13.71	13.71	13.71	13.71	13.71	13.71	13.71	13.71	13.71	13.71	13.71	13.71	13.71	13.71	13.71
14.15	14.15	14.15	14.15	14.15	14.15	14.15	14.15	14.15	14.15	14.15	14.15	14.15	14.15	14.15	14.15
13.75	13.75	13.75	13.75	13.75	13.75	13.75	13.75	13.75	13.75	13.75	13.75	13.75	13.75	13.75	13.75
13.91	13.91	13.91	13.91	13.91	13.91	13.91	13.91	13.91	13.91	13.91	13.91	13.91	13.91	13.91	13.91
13.31	13.31	13.31	13.31	13.31	13.31	13.31	13.31	13.31	13.31	13.31	13.31	13.31	13.31	13.31	13.31
13.86	13.86	13.86	13.86	13.86	13.86	13.86	13.86	13.86	13.86	13.86	13.86	13.86	13.86	13.86	13.86
13.53	13.53	13.53	13.53	13.53	13.53	13.53	13.53	13.53	13.53	13.53	13.53	13.53	13.53	13.53	13.53
13.24	13.24	13.24	13.24	13.24	13.24	13.24	13.24	13.24	13.24	13.24	13.24	13.24	13.24	13.24	13.24
13.89	13.89	13.89	13.89	13.89	13.89	13.89	13.89	13.89	13.89	13.89	13.89	13.89	13.89	13.89	13.89
14.33	14.33	14.33	14.33	14.33	14.33	14.33	14.33	14.33	14.33	14.33	14.33	14.33	14.33	14.33	14.33
13.98	13.98	13.98	13.98	13.98	13.98	13.98	13.98	13.98	13.98	13.98	13.98	13.98	13.98	13.98	13.98
14.94	14.94	14.94	14.94	14.94	14.94	14.94	14.94	14.94	14.94	14.94	14.94	14.94	14.94	14.94	14.94
16.3	16.3	16.3	16.3	16.3	16.3	16.3	16.3	16.3	16.3	16.3	16.3	16.3	16.3	16.3	16.3
16.68	16.68	16.68	16.68	16.68	16.68	16.68	16.68	16.68	16.68	16.68	16.68	16.68	16.68	16.68	16.68
15.81	15.81	15.81	15.81	15.81	15.81	15.81	15.81	15.81	15.81	15.81	15.81	15.81	15.81	15.81	15.81
15.9	15.9	15.9	15.9	15.9	15.9	15.9	15.9	15.9	15.9	15.9	15.9	15.9	15.9	15.9	15.9
14.76	14.76	14.76	14.76	14.76	14.76	14.76	14.76	14.76	14.76	14.76	14.76	14.76	14.76	14.76	14.76
14.24	14.24	14.24	14.24	14.24	14.24	14.24	14.24	14.24	14.24	14.24	14.24	14.24	14.24	14.24	14.24
13.93	13.93	13.93	13.93	13.93	13.93	13.93	13.93	13.93	13.93	13.93	13.93	13.93	13.93	13.93	13.93
14.21	14.21	14.21	14.21	14.21	14.21	14.21	14.21	14.21	14.21	14.21	14.21	14.21	14.21	14.21	14.21
15.21	15.21	15.21	15.21	15.21	15.21	15.21	15.21	15.21	15.21	15.21	15.21	15.21	15.21	15.21	15.21
14.84	14.84	14.84	14.84	14.84	14.84	14.84	14.84	14.84	14.84	14.84	14.84	14.84	14.84	14.84	14.84
14.55	14.55	14.55	14.55	14.55	14.55	14.55	14.55	14.55	14.55	14.55	14.55	14.55	14.55	14.55	14.55
15.72	15.72	15.72	15.72	15.72	15.72	15.72	15.72	15.72	15.72	15.72	15.72	15.72	15.72	15.72	15.72
16.78	16.78	16.78	16.78	16.78	16.78	16.78	16.78	16.78	16.78	16.78	16.78	16.78	16.78	16.78	16.78
15.38	15.38	15.38	15.38	15.38	15.38	15.38	15.38	15.38	15.38	15.38	15.38	15.38	15.38	15.38	15.38
13.91	13.91	13.91	13.91	13.91	13.91	13.91	13.91	13.91	13.91	13.91	13.91	13.91	13.91	13.91	13.91
14.36	14.36	14.36	14.36	14.36	14.36	14.36	14.36	14.36	14.36	14.36	14.36	14.36	14.36	14.36	14.36
14.83	14.83	14.83	14.83	14.83	14.83	14.83	14.83	14.83	14.83	14.83	14.83	14.83	14.83	14.83	14.83
15.05	15.05	15.05	15.05	15.05	15.05	15.05	15.05	15.05	15.05	15.05	15.05	15.05	15.05	15.05	15.05
14.42	14.42	14.42	14.42	14.42	14.42	14.42	14.42	14.42	14.42	14.42	14.42	14.42	14.42	14.42	14.42
13.53	13.53	13.53	13.53	13.53	13.53	13.53	13.53	13.53	13.53	13.53	13.53	13.53	13.53	13.53	13.53
12.98	12.98	12.98	12.98	12.98	12.98	12.98	12.98	12.98	12.98	12.98	12.98	12.98	12.98	12.98	12.98
12.74	12.74	12.74	12.74	12.74	12.74	12.74	12.74	12.74	12.74	12.74	12.74	12.74	12.74	12.74	12.74
13.71	13.71	13.71	13.71	13.71	13.71	13.71	13.71	13.71	13.71	13.71	13.71	13.71	13.71	13.71	13.71
15.09	15.09	15.09	15.09	15.09	15.09	15.09	15.09	15.09	15.09	15.09	15.09	15.09	15.09	15.09	15.09
12.94	12.94	12.94	12.94	12.94	12.94	12.94	12.94	12.94	12.94	12.94	12.94	12.94	12.94	12.94	12.94
12.41	12.41	12.41	12.41	12.41	12.41	12.41	12.41	12.41	12.41	12.41	12.41	12.41	12.41	12.41	12.41
12.5	12.5	12.5	12.5	12.5	12.5	12.5	12.5	12.5	12.5	12.5	12.5	12.5	12.5	12.5	12.5
13.48	13.48	13.48	13.48	13.48	13.48	13.48	13.48	13.48	13.48	13.48	13.48	13.48	13.48	13.48	13.48
13.54	13.54	13.54	13.54	13.54	13.54	13.54	13.54	13.54	13.54	13.54	13.54	13.54	13.54	13.54	13.54
13.19	13.19	13.19	13.19	13.19	13.19	13.19	13.19	13.19	13.19	13.19	13.19	13.19	13.19	13.19	13.19
13.4	13.4	13.4	13.4	13.4	13.4	13.4	13.4	13.4	13.4	13.4	13.4	13.4	13.4	13.4	13.4
11.83	11.83	11.83	11.83	11.83	11.83	11.83	11.83	11.83	11.83	11.83	11.83	11.83	11.83	11.83	11.83
11.71	11.71	11.71	11.71	11.71	11.71	11.71	11.71	11.71	11.71	11.71	11.71	11.71	11.71	11.71	11.71
11.68	11.68	11.68	11.68	11.68	11.68	11.68	11.68	11.68	11.68	11.68	11.68	11.68	11.68	11.68	11.68
11.81	11.81	11.81	11.81	11.81	11.81	11.81	11.81	11.81	11.81	11.81	11.81	11.81	11.81	11.81	11.81
11.62	11.62	11.62	11.62	11.62	11.62	11.62	11.62	11.62	11.62	11.62	11.62	11.62	11.62	11.62	11.62
11.77	11.77	11.77	11.77	11.77	11.77	11.77	11.77	11.77	11.77	11.77	11.77	11.77	11.77	11.77	11.77
12.08	12.08	12.08	12.08	12.08	12.08	12.08	12.08	12.08	12.08	12.08	12.08	12.08	12.08	12.08	12.08
12.09	12.09	12.09	12.09	12.09	12.09	12.09	12.09	12.09	12.09	12.09	12.09	12.09	12.09	12.09	12.09
12.34	12.34	12.34	12.34	12.34	12.34	12.34	12.34	12.34	12.34	12.34	12.34	12.34	12.34	12.34	12.34
12.56	12.56	12.56	12.56	12.56	12.56	12.56	12.56	12.56	12.56	12.56	12.56	12.56	12.56	12.56	12.56
12.54	12.54	12.54	12.54	12.54	12.54	12.54	12.54	12.54	12.54	12.54	12.54	12.54	12.54	12.54	12.54
12.47	12.47	12.47	12.47	12.47	12.47	12.47	12.47	12.47	12.47	12.47	12.47	12.47	12.47	12.47	12.47
13.12	13.12	13.12	13.12	13.12	13.12	13.12	13.12	13.12	13.12	13.12	13.12	13.12	13.12	13.12	13.12
14.25	14.25	14.25	14.25	14.25	14.25	14.25	14.25	14.25	14.25	14.25	14.25	14.25	14.25	14.25	14.25
15.7	15.7	15.7	15.7	15.7	15.7	15.7	15.7	15.7	15.7	15.7	15.7	15.7	15.7	15.7	15.7
14.56	14.56	14.56	14.56	14.56	14.56	14.56	14.56	14.56	14.56	14.56	14.56	14.56	14.56	14.56	14.56
15.08	15.08	15.08	15.08	15.08	15.08	15.08	15.08	15.08	15.08	15.08	15.08	15.08	15.08	15.08	15.08
15.39	15.39	15.39	15.39	15.39	15.39	15.39	15.39	15.39	15.39	15.39	15.39	15.39	15.39	15.39	15.39
14.8	14.8	14.8	14.8	14.8	14.8	14.8	14.8	14.8	14.8	14.8	14.8	14.8	14.8	14.8	14.8
15.35	15.35	15.35	15.35	15.35	15.35	15.35	15.35	15.35	15.35	15.35	15.35	15.35	15.35	15.35	15.35
15.62	15.62	15.62	15.62	15.62	15.62	15.62	15.62	15.62	15.62	15.62	15.62	15.62	15.62	15.62	15.62
15.45	15.45	15.45	15.45	15.45	15.45	15.45	15.45	15.45	15.45	15.45	15.45	15.45	15.45	15.45	15.45
15.06	15.06	15.06	15.06	15.06	15.06	15.06	15.06	15.06	15.06	15.06	15.06	15.06	15.06	15.06	15.06
15.95	15.95	15.95	15.95	15.95	15.95	15.95	15.95	15.95	15.95	15.95	15.95	15.95	15.95	15.95	15.95
17.11	17.11	17.11	17.11	17.11	17.11	17.11	17.11	17.11	17.11	17.11	17.11	17.11	17.11	17.11	17.11
14.77	14.77	14.77	14.77	14.77	14.77	14.77	14.77	14.77	14.77	14.77	14.77	14.77	14.77	14.77	14.77
14.57	14.57	14.57	14.57	14.57	14.57	14.57	14.57	14.57	14.57	14.57	14.57	14.57	14.57	14.57	14.57
14.11	14.11	14.11	14.11	14.11	14.11	14.11	14.11	14.11	14.11	14.11	14.11	14.11	14.11	14.11	14.11
13.76	13.76	13.76	13.76	13.76	13.76	13.76	13.76	13.76	13.76	13.76	13.76	13.76	13.76	13.76	13.76
14.18	14.18	14.18	14.18	14.18	14.18	14.18	14.18	14.18	14.18	14.18	14.18	14.18	14.18	14.18	14.18
14.78	14.78	14.78	14.78	14.78	14.78	14.78	14.78	14.78	14.78	14.78	14.78	14.78	14.78	14.78	14.78
15.34	15.34	15.34	15.34	15.34	15.34	15.34	15.34	15.34	15.34	15.34	15.34	15.34	15.34	15.34	15.34
16.18	16.18	16.18	16.18	16.18	16.18	16.18	16.18	16.18	16.18	16.18	16.18	16.18	16.18	16.18	16.18
15.04	15.04	15.04	15.04	15.04	15.04	15.04	15.04	15.04	15.04	15.04	15.04	15.04	15.04	15.04	15.04
14.58	14.58	14.58	14.58	14.58	14.58	14.58	14.58	14.58	14.58	14.58	14.58	14.58	14.58	14.58	14.58
14.71	14.71	14.71	14.71	14.71	14.71	14.71	14.71	14.71	14.71	14.71	14.71	14.71	14.71	14.71	14.71
14.31	14.31	14.31	14.31	14.31	14.31	14.31	14.31	14.31	14.31	14.31	14.31	14.31	14.31	14.31	14.31
14.98	14.98	14.98	14.98	14.98	14.98	14.98	14.98	14.98	14.98	14.98	14.98	14.98	14.98	14.98	14.98
15.47	15.47	15.47	15.47	15.47	15.47	15.47	15.47	15.47	15.47	15.47	15.47	15.47	15.47	15.47	15.47
17.52	17.52	17.52	17.52	17.52	17.52	17.52	17.52	17.52	17.52	17.52	17.52	17.52	17.52	17.52	17.52
17.12	17.12	17.12	17.12	17.12	17.12	17.12	17.12	17.12	17.12	17.12	17.12	17.12	17.12	17.12	17.12
17.66	17.66	17.66	17.66	17.66	17.66	17.66	17.66	17.66	17.66	17.66	17.66	17.66	17.66	17.66	17.66
15.75	15.75	15.75	15.75	15.75	15.75	15.75	15.75	15.75	15.75	15.75	15.75	15.75	15.75	15.75	15.75
15.35	15.35	15.35	15.35	15.35	15.35	15.35	15.35	15.35	15.35	15.35	15.35	15.35	15.35	15.35	15.35
16.23	16.23	16.23	16.23	16.23	16.23	16.23	16.23	16.23	16.23	16.23	16.23	16.23	16.23	16.23	16.23
16.06	16.06	16.06	16.06	16.06	16.06	16.06	16.06	16.06	16.06	16.06	16.06	16.06	16.06	16.06	16.06
15.65	15.65	15.65	15.65	15.65	15.65	15.65	15.65	15.65	15.65	15.65	15.65	15.65	15.65	15.65	15.65
15.64	15.64	15.64	15.64	15.64	15.64	15.64	15.64	15.64	15.64	15.64	15.64	15.64	15.64	15.64	15.64
16.35	16.35	16.35	16.35	16.35	16.35	16.35	16.35	16.35	16.35	16.35	16.35	16.35	16.35	16.35	16.35
15.85	15.85	15.85	15.85	15.85	15.85	15.85	15.85	15.85	15.85	15.85	15.85	15.85	15.85	15.85	15.85
15.28	15.28	15.28	15.28	15.28	15.28	15.28	15.28	15.28	15.28	15.28	15.28	15.28	15.28	15.28	15.28
15.77	15.77	15.77	15.77	15.77	15.77	15.77	15.77	15.77	15.77	15.77	15.77	15.77	15.77	15.77	15.77
16.43	16.43	16.43	16.43	16.43	16.43	16.43	16.43	16.43	16.43	16.43	16.43	16.43	16.43	16.43	16.43
15.54	15.54	15.54	15.54	15.54	15.54	15.54	15.54	15.54	15.54	15.54	15.54	15.54	15.54	15.54	15.54
16.17	16.17	16.17	16.17	16.17	16.17	16.17	16.17	16.17	16.17	16.17	16.17	16.17	16.17	16.17	16.17
15.8	15.8	15.8	15.8	15.8	15.8	15.8	15.8	15.8	15.8	15.8	15.8	15.8	15.8	15.8	15.8
14.33	14.33	14.33	14.33	14.33	14.33	14.33	14.33	14.33	14.33	14.33	14.33	14.33	14.33	14.33	14.33
14.32	14.32	14.32	14.32	14.32	14.32	14.32	14.32	14.32	14.32	14.32	14.32	14.32	14.32	14.32	14.32
15.43	15.43	15.43	15.43	15.43	15.43	15.43	15.43	15.43	15.43	15.43	15.43	15.43	15.43	15.43	15.43
16.18	16.18	16.18	16.18	16.18	16.18	16.18	16.18	16.18	16.18	16.18	16.18	16.18	16.18	16.18	16.18
16.41	16.41	16.41	16.41	16.41	16.41	16.41	16.41	16.41	16.41	16.41	16.41	16.41	16.41	16.41	16.41
16.32	16.32	16.32	16.32	16.32	16.32	16.32	16.32	16.32	16.32	16.32	16.32	16.32	16.32	16.32	16.32
17.85	17.85	17.85	17.85	17.85	17.85	17.85	17.85	17.85	17.85	17.85	17.85	17.85	17.85	17.85	17.85
17.6	17.6	17.6	17.6	17.6	17.6	17.6	17.6	17.6	17.6	17.6	17.6	17.6	17.6	17.6	17.6
17.34	17.34	17.34	17.34	17.34	17.34	17.34	17.34	17.34	17.34	17.34	17.34	17.34	17.34	17.34	17.34
17.87	17.87	17.87	17.87	17.87	17.87	17.87	17.87	17.87	17.87	17.87	17.87	17.87	17.87	17.87	17.87
18.44	18.44	18.44	18.44	18.44	18.44	18.44	18.44	18.44	18.44	18.44	18.44	18.44	18.44	18.44	18.44
16.98	16.98	16.98	16.98	16.98	16.98	16.98	16.98	16.98	16.98	16.98	16.98	16.98	16.98	16.98	16.98
16.38	16.38	16.38	16.38	16.38	16.38	16.38	16.38	16.38	16.38	16.38	16.38	16.38	16.38	16.38	16.38
15.4	15.4	15.4	15.4	15.4	15.4	15.4	15.4	15.4	15.4	15.4	15.4	15.4	15.4	15.4	15.4
13.71	13.71	13.71	13.71	13.71	13.71	13.71	13.71	13.71	13.71	13.71	13.71	13.71	13.71	13.71	13.71
13.36	13.36	13.36	13.36	13.36	13.36	13.36	13.36	13.36	13.36	13.36	13.36	13.36	13.36	13.36	13.36
13.4	13.4	13.4	13.4	13.4	13.4	13.4	13.4	13.4	13.4	13.4	13.4	13.4	13.4	13.4	13.4
13.99	13.99	13.99	13.99	13.99	13.99	13.99	13.99	13.99	13.99	13.99	13.99	13.99	13.99	13.99	13.99
14.22	14.22	14.22	14.22	14.22	14.22	14.22	14.22	14.22	14.22	14.22	14.22	14.22	14.22	14.22	14.22
13.5	13.5	13.5	13.5	13.5	13.5	13.5	13.5	13.5	13.5	13.5	13.5	13.5	13.5	13.5	13.5
12.8	12.8	12.8	12.8	12.8	12.8	12.8	12.8	12.8	12.8	12.8	12.8	12.8	12.8	12.8	12.8
12.75	12.75	12.75	12.75	12.75	12.75	12.75	12.75	12.75	12.75	12.75	12.75	12.75	12.75	12.75	12.75
12.8	12.8	12.8	12.8	12.8	12.8	12.8	12.8	12.8	12.8	12.8	12.8	12.8	12.8	12.8	12.8
13.13	13.13	13.13	13.13	13.13	13.13	13.13	13.13	13.13	13.13	13.13	13.13	13.13	13.13	13.13	13.13
12.93	12.93	12.93	12.93	12.93	12.93	12.93	12.93	12.93	12.93	12.93	12.93	12.93	12.93	12.93	12.93
12.82	12.82	12.82	12.82	12.82	12.82	12.82	12.82	12.82	12.82	12.82	12.82	12.82	12.82	12.82	12.82
13.29	13.29	13.29	13.29	13.29	13.29	13.29	13.29	13.29	13.29	13.29	13.29	13.29	13.29	13.29	13.29
14.28	14.28	14.28	14.28	14.28	14.28	14.28	14.28	14.28	14.28	14.28	14.28	14.28	14.28	14.28	14.28
14.49	14.49	14.49	14.49	14.49	14.49	14.49	14.49	14.49	14.49	14.49	14.49	14.49	14.49	14.49	14.49
15.9	15.9	15.9	15.9	15.9	15.9	15.9	15.9	15.9	15.9	15.9	15.9	15.9	15.9	15.9	15.9
15.04	15.04	15.04	15.04	15.04	15.04	15.04	15.04	15.04	15.04	15.04	15.04	15.04	15.04	15.04	15.04
14.8	14.8	14.8	14.8	14.8	14.8	14.8	14.8	14.8	14.8	14.8	14.8	14.8	14.8	14.8	14.8
15.71	15.71	15.71	15.71	15.71	15.71	15.71	15.71	15.71	15.71	15.71	15.71	15.71	15.71	15.71	15.71
15.87	15.87	15.87	15.87	15.87	15.87	15.87	15.87	15.87	15.87	15.87	15.87	15.87	15.87	15.87	15.87
15.84	15.84	15.84	15.84	15.84	15.84	15.84	15.84	15.84	15.84	15.84	15.84	15.84	15.84	15.84	15.84
16.02	16.02	16.02	16.02	16.02	16.02	16.02	16.02	16.02	16.02	16.02	16.02	16.02	16.02	16.02	16.02
15.33	15.33	15.33	15.33	15.33	15.33	15.33	15.33	15.33	15.33	15.33	15.33	15.33	15.33	15.33	15.33
15.22	15.22	15.22	15.22	15.22	15.22	15.22	15.22	15.22	15.22	15.22	15.22	15.22	15.22	15.22	15.22
15.19	15.19	15.19	15.19	15.19	15.19	15.19	15.19	15.19	15.19	15.19	15.19	15.19	15.19	15.19	15.19
16.02	16.02	16.02	16.02	16.02	16.02	16.02	16.02	16.02	16.02	16.02	16.02	16.02	16.02	16.02	16.02
15.54	15.54	15.54	15.54	15.54	15.54	15.54	15.54	15.54	15.54	15.54	15.54	15.54	15.54	15.54	15.54
15.09	15.09	15.09	15.09	15.09	15.09	15.09	15.09	15.09	15.09	15.09	15.09	15.09	15.09	15.09	15.09
16.61	16.61	16.61	16.61	16.61	16.61	16.61	16.61	16.61	16.61	16.61	16.61	16.61	16.61	16.61	16.61
15.19	15.19	15.19	15.19	15.19	15.19	15.19	15.19	15.19	15.19	15.19	15.19	15.19	15.19	15.19	15.19
15.19	15.19	15.19	15.19	15.19	15.19	15.19	15.19	15.19	15.19	15.19	15.19	15.19	15.19	15.19	15.19
15.8	15.8	15.8	15.8	15.8	15.8	15.8	15.8	15.8	15.8	15.8	15.8	15.8	15.8	15.8	15.8
15.58	15.58	15.58	15.58	15.58	15.58	15.58	15.58	15.58	15.58	15.58	15.58	15.58	15.58	15.58	15.58
15.67	15.67	15.67	15.67	15.67	15.67	15.67	15.67	15.67	15.67	15.67	15.67	15.67	15.67	15.67	15.67
15.36	15.36	15.36	15.36	15.36	15.36	15.36	15.36	15.36	15.36	15.36	15.36	15.36	15.36	15.36	15.36
16.61	16.61	16.61	16.61	16.61	16.61	16.61	16.61	16.61	16.61	16.61	16.61	16.61	16.61	16.61	16.61
16.03	16.03	16.03	16.03	16.03	16.03	16.03	16.03	16.03	16.03	16.03	16.03	16.03	16.03	16.03	16.03
14.55	14.55	14.55	14.55	14.55	14.55	14.55	14.55	14.55	14.55	14.55	14.55	14.55	14.55	14.55	14.55
15.2	15.2	15.2	15.2	15.2	15.2	15.2	15.2	15.2	15.2	15.2	15.2	15.2	15.2	15.2	15.2
16.05	16.05	16.05	16.05	16.05	16.05	16.05	16.05	16.05	16.05	16.05	16.05	16.05	16.05	16.05	16.05
15.18	15.18	15.18	15.18	15.18	15.18	15.18	15.18	15.18	15.18	15.18	15.18	15.18	15.18	15.18	15.18
14.54	14.54	14.54	14.54	14.54	14.54	14.54	14.54	14.54	14.54	14.54	14.54	14.54	14.54	14.54	14.54
14.6	14.6	14.6	14.6	14.6	14.6	14.6	14.6	14.6	14.6	14.6	14.6	14.6	14.6	14.6	14.6
13.76	13.76	13.76	13.76	13.76	13.76	13.76	13.76	13.76	13.76	13.76	13.76	13.76	13.76	13.76	13.76
14.39	14.39	14.39	14.39	14.39	14.39	14.39	14.39	14.39	14.39	14.39	14.39	14.39	14.39	14.39	14.39
14.89	14.89	14.89	14.89	14.89	14.89	14.89	14.89	14.89	14.89	14.89	14.89	14.89	14.89	14.89	14.89
14.65	14.65	14.65	14.65	14.65	14.65	14.65	14.65	14.65	14.65	14.65	14.65	14.65	14.65	14.65	14.65
14.77	14.77	14.77	14.77	14.77	14.77	14.77	14.77	14.77	14.77	14.77	14.77	14.77	14.77	14.77	14.77
14.67	14.67	14.67	14.67	14.67	14.67	14.67	14.67	14.67	14.67	14.67	14.67	14.67	14.67	14.67	14.67
14.31	14.31	14.31	14.31	14.31	14.31	14.31	14.31	14.31	14.31	14.31	14.31	14.31	14.31	14.31	14.31
14.01	14.01	14.01	14.01	14.01	14.01	14.01	14.01	14.01	14.01	14.01	14.01	14.01	14.01	14.01	14.01
13.96	13.96	13.96	13.96	13.96	13.96	13.96	13.96	13.96	13.96	13.96	13.96	13.96	13.96	13.96	13.96
14.47	14.47	14.47	14.47	14.47	14.47	14.47	14.47	14.47	14.47	14.47	14.47	14.47	14.47	14.47	14.47
15.16	15.16	15.16	15.16	15.16	15.16	15.16	15.16	15.16	15.16	15.16	15.16	15.16	15.16	15.16	15.16
15.68	15.68	15.68	15.68	15.68	15.68	15.68	15.68	15.68	15.68	15.68	15.68	15.68	15.68	15.68	15.68
14.94	14.94	14.94	14.94	14.94	14.94	14.94	14.94	14.94	14.94	14.94	14.94	14.94	14.94	14.94	14.94
16.28	16.28	16.28	16.28	16.28	16.28	16.28	16.28	16.28	16.28	16.28	16.28	16.28	16.28	16.28	16.28
15.16	15.16	15.16	15.16	15.16	15.16	15.16	15.16	15.16	15.16	15.16	15.16	15.16	15.16	15.16	15.16
14.92	14.92	14.92	14.92	14.92	14.92	14.92	14.92	14.92	14.92	14.92	14.92	14.92	14.92	14.92	14.92
14.44	14.44	14.44	14.44	14.44	14.44	14.44	14.44	14.44	14.44	14.44	14.44	14.44	14.44	14.44	14.44
13.99	13.99	13.99	13.99	13.99	13.99	13.99	13.99	13.99	13.99	13.99	13.99	13.99	13.99	13.99	13.99
14.01	14.01	14.01	14.01	14.01	14.01	14.01	14.01	14.01	14.01	14.01	14.01	14.01	14.01	14.01	14.01
14.76	14.76	14.76	14.76	14.76	14.76	14.76	14.76	14.76	14.76	14.76	14.76	14.76	14.76	14.76	14.76
14.47	14.47	14.47	14.47	14.47	14.47	14.47	14.47	14.47	14.47	14.47	14.47	14.47	14.47	14.47	14.47
14.15	14.15	14.15	14.15	14.15	14.15	14.15	14.15	14.15	14.15	14.15	14.15	14.15	14.15	14.15	14.15
14.18	14.18	14.18	14.18	14.18	14.18	14.18	14.18	14.18	14.18	14.18	14.18	14.18	14.18	14.18	14.18
14.91	14.91	14.91	14.91	14.91	14.91	14.91	14.91	14.91	14.91	14.91	14.91	14.91	14.91	14.91	14.91
14.24	14.24	14.24	14.24	14.24	14.24	14.24	14.24	14.24	14.24	14.24	14.24	14.24	14.24	14.24	14.24
14.92	14.92	14.92	14.92	14.92	14.92	14.92	14.92	14.92	14.92	14.92	14.92	14.92	14.92	14.92	14.92
14	14	14	14	14	14	14	14	14	14	14	14	14	14	14	14
13.47	13.47	13.47	13.47	13.47	13.47	13.47	13.47	13.47	13.47	13.47	13.47	13.47	13.47	13.47	13.47
13.93	13.93	13.93	13.93	13.93	13.93	13.93	13.93	13.93	13.93	13.93	13.93	13.93	13.93	13.93	13.93
14.1	14.1	14.1	14.1	14.1	14.1	14.1	14.1	14.1	14.1	14.1	14.1	14.1	14.1	14.1	14.1
13.5	13.5	13.5	13.5	13.5	13.5	13.5	13.5	13.5	13.5	13.5	13.5	13.5	13.5	13.5	13.5
14.01	14.01	14.01	14.01	14.01	14.01	14.01	14.01	14.01	14.01	14.01	14.01	14.01	14.01	14.01	14.01
15.07	15.07	15.07	15.07	15.07	15.07	15.07	15.07	15.07	15.07	15.07	15.07	15.07	15.07	15.07	15.07
14.2	14.2	14.2	14.2	14.2	14.2	14.2	14.2	14.2	14.2	14.2	14.2	14.2	14.2	14.2	14.2
14.34	14.34	14.34	14.34	14.34	14.34	14.34	14.34	14.34	14.34	14.34	14.34	14.34	14.34	14.34	14.34
13.57	13.57	13.57	13.57	13.57	13.57	13.57	13.57	13.57	13.57	13.57	13.57	13.57	13.57	13.57	13.57
13.14	13.14	13.14	13.14	13.14	13.14	13.14	13.14	13.14	13.14	13.14	13.14	13.14	13.14	13.14	13.14
13.73	13.73	13.73	13.73	13.73	13.73	13.73	13.73	13.73	13.73	13.73	13.73	13.73	13.73	13.73	13.73
13.98	13.98	13.98	13.98	13.98	13.98	13.98	13.98	13.98	13.98	13.98	13.98	13.98	13.98	13.98	13.98
13.39	13.39	13.39	13.39	13.39	13.39	13.39	13.39	13.39	13.39	13.39	13.39	13.39	13.39	13.39	13.39
14.2	14.2	14.2	14.2	14.2	14.2	14.2	14.2	14.2	14.2	14.2	14.2	14.2	14.2	14.2	14.2
13.31	13.31	13.31	13.31	13.31	13.31	13.31	13.31	13.31	13.31	13.31	13.31	13.31	13.31	13.31	13.31
13.97	13.97	13.97	13.97	13.97	13.97	13.97	13.97	13.97	13.97	13.97	13.97	13.97	13.97	13.97	13.97
15.48	15.48	15.48	15.48	15.48	15.48	15.48	15.48	15.48	15.48	15.48	15.48	15.48	15.48	15.48	15.48
15.72	15.72	15.72	15.72	15.72	15.72	15.72	15.72	15.72	15.72	15.72	15.72	15.72	15.72	15.72	15.72
15.75	15.75	15.75	15.75	15.75	15.75	15.75	15.75	15.75	15.75	15.75	15.75	15.75	15.75	15.75	15.75
14.95	14.95	14.95	14.95	14.95	14.95	14.95	14.95	14.95	14.95	14.95	14.95	14.95	14.95	14.95	14.95
14.43	14.43	14.43	14.43	14.43	14.43	14.43	14.43	14.43	14.43	14.43	14.43	14.43	14.43	14.43	14.43
14.46	14.46	14.46	14.46	14.46	14.46	14.46	14.46	14.46	14.46	14.46	14.46	14.46	14.46	14.46	14.46
14.18	14.18	14.18	14.18	14.18	14.18	14.18	14.18	14.18	14.18	14.18	14.18	14.18	14.18	14.18	14.18
14.86	14.86	14.86	14.86	14.86	14.86	14.86	14.86	14.86	14.86	14.86	14.86	14.86	14.86	14.86	14.86
15.12	15.12	15.12	15.12	15.12	15.12	15.12	15.12	15.12	15.12	15.12	15.12	15.12	15.12	15.12	15.12
15.03	15.03	15.03	15.03	15.03	15.03	15.03	15.03	15.03	15.03	15.03	15.03	15.03	15.03	15.03	15.03
15.41	15.41	15.41	15.41	15.41	15.41	15.41	15.41	15.41	15.41	15.41	15.41	15.41	15.41	15.41	15.41
14.72	14.72	14.72	14.72	14.72	14.72	14.72	14.72	14.72	14.72	14.72	14.72	14.72	14.72	14.72	14.72
14.8	14.8	14.8	14.8	14.8	14.8	14.8	14.8	14.8	14.8	14.8	14.8	14.8	14.8	14.8	14.8
15.67	15.67	15.67	15.67	15.67	15.67	15.67	15.67	15.67	15.67	15.67	15.67	15.67	15.67	15.67	15.67
15.25	15.25	15.25	15.25	15.25	15.25	15.25	15.25	15.25	15.25	15.25	15.25	15.25	15.25	15.25	15.25
14.83	14.83	14.83	14.83	14.83	14.83	14.83	14.83	14.83	14.83	14.83	14.83	14.83	14.83	14.83	14.83
15.43	15.43	15.43	15.43	15.43	15.43	15.43	15.43	15.43	15.43	15.43	15.43	15.43	15.43	15.43	15.43
16.59	16.59	16.59	16.59	16.59	16.59	16.59	16.59	16.59	16.59	16.59	16.59	16.59	16.59	16.59	16.59
16.28	16.28	16.28	16.28	16.28	16.28	16.28	16.28	16.28	16.28	16.28	16.28	16.28	16.28	16.28	16.28
16.1	16.1	16.1	16.1	16.1	16.1	16.1	16.1	16.1	16.1	16.1	16.1	16.1	16.1	16.1	16.1
15.79	15.79	15.79	15.79	15.79	15.79	15.79	15.79	15.79	15.79	15.79	15.79	15.79	15.79	15.79	15.79
15.13	15.13	15.13	15.13	15.13	15.13	15.13	15.13	15.13	15.13	15.13	15.13	15.13	15.13	15.13	15.13
16.02	16.02	16.02	16.02	16.02	16.02	16.02	16.02	16.02	16.02	16.02	16.02	16.02	16.02	16.02	16.02
15.18	15.18	15.18	15.18	15.18	15.18	15.18	15.18	15.18	15.18	15.18	15.18	15.18	15.18	15.18	15.18
15.15	15.15	15.15	15.15	15.15	15.15	15.15	15.15	15.15	15.15	15.15	15.15	15.15	15.15	15.15	15.15
15.44	15.44	15.44	15.44	15.44	15.44	15.44	15.44	15.44	15.44	15.44	15.44	15.44	15.44	15.44	15.44
16.59	16.59	16.59	16.59	16.59	16.59	16.59	16.59	16.59	16.59	16.59	16.59	16.59	16.59	16.59	16.59
16.6	16.6	16.6	16.6	16.6	16.6	16.6	16.6	16.6	16.6	16.6	16.6	16.6	16.6	16.6	16.6
16.92	16.92	16.92	16.92	16.92	16.92	16.92	16.92	16.92	16.92	16.92	16.92	16.92	16.92	16.92	16.92
16.4	16.4	16.4	16.4	16.4	16.4	16.4	16.4	16.4	16.4	16.4	16.4	16.4	16.4	16.4	16.4
16.83	16.83	16.83	16.83	16.83	16.83	16.83	16.83	16.83	16.83	16.83	16.83	16.83	16.83	16.83	16.83
16.32	16.32	16.32	16.32	16.32	16.32	16.32	16.32	16.32	16.32	16.32	16.32	16.32	16.32	16.32	16.32
16.47	16.47	16.47	16.47	16.47	16.47	16.47	16.47	16.47	16.47	16.47	16.47	16.47	16.47	16.47	16.47
16.43	16.43	16.43	16.43	16.43	16.43	16.43	16.43	16.43	16.43	16.43	16.43	16.43	16.43	16.43	16.43
15.42	15.42	15.42	15.42	15.42	15.42	15.42	15.42	15.42	15.42	15.42	15.42	15.42	15.42	15.42	15.42
15.23	15.23	15.23	15.23	15.23	15.23	15.23	15.23	15.23	15.23	15.23	15.23	15.23	15.23	15.23	15.23
15.53	15.53	15.53	15.53	15.53	15.53	15.53	15.53	15.53	15.53	15.53	15.53	15.53	15.53	15.53	15.53
14.38	14.38	14.38	14.38	14.38	14.38	14.38	14.38	14.38	14.38	14.38	14.38	14.38	14.38	14.38	14.38
14.15	14.15	14.15	14.15	14.15	14.15	14.15	14.15	14.15	14.15	14.15	14.15	14.15	14.15	14.15	14.15
13.92	13.92	13.92	13.92	13.92	13.92	13.92	13.92	13.92	13.92	13.92	13.92	13.92	13.92	13.92	13.92
13.26	13.26	13.26	13.26	13.26	13.26	13.26	13.26	13.26	13.26	13.26	13.26	13.26	13.26	13.26	13.26
13.65	13.65	13.65	13.65	13.65	13.65	13.65	13.65	13.65	13.65	13.65	13.65	13.65	13.65	13.65	13.65
14.64	14.64	14.64	14.64	14.64	14.64	14.64	14.64	14.64	14.64	14.64	14.64	14.64	14.64	14.64	14.64
14.3	14.3	14.3	14.3	14.3	14.3	14.3	14.3	14.3	14.3	14.3	14.3	14.3	14.3	14.3	14.3
14.09	14.09	14.09	14.09	14.09	14.09	14.09	14.09	14.09	14.09	14.09	14.09	14.09	14.09	14.09	14.09
14.13	14.13	14.13	14.13	14.13	14.13	14.13	14.13	14.13	14.13	14.13	14.13	14.13	14.13	14.13	14.13
14.26	14.26	14.26	14.26	14.26	14.26	14.26	14.26	14.26	14.26	14.26	14.26	14.26	14.26	14.26	14.26
13.44	13.44	13.44	13.44	13.44	13.44	13.44	13.44	13.44	13.44	13.44	13.44	13.44	13.44	13.44	13.44
13.3	13.3	13.3	13.3	13.3	13.3	13.3	13.3	13.3	13.3	13.3	13.3	13.3	13.3	13.3	13.3
12.43	12.43	12.43	12.43	12.43	12.43	12.43	12.43	12.43	12.43	12.43	12.43	12.43	12.43	12.43	12.43
13.4	13.4	13.4	13.4	13.4	13.4	13.4	13.4	13.4	13.4	13.4	13.4	13.4	13.4	13.4	13.4
13.33	13.33	13.33	13.33	13.33	13.33	13.33	13.33	13.33	13.33	13.33	13.33	13.33	13.33	13.33	13.33
12.74	12.74	12.74	12.74	12.74	12.74	12.74	12.74	12.74	12.74	12.74	12.74	12.74	12.74	12.74	12.74
13.03	13.03	13.03	13.03	13.03	13.03	13.03	13.03	13.03	13.03	13.03	13.03	13.03	13.03	13.03	13.03
12.6	12.6	12.6	12.6	12.6	12.6	12.6	12.6	12.6	12.6	12.6	12.6	12.6	12.6	12.6	12.6
12.44	12.44	12.44	12.44	12.44	12.44	12.44	12.44	12.44	12.44	12.44	12.44	12.44	12.44	12.44	12.44
12.1	12.1	12.1	12.1	12.1	12.1	12.1	12.1	12.1	12.1	12.1	12.1	12.1	12.1	12.1	12.1
12.47	12.47	12.47	12.47	12.47	12.47	12.47	12.47	12.47	12.47	12.47	12.47	12.47	12.47	12.47	12.47
13.24	13.24	13.24	13.24	13.24	13.24	13.24	13.24	13.24	13.24	13.24	13.24	13.24	13.24	13.24	13.24
13.63	13.63	13.63	13.63	13.63	13.63	13.63	13.63	13.63	13.63	13.63	13.63	13.63	13.63	13.63	13.63
13.45	13.45	13.45	13.45	13.45	13.45	13.45	13.45	13.45	13.45	13.45	13.45	13.45	13.45	13.45	13.45
13.39	13.39	13.39	13.39	13.39	13.39	13.39	13.39	13.39	13.39	13.39	13.39	13.39	13.39	13.39	13.39
12.97	12.97	12.97	12.97	12.97	12.97	12.97	12.97	12.97	12.97	12.97	12.97	12.97	12.97	12.97	12.97
12.33	12.33	12.33	12.33	12.33	12.33	12.33	12.33	12.33	12.33	12.33	12.33	12.33	12.33	12.33	12.33
12.08	12.08	12.08	12.08	12.08	12.08	12.08	12.08	12.08	12.08	12.08	12.08	12.08	12.08	12.08	12.08
12.7	12.7	12.7	12.7	12.7	12.7	12.7	12.7	12.7	12.7	12.7	12.7	12.7	12.7	12.7	12.7
12.7	12.7	12.7	12.7	12.7	12.7	12.7	12.7	12.7	12.7	12.7	12.7	12.7	12.7	12.7	12.7
12.7	12.7	12.7	12.7	12.7	12.7	12.7	12.7	12.7	12.7	12.7	12.7	12.7	12.7	12.7	12.7
12.7	12.7	12.7	12.7	12.7	12.7	12.7	12.7	12.7	12.7	12.7	12.7	12.7	12.7	12.7	12.7
12.7	12.7	12.7	12.7	12.7	12.7	12.7	12.7	12.7	12.7	12.7	12.7	12.7	12.7	12.7	12.7
12.7	12.7	12.7	12.7	12.7	12.7	12.7	12.7	12.7	12.7	12.7	12.7	12.7	12.7	12.7	12.7
12.7	12.7	12.7	12.7	12.7	12.7	12.7	12.7	12.7	12.7	12.7	12.7	12.7	12.7	12.7	12.7
12.7	12.7	12.7	12.7	12.7	12.7	12.7	12.7	12.7	12.7	12.7	12.7	12.7	12.7	12.7	12.7
12.7	12.7	12.7	12.7	12.7	12.7	12.7	12.7	12.7	12.7	12.7	12.7	12.7	12.7	12.7	12.7
12.7	12.7	12.7	12.7	12.7	12.7	12.7	12.7	12.7	12.7	12.7	12.7	12.7	12.7	12.7	12.7
12.7	12.7	12.7	12.7	12.7	12.7	12.7	12.7	12.7	12.7	12.7	12.7	12.7	12.7	12.7	12.7
12.7	12.7	12.7	12.7	12.7	12.7	12.7	12.7	12.7	12.7	12.7	12.7	12.7	12.7	12.7	12.7
12.7	12.7	12.7	12.7	12.7	12.7	12.7	12.7	12.7	12.7	12.7	12.7	12.7	12.7	12.7	12.7
12.7	12.7	12.7	12.7	12.7	12.7	12.7	12.7	12.7	12.7	12.7	12.7	12.7	12.7	12.7	12.7
12.7	12.7	12.7	12.7	12.7	12.7	12.7	12.7	12.7	12.7	12.7	12.7	12.7	12.7	12.7	12.7
12.7	12.7	12.7	12.7	12.7	12.7	12.7	12.7	12.7	12.7	12.7	12.7	12.7	12.7	12.7	12.7
12.7	12.7	12.7	12.7	12.7	12.7	12.7	12.7	12.7	12.7	12.7	12.7	12.7	12.7	12.7	12.7
12.7	12.7	12.7	12.7	12.7	12.7	12.7	12.7	12.7	12.7	12.7	12.7	12.7	12.7	12.7	12.7
12.7	12.7	12.7	12.7	12.7	12.7	12.7	12.7	12.7	12.7	12.7	12.7	12.7	12.7	12.7	12.7
12.7	12.7	12.7	12.7	12.7	12.7	12.7	12.7	12.7	12.7	12.7	12.7	12.7	12.7	12.7	12.7
12.7	12.7	12.7	12.7	12.7	12.7	12.7	12.7	12.7	12.7	12.7	12.7	12.7	12.7	12.7	12.7
12.7	12.7	12.7	12.7	12.7	12.7	12.7	12.7	12.7	12.7	12.7	12.7	12.7	12.7	12.7	12.7
12.7	12.7	12.7	12.7	12.7	12.7	12.7	12.7	12.7	12.7	12.7	12.7	12.7	12.7	12.7	12.7
12.7	12.7	12.7	12.7	12.7	12.7	12.7	12.7	12.7	12.7	12.7	12.7	12.7	12.7	12.7	12.7
12.7	12.7	12.7	12.7	12.7	12.7	12.7	12.7	12.7	12.7	12.7	12.7	12.7	12.7	12.7	12.7
12.7	12.7	12.7	12.7	12.7	12.7	12.7	12.7	12.7	12.7	12.7	12.7	12.7	12.7	12.7	12.7
12.7	12.7	12.7	12.7	12.7	12.7	12.7	12.7	12.7	12.7	12.7	12.7	12.7	12.7	12.7	12.7
12.7	12.7	12.7	12.7	12.7	12.7	12.7	12.7	12.7	12.7	12.7	12.7	12.7	12.7	12.7	12.7
12.7	12.7	12.7	12.7	12.7	12.7	12.7	12.7	12.7	12.7	12.7	12.7	12.7	12.7	12.7	12.7
12.7	12.7	12.7	12.7	12.7	12.7	12.7	12.7	12.7	12.7	12.7	12.7	12.7	12.7	12.7	12.7
12.7	12.7	12.7	12.7	12.7	12.7	12.7	12.7	12.7	12.7	12.7	12.7	12.7	12.7	12.7	12.7
12.7	12.7	12.7	12.7	12.7	12.7	12.7	12.7	12.7	12.7	12.7	12.7	12.7	12.7	12.7	12.7
12.7	12.7	12.7	12.7	12.7	12.7	12.7	12.7	12.7	12.7	12.7	12.7	12.7	12.7	12.7	12.7
12.7	12.7	12.7	12.7	12.7	12.7	12.7	12.7	12.7	12.7	12.7	12.7	12.7	12.7	12.7	12.7
12.7	12.7	12.7	12.7	12.7	12.7	12.7	12.7	12.7	12.7	12.7	12.7	12.7	12.7	12.7	12.7
12.7	12.7	12.7	12.7	12.7	12.7	12.7	12.7	12.7	12.7	12.7	12.7	12.7	12.7	12.7	12.7
12.7	12.7	12.7	12.7	12.7	12.7	12.7	12.7	12.7	12.7	12.7	12.7	12.7	12.7	12.7	12.7
12.7	12.7	12.7	12.7	12.7	12.7	12.7	12.7	12.7	12.7	12.7	12.7	12.7	12.7	12.7	12.7
12.7	12.7	12.7	12.7	12.7	12.7	12.7	12.7	12.7	12.7	12.7	12.7	12.7	12.7	12.7	12.7
12.7	12.7	12.7	12.7	12.7	12.7	12.7	12.7	12.7	12.7	12.7	12.7	12.7	12.7	12.7	12.7
12.7	12.7	12.7	12.7	12.7	12.7	12.7	12.7	12.7	12.7	12.7	12.7	12.7	12.7	12.7	12.7
12.7	12.7	12.7	12.7	12.7	12.7	12.7	12.7	12.7	12.7	12.7	12.7	12.7	12.7	12.7	12.7
12.7	12.7	12.7	12.7	12.7	12.7	12.7	12.7	12.7	12.7	12.7	12.7	12.7	12.7	12.7	12.7
12.7	12.7	12.7	12.7	12.7	12.7	12.7	12.7	12.7	12.7	12.7	12.7	12.7	12.7	12.7	12.7
12.7	12.7	12.7	12.7	12.7	12.7	12.7	12.7	12.7	12.7	12.7	12.7	12.7	12.7	12.7	12.7
12.7	12.7	12.7	12.7	12.7	12.7	12.7	12.7	12.7	12.7	12.7	12.7	12.7	12.7	12.7	12.7
12.7	12.7	12.7	12.7	12.7	12.7	12.7	12.7	12.7	12.7	12.7	12.7	12.7	12.7	12.7	12.7
12.7	12.7	12.7	12.7	12.7	12.7	12.7	12.7	12.7	12.7	12.7	12.7	12.7	12.7	12.7	12.7
12.7	12.7	12.7	12.7	12.7	12.7	12.7	12.7	12.7	12.7	12.7	12.7	12.7	12.7	12.7	12.7
12.7	12.7	12.7	12.7	12.7	12.7	12.7	12.7	12.7	12.7	12.7	12.7	12.7	12.7	12.7	12.7
12.7	12.7	12.7	12.7	12.7	12.7	12.7	12.7	12.7	12.7	12.7	12.7	12.7	12.7	12.7	12.7
12.7	12.7	12.7	12.7	12.7	12.7	12.7	12.7	12.7	12.7	12.7	12.7	12.7	12.7	12.7	12.7
12.7	12.7	12.7	12.7	12.7	12.7	12.7	12.7	12.7	12.7	12.7	12.7	12.7	12.7	12.7	12.7
12.7	12.7	12.7	12.7	12.7	12.7	12.7	12.7	12.7	12.7	12.7	12.7	12.7	12.7	12.7	12.7
12.7	12.7	12.7	12.7	12.7	12.7	12.7	12.7	12.7	12.7	12.7	12.7	12.7	12.7	12.7	12.7
12.7	12.7	12.7	12.7	12.7	12.7	12.7	12.7	12.7	12.7	12.7	12.7	12.7	12.7	12.7	12.7
12.7	12.7	12.7	12.7	12.7	12.7	12.7	12.7	12.7	12.7	12.7	12.7	12.7	12.7	12.7	12.7
12.7	12.7	12.7	12.7	12.7	12.7	12.7	12.7	12.7	12.7	12.7	12.7	12.7	12.7	12.7	12.7
12.7	12.7	12.7	12.7	12.7	12.7	12.7	12.7	12.7	12.7	12.7	12.7	12.7	12.7	12.7	12.7
12.7	12.7	12.7	12.7	12.7	12.7	12.7	12.7	12.7	12.7	12.7	12.7	12.7	12.7	12.7	12.7
12.7	12.7	12.7	12.7	12.7	12.7	12.7	12.7	12.7	12.7	12.7	12.7	12.7	12.7	12.7	12.7
12.7	12.7	12.7	12.7	12.7	12.7	12.7	12.7	12.7	12.7	12.7	12.7	12.7	12.7	12.7	12.7
12.7	12.7	12.7	12.7	12.7	12.7	12.7	12.7	12.7	12.7	12.7	12.7	12.7	12.7	12.7	12.7
12.7	12.7	12.7	12.7	12.7	12.7	12.7	12.7	12.7	12.7	12.7	12.7	12.7	12.7	12.7	12.7
12.7	12.7	12.7	12.7	12.7	12.7	12.7	12.7	12.7	12.7	12.7	12.7	12.7	12.7	12.7	12.7
12.7	12.7	12.7	12.7	12.7	12.7	12.7	12.7	12.7	12.7	12.7	12.7	12.7	12.7	12.7	12.7
12.7	12.7	12.7	12.7	12.7	12.7	12.7	12.7	12.7	12.7	12.7	12.7	12.7	12.7	12.7	12.7
12.7	12.7	12.7	12.7	12.7	12.7	12.7	12.7	12.7	12.7	12.7	12.7	12.7	12.7	12.7	12.7
12.7	12.7	12.7	12.7	12.7	12.7	12.7	12.7	12.7	12.7	12.7	12.7	12.7	12.7	12.7	12.7
12.7	12.7	12.7	12.7	12.7	12.7	12.7	12.7	12.7	12.7	12.7	12.7	12.7	12.7	12.7	12.7
12.7	12.7	12.7	12.7	12.7	12.7	12.7	12.7	12.7	12.7	12.7	12.7	12.7	12.7	12.7	12.7
12.7	12.7	12.7	12.7	12.7	12.7	12.7	12.7	12.7	12.7	12.7	12.7	12.7	12.7	12.7	12.7
12.7	12.7	12.7	12.7	12.7	12.7	12.7	12.7	12.7	12.7	12.7	12.7	12.7	12.7	12.7	12.7
12.7	12.7	12.7	12.7	12.7	12.7	12.7	12.7	12.7	12.7	12.7	12.7	12.7	12.7	12.7	12.7
12.7	12.7	12.7	12.7	12.7	12.7	12.7	12.7	12.7	12.7	12.7	12.7	12.7	12.7	12.7	12.7
12.7	12.7	12.7	12.7	12.7	12.7	12.7	12.7	12.7	12.7	12.7	12.7	12.7	12.7	12.7	12.7
12.7	12.7	12.7	12.7	12.7	12.7	12.7	12.7	12.7	12.7	12.7	12.7	12.7	12.7	12.7	12.7
12.7	12.7	12.7	12.7	12.7	12.7	12.7	12.7	12.7	12.7	12.7	12.7	12.7	12.7	12.7	12.7
12.7	12.7	12.7	12.7	12.7	12.7	12.7	12.7	12.7	12.7	12.7	12.7	12.7	12.7	12.7	12.7
12.7	12.7	12.7	12.7	12.7	12.7	12.7	12.7	12.7	12.7	12.7	12.7	12.7	12.7	12.7	12.7
12.7	12.7	12.7	12.7	12.7	12.7	12.7	12.7	12.7	12.7	12.7	12.7	12.7	12.7	12.7	12.7
12.7	12.7	12.7	12.7	12.7	12.7	12.7	12.7	12.7	12.7	12.7	12.7	12.7	12.7	12.7	12.7
12.7	12.7	12.7	12.7	12.7	12.7	12.7	12.7	12.7	12.7	12.7	12.7	12.7	12.7	12.7	12.7
12.7	12.7	12.7	12.7	12.7	12.7	12.7	12.7	12.7	12.7	12.7	12.7	12.7	12.7	12.7	12.7
12.7	12.7	12.7	12.7	12.7	12.7	12.7	12.7	12.7	12.7	12.7	12.7	12.7	12.7	12.7	12.7
12.7	12.7	12.7	12.7	12.7	12.7	12.7	12.7	12.7	12.7	12.7	12.7	12.7	12.7	12.7	12.7
12.7	12.7	12.7	12.7	12.7	12.7	12.7	12.7	12.7	12.7	12.7	12.7	12.7	12.7	12.7	12.7
12.7	12.7	12.7	12.7	12.7	12.7	12.7	12.7	12.7	12.7	12.7	12.7	12.7	12.7	12.7	12.7
12.7	12.7	12.7	12.7	12.7	12.7	12.7	12.7	12.7	12.7	12.7	12.7	12.7	12.7	12.7	12.7
12.7	12.7	12.7	12.7	12.7	12.7	12.7	12.7	12.7	12.7	12.7	12.7	12.7	12.7	12.7	12.7
12.7	12.7	12.7	12.7	12.7	12.7	12.7	12.7	12.7	12.7	12.7	12.7	12.7	12.7	12.7	12.7
12.7	12.7	12.7	12.7	12.7	12.7	12.7	12.7	12.7	12.7	12.7	12.7	12.7	12.7	12.7	12.7
12.7	12.7	12.7	12.7	12.7	12.7	12.7	12.7	12.7	12.7	12.7	12.7	12.7	12.7	12.7	12.7
12.7	12.7	12.7	12.7	12.7	12.7	12.7	12.7	12.7	12.7	12.7	12.7	12.7	12.7	12.7	12.7
12.7	12.7	12.7	12.7	12.7	12.7	12.7	12.7	12.7	12.7	12.7	12.7	12.7	12.7	12.7	12.7
12.7	12.7	12.7	12.7	12.7	12.7	12.7	12.7	12.7	12.7	12.7	12.7	12.7	12.7	12.7	12.7
12.7	12.7	12.7	12.7	12.7	12.7	12.7	12.7	12.7	12.7	12.7	12.7	12.7	12.7	12.7	12.7
12.7	12.7	12.7	12.7	12.7	12.7	12.7	12.7	12.7	12.7	12.7	12.7	12.7	12.7	12.7	12.7
12.7	12.7	12.7	12.7	12.7	12.7	12.7	12.7	12.7	12.7	12.7	12.7	12.7	12.7	12.7	12.7
12.7	12.7	12.7	12.7	12.7	12.7	12.7	12.7	12.7	12.7	12.7	12.7	12.7	12.7	12.7	12.7
12.7	12.7	12.7	12.7	12.7	12.7	12.7	12.7	12.7	12.7	12.7	12.7	12.7	12.7	12.7	12.7
12.7	12.7	12.7	12.7	12.7	12.7	12.7	12.7	12.7	12.7	12.7	12.7	12.7	12.7	12.7	12.7
12.7	12.7	12.7	12.7	12.7	12.7	12.7	12.7	12.7	12.7	12.7	12.7	12.7	12.7	12.7	12.7

## Sheet: LOW_4t
9.84	9.84	9.84	9.84	9.84	9.84	9.84	9.84	9.84	9.84	9.84	9.84	9.84	9.84	9.84	9.84
9.88	9.88	9.88	9.88	9.88	9.88	9.88	9.88	9.88	9.88	9.88	9.88	9.88	9.88	9.88	9.88
9.91	9.91	9.91	9.91	9.91	9.91	9.91	9.91	9.91	9.91	9.91	9.91	9.91	9.91	9.91	9.91
9.92	9.92	9.92	9.92	9.92	9.92	9.92	9.92	9.92	9.92	9.92	9.92	9.92	9.92	9.92	9.92
9.91	9.91	9.91	9.91	9.91	9.91	9.91	9.91	9.91	9.91	9.91	9.91	9.91	9.91	9.91	9.91
9.93	9.93	9.93	9.93	9.93	9.93	9.93	9.93	9.93	9.93	9.93	9.93	9.93	9.93	9.93	9.93
9.94	9.94	9.94	9.94	9.94	9.94	9.94	9.94	9.94	9.94	9.94	9.94	9.94	9.94	9.94	9.94
9.93	9.93	9.93	9.93	9.93	9.93	9.93	9.93	9.93	9.93	9.93	9.93	9.93	9.93	9.93	9.93
9.94	9.94	9.94	9.94	9.94	9.94	9.94	9.94	9.94	9.94	9.94	9.94	9.94	9.94	9.94	9.94
9.9	9.9	9.9	9.9	9.9	9.9	9.9	9.9	9.9	9.9	9.9	9.9	9.9	9.9	9.9	9.9
9.64	9.64	9.64	9.64	9.64	9.64	9.64	9.64	9.64	9.64	9.64	9.64	9.64	9.64	9.64	9.64
9.47	9.47	9.47	9.47	9.47	9.47	9.47	9.47	9.47	9.47	9.47	9.47	9.47	9.47	9.47	9.47
9.37	9.37	9.37	9.37	9.37	9.37	9.37	9.37	9.37	9.37	9.37	9.37	9.37	9.37	9.37	9.37
9.32	9.32	9.32	9.32	9.32	9.32	9.32	9.32	9.32	9.32	9.32	9.32	9.32	9.32	9.32	9.32
9.29	9.29	9.29	9.29	9.29	9.29	9.29	9.29	9.29	9.29	9.29	9.29	9.29	9.29	9.29	9.29
9.23	9.23	9.23	9.23	9.23	9.23	9.23	9.23	9.23	9.23	9.23	9.23	9.23	9.23	9.23	9.23
9.22	9.22	9.22	9.22	9.22	9.22	9.22	9.22	9.22	9.22	9.22	9.22	9.22	9.22	9.22	9.22
9.18	9.18	9.18	9.18	9.18	9.18	9.18	9.18	9.18	9.18	9.18	9.18	9.18	9.18	9.18	9.18
9.21	9.21	9.21	9.21	9.21	9.21	9.21	9.21	9.21	9.21	9.21	9.21	9.21	9.21	9.21	9.21
9.2	9.2	9.2	9.2	9.2	9.2	9.2	9.2	9.2	9.2	9.2	9.2	9.2	9.2	9.2	9.2
9.32	9.32	9.32	9.32	9.32	9.32	9.32	9.32	9.32	9.32	9.32	9.32	9.32	9.32	9.32	9.32
9.37	9.37	9.37	9.37	9.37	9.37	9.37	9.37	9.37	9.37	9.37	9.37	9.37	9.37	9.37	9.37
9.34	9.34	9.34	9.34	9.34	9.34	9.34	9.34	9.34	9.34	9.34	9.34	9.34	9.34	9.34	9.34
9.44	9.44	9.44	9.44	9.44	9.44	9.44	9.44	9.44	9.44	9.44	9.44	9.44	9.44	9.44	9.44
9.5	9.5	9.5	9.5	9.5	9.5	9.5	9.5	9.5	9.5	9.5	9.5	9.5	9.5	9.5	9.5
9.6	9.6	9.6	9.6	9.6	9.6	9.6	9.6	9.6	9.6	9.6	9.6	9.6	9.6	9.6	9.6
9.59	9.59	9.59	9.59	9.59	9.59	9.59	9.59	9.59	9.59	9.59	9.59	9.59	9.59	9.59	9.59
9.5	9.5	9.5	9.5	9.5	9.5	9.5	9.5	9.5	9.5	9.5	9.5	9.5	9.5	9.5	9.5
9.44	9.44	9.44	9.44	9.44	9.44	9.44	9.44	9.44	9.44	9.44	9.44	9.44	9.44	9.44	9.44
9.41	9.41	9.41	9.41	9.41	9.41	9.41	9.41	9.41	9.41	9.41	9.41	9.41	9.41	9.41	9.41
9.34	9.34	9.34	9.34	9.34	9.34	9.34	9.34	9.34	9.34	9.34	9.34	9.34	9.34	9.34	9.34
9.33	9.33	9.33	9.33	9.33	9.33	9.33	9.33	9.33	9.33	9.33	9.33	9.33	9.33	9.33	9.33
9.31	9.31	9.31	9.31	9.31	9.31	9.31	9.31	9.31	9.31	9.31	9.31	9.31	9.31	9.31	9.31
9.29	9.29	9.29	9.29	9.29	9.29	9.29	9.29	9.29	9.29	9.29	9.29	9.29	9.29	9.29	9.29
9.28	9.28	9.28	9.28	9.28	9.28	9.28	9.28	9.28	9.28	9.28	9.28	9.28	9.28	9.28	9.28
9.29	9.29	9.29	9.29	9.29	9.29	9.29	9.29	9.29	9.29	9.29	9.29	9.29	9.29	9.29	9.29
9.26	9.26	9.26	9.26	9.26	9.26	9.26	9.26	9.26	9.26	9.26	9.26	9.26	9.26	9.26	9.26
9.24	9.24	9.24	9.24	9.24	9.24	9.24	9.24	9.24	9.24	9.24	9.24	9.24	9.24	9.24	9.24
9.25	9.25	9.25	9.25	9.25	9.25	9.25	9.25	9.25	9.25	9.25	9.25	9.25	9.25	9.25	9.25
9.25	9.25	9.25	9.25	9.25	9.25	9.25	9.25	9.25	9.25	9.25	9.25	9.25	9.25	9.25	9.25
9.25	9.25	9.25	9.25	9.25	9.25	9.25	9.25	9.25	9.25	9.25	9.25	9.25	9.25	9.25	9.25
9.3	9.3	9.3	9.3	9.3	9.3	9.3	9.3	9.3	9.3	9.3	9.3	9.3	9.3	9.3	9.3
9.33	9.33	9.33	9.33	9.33	9.33	9.33	9.33	9.33	9.33	9.33	9.33	9.33	9.33	9.33	9.33
9.34	9.34	9.34	9.34	9.34	9.34	9.34	9.34	9.34	9.34	9.34	9.34	9.34	9.34	9.34	9.34
9.42	9.42	9.42	9.42	9.42	9.42	9.42	9.42	9.42	9.42	9.42	9.42	9.42	9.42	9.42	9.42
9.46	9.46	9.46	9.46	9.46	9.46	9.46	9.46	9.46	9.46	9.46	9.46	9.46	9.46	9.46	9.46
9.48	9.48	9.48	9.48	9.48	9.48	9.48	9.48	9.48	9.48	9.48	9.48	9.48	9.48	9.48	9.48
9.53	9.53	9.53	9.53	9.53	9.53	9.53	9.53	9.53	9.53	9.53	9.53	9.53	9.53	9.53	9.53
9.74	9.74	9.74	9.74	9.74	9.74	9.74	9.74	9.74	9.74	9.74	9.74	9.74	9.74	9.74	9.74
9.84	9.84	9.84	9.84	9.84	9.84	9.84	9.84	9.84	9.84	9.84	9.84	9.84	9.84	9.84	9.84
9.93	9.93	9.93	9.93	9.93	9.93	9.93	9.93	9.93	9.93	9.93	9.93	9.93	9.93	9.93	9.93
9.97	9.97	9.97	9.97	9.97	9.97	9.97	9.97	9.97	9.97	9.97	9.97	9.97	9.97	9.97	9.97
9.96	9.96	9.96	9.96	9.96	9.96	9.96	9.96	9.96	9.96	9.96	9.96	9.96	9.96	9.96	9.96
9.92	9.92	9.92	9.92	9.92	9.92	9.92	9.92	9.92	9.92	9.92	9.92	9.92	9.92	9.92	9.92
9.88	9.88	9.88	9.88	9.88	9.88	9.88	9.88	9.88	9.88	9.88	9.88	9.88	9.88	9.88	9.88
9.76	9.76	9.76	9.76	9.76	9.76	9.76	9.76	9.76	9.76	9.76	9.76	9.76	9.76	9.76	9.76
9.74	9.74	9.74	9.74	9.74	9.74	9.74	9.74	9.74	9.74	9.74	9.74	9.74	9.74	9.74	9.74
9.79	9.79	9.79	9.79	9.79	9.79	9.79	9.79	9.79	9.79	9.79	9.79	9.79	9.79	9.79	9.79
9.84	9.84	9.84	9.84	9.84	9.84	9.84	9.84	9.84	9.84	9.84	9.84	9.84	9.84	9.84	9.84
9.87	9.87	9.87	9.87	9.87	9.87	9.87	9.87	9.87	9.87	9.87	9.87	9.87	9.87	9.87	9.87
9.89	9.89	9.89	9.89	9.89	9.89	9.89	9.89	9.89	9.89	9.89	9.89	9.89	9.89	9.89	9.89
9.93	9.93	9.93	9.93	9.93	9.93	9.93	9.93	9.93	9.93	9.93	9.93	9.93	9.93	9.93	9.93
9.97	9.97	9.97	9.97	9.97	9.97	9.97	9.97	9.97	9.97	9.97	9.97	9.97	9.97	9.97	9.97
9.99	9.99	9.99	9.99	9.99	9.99	9.99	9.99	9.99	9.99	9.99	9.99	9.99	9.99	9.99	9.99
10.01	10.01	10.01	10.01	10.01	10.01	10.01	10.01	10.01	10.01	10.01	10.01	10.01	10.01	10.01	10.01
10.08	10.08	10.08	10.08	10.08	10.08	10.08	10.08	10.08	10.08	10.08	10.08	10.08	10.08	10.08	10.08
10.17	10.17	10.17	10.17	10.17	10.17	10.17	10.17	10.17	10.17	10.17	10.17	10.17	10.17	10.17	10.17
10.24	10.24	10.24	10.24	10.24	10.24	10.24	10.24	10.24	10.24	10.24	10.24	10.24	10.24	10.24	10.24
10.26	10.26	10.26	10.26	10.26	10.26	10.26	10.26	10.26	10.26	10.26	10.26	10.26	10.26	10.26	10.26
10.26	10.26	10.26	10.26	10.26	10.26	10.26	10.26	10.26	10.26	10.26	10.26	10.26	10.26	10.26	10.26
10.22	10.22	10.22	10.22	10.22	10.22	10.22	10.22	10.22	10.22	10.22	10.22	10.22	10.22	10.22	10.22
10.03	10.03	10.03	10.03	10.03	10.03	10.03	10.03	10.03	10.03	10.03	10.03	10.03	10.03	10.03	10.03
10.01	10.01	10.01	10.01	10.01	10.01	10.01	10.01	10.01	10.01	10.01	10.01	10.01	10.01	10.01	10.01
10.04	10.04	10.04	10.04	10.04	10.04	10.04	10.04	10.04	10.04	10.04	10.04	10.04	10.04	10.04	10.04
10.01	10.01	10.01	10.01	10.01	10.01	10.01	10.01	10.01	10.01	10.01	10.01	10.01	10.01	10.01	10.01
10.07	10.07	10.07	10.07	10.07	10.07	10.07	10.07	10.07	10.07	10.07	10.07	10.07	10.07	10.07	10.07
10.1	10.1	10.1	10.1	10.1	10.1	10.1	10.1	10.1	10.1	10.1	10.1	10.1	10.1	10.1	10.1
10.19	10.19	10.19	10.19	10.19	10.19	10.19	10.19	10.19	10.19	10.19	10.19	10.19	10.19	10.19	10.19
10.29	10.29	10.29	10.29	10.29	10.29	10.29	10.29	10.29	10.29	10.29	10.29	10.29	10.29	10.29	10.29
10.36	10.36	10.36	10.36	10.36	10.36	10.36	10.36	10.36	10.36	10.36	10.36	10.36	10.36	10.36	10.36
10.37	10.37	10.37	10.37	10.37	10.37	10.37	10.37	10.37	10.37	10.37	10.37	10.37	10.37	10.37	10.37
10.33	10.33	10.33	10.33	10.33	10.33	10.33	10.33	10.33	10.33	10.33	10.33	10.33	10.33	10.33	10.33
10.29	10.29	10.29	10.29	10.29	10.29	10.29	10.29	10.29	10.29	10.29	10.29	10.29	10.29	10.29	10.29
10.14	10.14	10.14	10.14	10.14	10.14	10.14	10.14	10.14	10.14	10.14	10.14	10.14	10.14	10.14	10.14
10	10	10	10	10	10	10	10	10	10	10	10	10	10	10	10
9.96	9.96	9.96	9.96	9.96	9.96	9.96	9.96	9.96	9.96	9.96	9.96	9.96	9.96	9.96	9.96
9.82	9.82	9.82	9.82	9.82	9.82	9.82	9.82	9.82	9.82	9.82	9.82	9.82	9.82	9.82	9.82
9.74	9.74	9.74	9.74	9.74	9.74	9.74	9.74	9.74	9.74	9.74	9.74	9.74	9.74	9.74	9.74
9.76	9.76	9.76	9.76	9.76	9.76	9.76	9.76	9.76	9.76	9.76	9.76	9.76	9.76	9.76	9.76
9.73	9.73	9.73	9.73	9.73	9.73	9.73	9.73	9.73	9.73	9.73	9.73	9.73	9.73	9.73	9.73
9.71	9.71	9.71	9.71	9.71	9.71	9.71	9.71	9.71	9.71	9.71	9.71	9.71	9.71	9.71	9.71
9.84	9.84	9.84	9.84	9.84	9.84	9.84	9.84	9.84	9.84	9.84	9.84	9.84	9.84	9.84	9.84
9.97	9.97	9.97	9.97	9.97	9.97	9.97	9.97	9.97	9.97	9.97	9.97	9.97	9.97	9.97	9.97
10.07	10.07	10.07	10.07	10.07	10.07	10.07	10.07	10.07	10.07	10.07	10.07	10.07	10.07	10.07	10.07
10.19	10.19	10.19	10.19	10.19	10.19	10.19	10.19	10.19	10.19	10.19	10.19	10.19	10.19	10.19	10.19
10.32	10.32	10.32	10.32	10.32	10.32	10.32	10.32	10.32	10.32	10.32	10.32	10.32	10.32	10.32	10.32
10.41	10.41	10.41	10.41	10.41	10.41	10.41	10.41	10.41	10.41	10.41	10.41	10.41	10.41	10.41	10.41
10.58	10.58	10.58	10.58	10.58	10.58	10.58	10.58	10.58	10.58	10.58	10.58	10.58	10.58	10.58	10.58
10.74	10.74	10.74	10.74	10.74	10.74	10.74	10.74	10.74	10.74	10.74	10.74	10.74	10.74	10.74	10.74
10.82	10.82	10.82	10.82	10.82	10.82	10.82	10.82	10.82	10.82	10.82	10.82	10.82	10.82	10.82	10.82
10.88	10.88	10.88	10.88	10.88	10.88	10.88	10.88	10.88	10.88	10.88	10.88	10.88	10.88	10.88	10.88
11.03	11.03	11.03	11.03	11.03	11.03	11.03	11.03	11.03	11.03	11.03	11.03	11.03	11.03	11.03	11.03
11.09	11.09	11.09	11.09	11.09	11.09	11.09	11.09	11.09	11.09	11.09	11.09	11.09	11.09	11.09	11.09
11.18	11.18	11.18	11.18	11.18	11.18	11.18	11.18	11.18	11.18	11.18	11.18	11.18	11.18	11.18	11.18
11.24	11.24	11.24	11.24	11.24	11.24	11.24	11.24	11.24	11.24	11.24	11.24	11.24	11.24	11.24	11.24
11.3	11.3	11.3	11.3	11.3	11.3	11.3	11.3	11.3	11.3	11.3	11.3	11.3	11.3	11.3	11.3
11.31	11.31	11.31	11.31	11.31	11.31	11.31	11.31	11.31	11.31	11.31	11.31	11.31	11.31	11.31	11.31
11.28	11.28	11.28	11.28	11.28	11.28	11.28	11.28	11.28	11.28	11.28	11.28	11.28	11.28	11.28	11.28
11.24	11.24	11.24	11.24	11.24	11.24	11.24	11.24	11.24	11.24	11.24	11.24	11.24	11.24	11.24	11.24
11.29	11.29	11.29	11.29	11.29	11.29	11.29	11.29	11.29	11.29	11.29	11.29	11.29	11.29	11.29	11.29
11.19	11.19	11.19	11.19	11.19	11.19	11.19	11.19	11.19	11.19	11.19	11.19	11.19	11.19	11.19	11.19
11.12	11.12	11.12	11.12	11.12	11.12	11.12	11.12	11.12	11.12	11.12	11.12	11.12	11.12	11.12	11.12
11.1	11.1	11.1	11.1	11.1	11.1	11.1	11.1	11.1	11.1	11.1	11.1	11.1	11.1	11.1	11.1
11.09	11.09	11.09	11.09	11.09	11.09	11.09	11.09	11.09	11.09	11.09	11.09	11.09	11.09	11.09	11.09
11.13	11.13	11.13	11.13	11.13	11.13	11.13	11.13	11.13	11.13	11.13	11.13	11.13	11.13	11.13	11.13
11.22	11.22	11.22	11.22	11.22	11.22	11.22	11.22	11.22	11.22	11.22	11.22	11.22	11.22	11.22	11.22
11.16	11.16	11.16	11.16	11.16	11.16	11.16	11.16	11.16	11.16	11.16	11.16	11.16	11.16	11.16	11.16
11.35	11.35	11.35	11.35	11.35	11.35	11.35	11.35	11.35	11.35	11.35	11.35	11.35	11.35	11.35	11.35
11.35	11.35	11.35	11.35	11.35	11.35	11.35	11.35	11.35	11.35	11.35	11.35	11.35	11.35	11.35	11.35
11.27	11.27	11.27	11.27	11.27	11.27	11.27	11.27	11.27	11.27	11.27	11.27	11.27	11.27	11.27	11.27
11.23	11.23	11.23	11.23	11.23	11.23	11.23	11.23	11.23	11.23	11.23	11.23	11.23	11.23	11.23	11.23
11.03	11.03	11.03	11.03	11.03	11.03	11.03	11.03	11.03	11.03	11.03	11.03	11.03	11.03	11.03	11.03
11.09	11.09	11.09	11.09	11.09	11.09	11.09	11.09	11.09	11.09	11.09	11.09	11.09	11.09	11.09	11.09
11.25	11.25	11.25	11.25	11.25	11.25	11.25	11.25	11.25	11.25	11.25	11.25	11.25	11.25	11.25	11.25
11.3	11.3	11.3	11.3	11.3	11.3	11.3	11.3	11.3	11.3	11.3	11.3	11.3	11.3	11.3	11.3
11.38	11.38	11.38	11.38	11.38	11.38	11.38	11.38	11.38	11.38	11.38	11.38	11.38	11.38	11.38	11.38
11.4	11.4	11.4	11.4	11.4	11.4	11.4	11.4	11.4	11.4	11.4	11.4	11.4	11.4	11.4	11.4
11.29	11.29	11.29	11.29	11.29	11.29	11.29	11.29	11.29	11.29	11.29	11.29	11.29	11.29	11.29	11.29
11.22	11.22	11.22	11.22	11.22	11.22	11.22	11.22	11.22	11.22	11.22	11.22	11.22	11.22	11.22	11.22
11.25	11.25	11.25	11.25	11.25	11.25	11.25	11.25	11.25	11.25	11.25	11.25	11.25	11.25	11.25	11.25
11.18	11.18	11.18	11.18	11.18	11.18	11.18	11.18	11.18	11.18	11.18	11.18	11.18	11.18	11.18	11.18
11.33	11.33	11.33	11.33	11.33	11.33	11.33	11.33	11.33	11.33	11.33	11.33	11.33	11.33	11.33	11.33
11.31	11.31	11.31	11.31	11.31	11.31	11.31	11.31	11.31	11.31	11.31	11.31	11.31	11.31	11.31	11.31
11.38	11.38	11.38	11.38	11.38	11.38	11.38	11.38	11.38	11.38	11.38	11.38	11.38	11.38	11.38	11.38
11.33	11.33	11.33	11.33	11.33	11.33	11.33	11.33	11.33	11.33	11.33	11.33	11.33	11.33	11.33	11.33
11.35	11.35	11.35	11.35	11.35	11.35	11.35	11.35	11.35	11.35	11.35	11.35	11.35	11.35	11.35	11.35
11.34	11.34	11.34	11.34	11.34	11.34	11.34	11.34	11.34	11.34	11.34	11.34	11.34	11.34	11.34	11.34
11.41	11.41	11.41	11.41	11.41	11.41	11.41	11.41	11.41	11.41	11.41	11.41	11.41	11.41	11.41	11.41
11.53	11.53	11.53	11.53	11.53	11.53	11.53	11.53	11.53	11.53	11.53	11.53	11.53	11.53	11.53	11.53
11.57	11.57	11.57	11.57	11.57	11.57	11.57	11.57	11.57	11.57	11.57	11.57	11.57	11.57	11.57	11.57
11.66	11.66	11.66	11.66	11.66	11.66	11.66	11.66	11.66	11.66	11.66	11.66	11.66	11.66	11.66	11.66
11.74	11.74	11.74	11.74	11.74	11.74	11.74	11.74	11.74	11.74	11.74	11.74	11.74	11.74	11.74	11.74
11.82	11.82	11.82	11.82	11.82	11.82	11.82	11.82	11.82	11.82	11.82	11.82	11.82	11.82	11.82	11.82
11.89	11.89	11.89	11.89	11.89	11.89	11.89	11.89	11.89	11.89	11.89	11.89	11.89	11.89	11.89	11.89
11.92	11.92	11.92	11.92	11.92	11.92	11.92	11.92	11.92	11.92	11.92	11.92	11.92	11.92	11.92	11.92
11.98	11.98	11.98	11.98	11.98	11.98	11.98	11.98	11.98	11.98	11.98	11.98	11.98	11.98	11.98	11.98
11.93	11.93	11.93	11.93	11.93	11.93	11.93	11.93	11.93	11.93	11.93	11.93	11.93	11.93	11.93	11.93
11.73	11.73	11.73	11.73	11.73	11.73	11.73	11.73	11.73	11.73	11.73	11.73	11.73	11.73	11.73	11.73
11.67	11.67	11.67	11.67	11.67	11.67	11.67	11.67	11.67	11.67	11.67	11.67	11.67	11.67	11.67	11.67
11.68	11.68	11.68	11.68	11.68	11.68	11.68	11.68	11.68	11.68	11.68	11.68	11.68	11.68	11.68	11.68
11.61	11.61	11.61	11.61	11.61	11.61	11.61	11.61	11.61	11.61	11.61	11.61	11.61	11.61	11.61	11.61
11.58	11.58	11.58	11.58	11.58	11.58	11.58	11.58	11.58	11.58	11.58	11.58	11.58	11.58	11.58	11.58
11.58	11.58	11.58	11.58	11.58	11.58	11.58	11.58	11.58	11.58	11.58	11.58	11.58	11.58	11.58	11.58
11.6	11.6	11.6	11.6	11.6	11.6	11.6	11.6	11.6	11.6	11.6	11.6	11.6	11.6	11.6	11.6
11.7	11.7	11.7	11.7	11.7	11.7	11.7	11.7	11.7	11.7	11.7	11.7	11.7	11.7	11.7	11.7
11.66	11.66	11.66	11.66	11.66	11.66	11.66	11.66	11.66	11.66	11.66	11.66	11.66	11.66	11.66	11.66
11.61	11.61	11.61	11.61	11.61	11.61	11.61	11.61	11.61	11.61	11.61	11.61	11.61	11.61	11.61	11.61
11.62	11.62	11.62	11.62	11.62	11.62	11.62	11.62	11.62	11.62	11.62	11.62	11.62	11.62	11.62	11.62
11.85	11.85	11.85	11.85	11.85	11.85	11.85	11.85	11.85	11.85	11.85	11.85	11.85	11.85	11.85	11.85
12.01	12.01	12.01	12.01	12.01	12.01	12.01	12.01	12.01	12.01	12.01	12.01	12.01	12.01	12.01	12.01
12.07	12.07	12.07	12.07	12.07	12.07	12.07	12.07	12.07	12.07	12.07	12.07	12.07	12.07	12.07	12.07
12.34	12.34	12.34	12.34	12.34	12.34	12.34	12.34	12.34	12.34	12.34	12.34	12.34	12.34	12.34	12.34
12.55	12.55	12.55	12.55	12.55	12.55	12.55	12.55	12.55	12.55	12.55	12.55	12.55	12.55	12.55	12.55
12.63	12.63	12.63	12.63	12.63	12.63	12.63	12.63	12.63	12.63	12.63	12.63	12.63	12.63	12.63	12.63
12.64	12.64	12.64	12.64	12.64	12.64	12.64	12.64	12.64	12.64	12.64	12.64	12.64	12.64	12.64	12.64
12.85	12.85	12.85	12.85	12.85	12.85	12.85	12.85	12.85	12.85	12.85	12.85	12.85	12.85	12.85	12.85
12.92	12.92	12.92	12.92	12.92	12.92	12.92	12.92	12.92	12.92	12.92	12.92	12.92	12.92	12.92	12.92
13	13	13	13	13	13	13	13	13	13	13	13	13	13	13	13
12.95	12.95	12.95	12.95	12.95	12.95	12.95	12.95	12.95	12.95	12.95	12.95	12.95	12.95	12.95	12.95
13.09	13.09	13.09	13.09	13.09	13.09	13.09	13.09	13.09	13.09	13.09	13.09	13.09	13.09	13.09	13.09
13.13	13.13	13.13	13.13	13.13	13.13	13.13	13.13	13.13	13.13	13.13	13.13	13.13	13.13	13.13	13.13
13.32	13.32	13.32	13.32	13.32	13.32	13.32	13.32	13.32	13.32	13.32	13.32	13.32	13.32	13.32	13.32
13.35	13.35	13.35	13.35	13.35	13.35	13.35	13.35	13.35	13.35	13.35	13.35	13.35	13.35	13.35	13.35
13.52	13.52	13.52	13.52	13.52	13.52	13.52	13.52	13.52	13.52	13.52	13.52	13.52	13.52	13.52	13.52
13.75	13.75	13.75	13.75	13.75	13.75	13.75	13.75	13.75	13.75	13.75	13.75	13.75	13.75	13.75	13.75
13.82	13.82	13.82	13.82	13.82	13.82	13.82	13.82	13.82	13.82	13.82	13.82	13.82	13.82	13.82	13.82
13.84	13.84	13.84	13.84	13.84	13.84	13.84	13.84	13.84	13.84	13.84	13.84	13.84	13.84	13.84	13.84
13.95	13.95	13.95	13.95	13.95	13.95	13.95	13.95	13.95	13.95	13.95	13.95	13.95	13.95	13.95	13.95
14.21	14.21	14.21	14.21	14.21	14.21	14.21	14.21	14.21	14.21	14.21	14.21	14.21	14.21	14.21	14.21
14.39	14.39	14.39	14.39	14.39	14.39	14.39	14.39	14.39	14.39	14.39	14.39	14.39	14.39	14.39	14.39
14.53	14.53	14.53	14.53	14.53	14.53	14.53	14.53	14.53	14.53	14.53	14.53	14.53	14.53	14.53	14.53
14.71	14.71	14.71	14.71	14.71	14.71	14.71	14.71	14.71	14.71	14.71	14.71	14.71	14.71	14.71	14.71
14.7	14.7	14.7	14.7	14.7	14.7	14.7	14.7	14.7	14.7	14.7	14.7	14.7	14.7	14.7	14.7
14.9	14.9	14.9	14.9	14.9	14.9	14.9	14.9	14.9	14.9	14.9	14.9	14.9	14.9	14.9	14.9
14.96	14.96	14.96	14.96	14.96	14.96	14.96	14.96	14.96	14.96	14.96	14.96	14.96	14.96	14.96	14.96
15.15	15.15	15.15	15.15	15.15	15.15	15.15	15.15	15.15	15.15	15.15	15.15	15.15	15.15	15.15	15.15
15.37	15.37	15.37	15.37	15.37	15.37	15.37	15.37	15.37	15.37	15.37	15.37	15.37	15.37	15.37	15.37
15.61	15.61	15.61	15.61	15.61	15.61	15.61	15.61	15.61	15.61	15.61	15.61	15.61	15.61	15.61	15.61
15.52	15.52	15.52	15.52	15.52	15.52	15.52	15.52	15.52	15.52	15.52	15.52	15.52	15.52	15.52	15.52
15.31	15.31	15.31	15.31	15.31	15.31	15.31	15.31	15.31	15.31	15.31	15.31	15.31	15.31	15.31	15.31
15.45	15.45	15.45	15.45	15.45	15.45	15.45	15.45	15.45	15.45	15.45	15.45	15.45	15.45	15.45	15.45
15.49	15.49	15.49	15.49	15.49	15.49	15.49	15.49	15.49	15.49	15.49	15.49	15.49	15.49	15.49	15.49
15.62	15.62	15.62	15.62	15.62	15.62	15.62	15.62	15.62	15.62	15.62	15.62	15.62	15.62	15.62	15.62
15.8	15.8	15.8	15.8	15.8	15.8	15.8	15.8	15.8	15.8	15.8	15.8	15.8	15.8	15.8	15.8
16.15	16.15	16.15	16.15	16.15	16.15	16.15	16.15	16.15	16.15	16.15	16.15	16.15	16.15	16.15	16.15
16.21	16.21	16.21	16.21	16.21	16.21	16.21	16.21	16.21	16.21	16.21	16.21	16.21	16.21	16.21	16.21
16.38	16.38	16.38	16.38	16.38	16.38	16.38	16.38	16.38	16.38	16.38	16.38	16.38	16.38	16.38	16.38
16.39	16.39	16.39	16.39	16.39	16.39	16.39	16.39	16.39	16.39	16.39	16.39	16.39	16.39	16.39	16.39
16.23	16.23	16.23	16.23	16.23	16.23	16.23	16.23	16.23	16.23	16.23	16.23	16.23	16.23	16.23	16.23
16.23	16.23	16.23	16.23	16.23	16.23	16.23	16.23	16.23	16.23	16.23	16.23	16.23	16.23	16.23	16.23
16.42	16.42	16.42	16.42	16.42	16.42	16.42	16.42	16.42	16.42	16.42	16.42	16.42	16.42	16.42	16.42
16.46	16.46	16.46	16.46	16.46	16.46	16.46	16.46	16.46	16.46	16.46	16.46	16.46	16.46	16.46	16.46
16.76	16.76	16.76	16.76	16.76	16.76	16.76	16.76	16.76	16.76	16.76	16.76	16.76	16.76	16.76	16.76
17.01	17.01	17.01	17.01	17.01	17.01	17.01	17.01	17.01	17.01	17.01	17.01	17.01	17.01	17.01	17.01
17.36	17.36	17.36	17.36	17.36	17.36	17.36	17.36	17.36	17.36	17.36	17.36	17.36	17.36	17.36	17.36
17.94	17.94	17.94	17.94	17.94	17.94	17.94	17.94	17.94	17.94	17.94	17.94	17.94	17.94	17.94	17.94
17.83	17.83	17.83	17.83	17.83	17.83	17.83	17.83	17.83	17.83	17.83	17.83	17.83	17.83	17.83	17.83
19.1	19.1	19.1	19.1	19.1	19.1	19.1	19.1	19.1	19.1	19.1	19.1	19.1	19.1	19.1	19.1
22.37	22.37	22.37	22.37	22.37	22.37	22.37	22.37	22.37	22.37	22.37	22.37	22.37	22.37	22.37	22.37
32.81	32.81	32.81	32.81	32.81	32.81	32.81	32.81	32.81	32.81	32.81	32.81	32.81	32.81	32.81	32.81
28.88	28.88	28.88	28.88	28.88	28.88	28.88	28.88	28.88	28.88	28.88	28.88	28.88	28.88	28.88	28.88
27.61	27.61	27.61	27.61	27.61	27.61	27.61	27.61	27.61	27.61	27.61	27.61	27.61	27.61	27.61	27.61
25.78	25.78	25.78	25.78	25.78	25.78	25.78	25.78	25.78	25.78	25.78	25.78	25.78	25.78	25.78	25.78
23.37	23.37	23.37	23.37	23.37	23.37	23.37	23.37	23.37	23.37	23.37	23.37	23.37	23.37	23.37	23.37
23.31	23.31	23.31	23.31	23.31	23.31	23.31	23.31	23.31	23.31	23.31	23.31	23.31	23.31	23.31	23.31
22.5	22.5	22.5	22.5	22.5	22.5	22.5	22.5	22.5	22.5	22.5	22.5	22.5	22.5	22.5	22.5
21.12	21.12	21.12	21.12	21.12	21.12	21.12	21.12	21.12	21.12	21.12	21.12	21.12	21.12	21.12	21.12
20.46	20.46	20.46	20.46	20.46	20.46	20.46	20.46	20.46	20.46	20.46	20.46	20.46	20.46	20.46	20.46
20.27	20.27	20.27	20.27	20.27	20.27	20.27	20.27	20.27	20.27	20.27	20.27	20.27	20.27	20.27	20.27
20.18	20.18	20.18	20.18	20.18	20.18	20.18	20.18	20.18	20.18	20.18	20.18	20.18	20.18	20.18	20.18
20.66	20.66	20.66	20.66	20.66	20.66	20.66	20.66	20.66	20.66	20.66	20.66	20.66	20.66	20.66	20.66
20.27	20.27	20.27	20.27	20.27	20.27	20.27	20.27	20.27	20.27	20.27	20.27	20.27	20.27	20.27	20.27
20.45	20.45	20.45	20.45	20.45	20.45	20.45	20.45	20.45	20.45	20.45	20.45	20.45	20.45	20.45	20.45
20.51	20.51	20.51	20.51	20.51	20.51	20.51	20.51	20.51	20.51	20.51	20.51	20.51	20.51	20.51	20.51
21.55	21.55	21.55	21.55	21.55	21.55	21.55	21.55	21.55	21.55	21.55	21.55	21.55	21.55	21.55	21.55
21.87	21.87	21.87	21.87	21.87	21.87	21.87	21.87	21.87	21.87	21.87	21.87	21.87	21.87	21.87	21.87
21.2	21.2	21.2	21.2	21.2	21.2	21.2	21.2	21.2	21.2	21.2	21.2	21.2	21.2	21.2	21.2
21.65	21.65	21.65	21.65	21.65	21.65	21.65	21.65	21.65	21.65	21.65	21.65	21.65	21.65	21.65	21.65
21.41	21.41	21.41	21.41	21.41	21.41	21.41	21.41	21.41	21.41	21.41	21.41	21.41	21.41	21.41	21.41
22.53	22.53	22.53	22.53	22.53	22.53	22.53	22.53	22.53	22.53	22.53	22.53	22.53	22.53	22.53	22.53
23.32	23.32	23.32	23.32	23.32	23.32	23.32	23.32	23.32	23.32	23.32	23.32	23.32	23.32	23.32	23.32
23.74	23.74	23.74	23.74	23.74	23.74	23.74	23.74	23.74	23.74	23.74	23.74	23.74	23.74	23.74	23.74
23.63	23.63	23.63	23.63	23.63	23.63	23.63	23.63	23.63	23.63	23.63	23.63	23.63	23.63	23.63	23.63
23.93	23.93	23.93	23.93	23.93	23.93	23.93	23.93	23.93	23.93	23.93	23.93	23.93	23.93	23.93	23.93
23.81	23.81	23.81	23.81	23.81	23.81	23.81	23.81	23.81	23.81	23.81	23.81	23.81	23.81	23.81	23.81
23.52	23.52	23.52	23.52	23.52	23.52	23.52	23.52	23.52	23.52	23.52	23.52	23.52	23.52	23.52	23.52
23.63	23.63	23.63	23.63	23.63	23.63	23.63	23.63	23.63	23.63	23.63	23.63	23.63	23.63	23.63	23.63
23.94	23.94	23.94	23.94	23.94	23.94	23.94	23.94	23.94	23.94	23.94	23.94	23.94	23.94	23.94	23.94
24.22	24.22	24.22	24.22	24.22	24.22	24.22	24.22	24.22	24.22	24.22	24.22	24.22	24.22	24.22	24.22
25.75	25.75	25.75	25.75	25.75	25.75	25.75	25.75	25.75	25.75	25.75	25.75	25.75	25.75	25.75	25.75
26.21	26.21	26.21	26.21	26.21	26.21	26.21	26.21	26.21	26.21	26.21	26.21	26.21	26.21	26.21	26.21
27.18	27.18	27.18	27.18	27.18	27.18	27.18	27.18	27.18	27.18	27.18	27.18	27.18	27.18	27.18	27.18
27.38	27.38	27.38	27.38	27.38	27.38	27.38	27.38	27.38	27.38	27.38	27.38	27.38	27.38	27.38	27.38
26.6	26.6	26.6	26.6	26.6	26.6	26.6	26.6	26.6	26.6	26.6	26.6	26.6	26.6	26.6	26.6
25.2	25.2	25.2	25.2	25.2	25.2	25.2	25.2	25.2	25.2	25.2	25.2	25.2	25.2	25.2	25.2
23.61	23.61	23.61	23.61	23.61	23.61	23.61	23.61	23.61	23.61	23.61	23.61	23.61	23.61	23.61	23.61
23.71	23.71	23.71	23.71	23.71	23.71	23.71	23.71	23.71	23.71	23.71	23.71	23.71	23.71	23.71	23.71
24.03	24.03	24.03	24.03	24.03	24.03	24.03	24.03	24.03	24.03	24.03	24.03	24.03	24.03	24.03	24.03
23.97	23.97	23.97	23.97	23.97	23.97	23.97	23.97	23.97	23.97	23.97	23.97	23.97	23.97	23.97	23.97
24.32	24.32	24.32	24.32	24.32	24.32	24.32	24.32	24.32	24.32	24.32	24.32	24.32	24.32	24.32	24.32
25.16	25.16	25.16	25.16	25.16	25.16	25.16	25.16	25.16	25.16	25.16	25.16	25.16	25.16	25.16	25.16
22.78	22.78	22.78	22.78	22.78	22.78	22.78	22.78	22.78	22.78	22.78	22.78	22.78	22.78	22.78	22.78
20.72	20.72	20.72	20.72	20.72	20.72	20.72	20.72	20.72	20.72	20.72	20.72	20.72	20.72	20.72	20.72
19.01	19.01	19.01	19.01	19.01	19.01	19.01	19.01	19.01	19.01	19.01	19.01	19.01	19.01	19.01	19.01
18.69	18.69	18.69	18.69	18.69	18.69	18.69	18.69	18.69	18.69	18.69	18.69	18.69	18.69	18.69	18.69
18.15	18.15	18.15	18.15	18.15	18.15	18.15	18.15	18.15	18.15	18.15	18.15	18.15	18.15	18.15	18.15
22.97	22.97	22.97	22.97	22.97	22.97	22.97	22.97	22.97	22.97	22.97	22.97	22.97	22.97	22.97	22.97
27.21	27.21	27.21	27.21	27.21	27.21	27.21	27.21	27.21	27.21	27.21	27.21	27.21	27.21	27.21	27.21
25.25	25.25	25.25	25.25	25.25	25.25	25.25	25.25	25.25	25.25	25.25	25.25	25.25	25.25	25.25	25.25
23.51	23.51	23.51	23.51	23.51	23.51	23.51	23.51	23.51	23.51	23.51	23.51	23.51	23.51	23.51	23.51
24.08	24.08	24.08	24.08	24.08	24.08	24.08	24.08	24.08	24.08	24.08	24.08	24.08	24.08	24.08	24.08
24.32	24.32	24.32	24.32	24.32	24.32	24.32	24.32	24.32	24.32	24.32	24.32	24.32	24.32	24.32	24.32
25.03	25.03	25.03	25.03	25.03	25.03	25.03	25.03	25.03	25.03	25.03	25.03	25.03	25.03	25.03	25.03
27.05	27.05	27.05	27.05	27.05	27.05	27.05	27.05	27.05	27.05	27.05	27.05	27.05	27.05	27.05	27.05
25.48	25.48	25.48	25.48	25.48	25.48	25.48	25.48	25.48	25.48	25.48	25.48	25.48	25.48	25.48	25.48
24.56	24.56	24.56	24.56	24.56	24.56	24.56	24.56	24.56	24.56	24.56	24.56	24.56	24.56	24.56	24.56
24.36	24.36	24.36	24.36	24.36	24.36	24.36	24.36	24.36	24.36	24.36	24.36	24.36	24.36	24.36	24.36
24.76	24.76	24.76	24.76	24.76	24.76	24.76	24.76	24.76	24.76	24.76	24.76	24.76	24.76	24.76	24.76
24.81	24.81	24.81	24.81	24.81	24.81	24.81	24.81	24.81	24.81	24.81	24.81	24.81	24.81	24.81	24.81
24.95	24.95	24.95	24.95	24.95	24.95	24.95	24.95	24.95	24.95	24.95	24.95	24.95	24.95	24.95	24.95
25.39	25.39	25.39	25.39	25.39	25.39	25.39	25.39	25.39	25.39	25.39	25.39	25.39	25.39	25.39	25.39
45.14	45.14	45.14	45.14	45.14	45.14	45.14	45.14	45.14	45.14	45.14	45.14	45.14	45.14	45.14	45.14
47.51	47.51	47.51	47.51	47.51	47.51	47.51	47.51	47.51	47.51	47.51	47.51	47.51	47.51	47.51	47.51
40.97	40.97	40.97	40.97	40.97	40.97	40.97	40.97	40.97	40.97	40.97	40.97	40.97	40.97	40.97	40.97
37.55	37.55	37.55	37.55	37.55	37.55	37.55	37.55	37.55	37.55	37.55	37.55	37.55	37.55	37.55	37.55
35.36	35.36	35.36	35.36	35.36	35.36	35.36	35.36	35.36	35.36	35.36	35.36	35.36	35.36	35.36	35.36
32.09	32.09	32.09	32.09	32.09	32.09	32.09	32.09	32.09	32.09	32.09	32.09	32.09	32.09	32.09	32.09
29.08	29.08	29.08	29.08	29.08	29.08	29.08	29.08	29.08	29.08	29.08	29.08	29.08	29.08	29.08	29.08
27.98	27.98	27.98	27.98	27.98	27.98	27.98	27.98	27.98	27.98	27.98	27.98	27.98	27.98	27.98	27.98
27.6	27.6	27.6	27.6	27.6	27.6	27.6	27.6	27.6	27.6	27.6	27.6	27.6	27.6	27.6	27.6
28.13	28.13	28.13	28.13	28.13	28.13	28.13	28.13	28.13	28.13	28.13	28.13	28.13	28.13	28.13	28.13
24.25	24.25	24.25	24.25	24.25	24.25	24.25	24.25	24.25	24.25	24.25	24.25	24.25	24.25	24.25	24.25
35.81	35.81	35.81	35.81	35.81	35.81	35.81	35.81	35.81	35.81	35.81	35.81	35.81	35.81	35.81	35.81
40.32	40.32	40.32	40.32	40.32	40.32	40.32	40.32	40.32	40.32	40.32	40.32	40.32	40.32	40.32	40.32
33.17	33.17	33.17	33.17	33.17	33.17	33.17	33.17	33.17	33.17	33.17	33.17	33.17	33.17	33.17	33.17
36.2	36.2	36.2	36.2	36.2	36.2	36.2	36.2	36.2	36.2	36.2	36.2	36.2	36.2	36.2	36.2
33.99	33.99	33.99	33.99	33.99	33.99	33.99	33.99	33.99	33.99	33.99	33.99	33.99	33.99	33.99	33.99
53.42	53.42	53.42	53.42	53.42	53.42	53.42	53.42	53.42	53.42	53.42	53.42	53.42	53.42	53.42	53.42
57.2	57.2	57.2	57.2	57.2	57.2	57.2	57.2	57.2	57.2	57.2	57.2	57.2	57.2	57.2	57.2
44.15	44.15	44.15	44.15	44.15	44.15	44.15	44.15	44.15	44.15	44.15	44.15	44.15	44.15	44.15	44.15
59.57	59.57	59.57	59.57	59.57	59.57	59.57	59.57	59.57	59.57	59.57	59.57	59.57	59.57	59.57	59.57
63.94	63.94	63.94	63.94	63.94	63.94	63.94	63.94	63.94	63.94	63.94	63.94	63.94	63.94	63.94	63.94
40.81	40.81	40.81	40.81	40.81	40.81	40.81	40.81	40.81	40.81	40.81	40.81	40.81	40.81	40.81	40.81
60.21	60.21	60.21	60.21	60.21	60.21	60.21	60.21	60.21	60.21	60.21	60.21	60.21	60.21	60.21	60.21
56.49	56.49	56.49	56.49	56.49	56.49	56.49	56.49	56.49	56.49	56.49	56.49	56.49	56.49	56.49	56.49
62.08	62.08	62.08	62.08	62.08	62.08	62.08	62.08	62.08	62.08	62.08	62.08	62.08	62.08	62.08	62.08
60.36	60.36	60.36	60.36	60.36	60.36	60.36	60.36	60.36	60.36	60.36	60.36	60.36	60.36	60.36	60.36
55.6	55.6	55.6	55.6	55.6	55.6	55.6	55.6	55.6	55.6	55.6	55.6	55.6	55.6	55.6	55.6
56.47	56.47	56.47	56.47	56.47	56.47	56.47	56.47	56.47	56.47	56.47	56.47	56.47	56.47	56.47	56.47
47.57	47.57	47.57	47.57	47.57	47.57	47.57	47.57	47.57	47.57	47.57	47.57	47.57	47.57	47.57	47.57
44.25	44.25	44.25	44.25	44.25	44.25	44.25	44.25	44.25	44.25	44.25	44.25	44.25	44.25	44.25	44.25
43.03	43.03	43.03	43.03	43.03	43.03	43.03	43.03	43.03	43.03	43.03	43.03	43.03	43.03	43.03	43.03
39.56	39.56	39.56	39.56	39.56	39.56	39.56	39.56	39.56	39.56	39.56	39.56	39.56	39.56	39.56	39.56
36.82	36.82	36.82	36.82	36.82	36.82	36.82	36.82	36.82	36.82	36.82	36.82	36.82	36.82	36.82	36.82
42.38	42.38	42.38	42.38	42.38	42.38	42.38	42.38	42.38	42.38	42.38	42.38	42.38	42.38	42.38	42.38
45.97	45.97	45.97	45.97	45.97	45.97	45.97	45.97	45.97	45.97	45.97	45.97	45.97	45.97	45.97	45.97
46.24	46.24	46.24	46.24	46.24	46.24	46.24	46.24	46.24	46.24	46.24	46.24	46.24	46.24	46.24	46.24
41.21	41.21	41.21	41.21	41.21	41.21	41.21	41.21	41.21	41.21	41.21	41.21	41.21	41.21	41.21	41.21
38.18	38.18	38.18	38.18	38.18	38.18	38.18	38.18	38.18	38.18	38.18	38.18	38.18	38.18	38.18	38.18
37.84	37.84	37.84	37.84	37.84	37.84	37.84	37.84	37.84	37.84	37.84	37.84	37.84	37.84	37.84	37.84
35.44	35.44	35.44	35.44	35.44	35.44	35.44	35.44	35.44	35.44	35.44	35.44	35.44	35.44	35.44	35.44
30.44	30.44	30.44	30.44	30.44	30.44	30.44	30.44	30.44	30.44	30.44	30.44	30.44	30.44	30.44	30.44
28.14	28.14	28.14	28.14	28.14	28.14	28.14	28.14	28.14	28.14	28.14	28.14	28.14	28.14	28.14	28.14
26.87	26.87	26.87	26.87	26.87	26.87	26.87	26.87	26.87	26.87	26.87	26.87	26.87	26.87	26.87	26.87
30.28	30.28	30.28	30.28	30.28	30.28	30.28	30.28	30.28	30.28	30.28	30.28	30.28	30.28	30.28	30.28
30.79	30.79	30.79	30.79	30.79	30.79	30.79	30.79	30.79	30.79	30.79	30.79	30.79	30.79	30.79	30.79
31.34	31.34	31.34	31.34	31.34	31.34	31.34	31.34	31.34	31.34	31.34	31.34	31.34	31.34	31.34	31.34
31.19	31.19	31.19	31.19	31.19	31.19	31.19	31.19	31.19	31.19	31.19	31.19	31.19	31.19	31.19	31.19
31.23	31.23	31.23	31.23	31.23	31.23	31.23	31.23	31.23	31.23	31.23	31.23	31.23	31.23	31.23	31.23
31.37	31.37	31.37	31.37	31.37	31.37	31.37	31.37	31.37	31.37	31.37	31.37	31.37	31.37	31.37	31.37
31.4	31.4	31.4	31.4	31.4	31.4	31.4	31.4	31.4	31.4	31.4	31.4	31.4	31.4	31.4	31.4
31.4	31.4	31.4	31.4	31.4	31.4	31.4	31.4	31.4	31.4	31.4	31.4	31.4	31.4	31.4	31.4
30.96	30.96	30.96	30.96	30.96	30.96	30.96	30.96	30.96	30.96	30.96	30.96	30.96	30.96	30.96	30.96
29.3	29.3	29.3	29.3	29.3	29.3	29.3	29.3	29.3	29.3	29.3	29.3	29.3	29.3	29.3	29.3
28.83	28.83	28.83	28.83	28.83	28.83	28.83	28.83	28.83	28.83	28.83	28.83	28.83	28.83	28.83	28.83
28.43	28.43	28.43	28.43	28.43	28.43	28.43	28.43	28.43	28.43	28.43	28.43	28.43	28.43	28.43	28.43
28.13	28.13	28.13	28.13	28.13	28.13	28.13	28.13	28.13	28.13	28.13	28.13	28.13	28.13	28.13	28.13
26.45	26.45	26.45	26.45	26.45	26.45	26.45	26.45	26.45	26.45	26.45	26.45	26.45	26.45	26.45	26.45
24.49	24.49	24.49	24.49	24.49	24.49	24.49	24.49	24.49	24.49	24.49	24.49	24.49	24.49	24.49	24.49
24.25	24.25	24.25	24.25	24.25	24.25	24.25	24.25	24.25	24.25	24.25	24.25	24.25	24.25	24.25	24.25
25.76	25.76	25.76	25.76	25.76	25.76	25.76	25.76	25.76	25.76	25.76	25.76	25.76	25.76	25.76	25.76
26.16	26.16	26.16	26.16	26.16	26.16	26.16	26.16	26.16	26.16	26.16	26.16	26.16	26.16	26.16	26.16
25.09	25.09	25.09	25.09	25.09	25.09	25.09	25.09	25.09	25.09	25.09	25.09	25.09	25.09	25.09	25.09
24.2	24.2	24.2	24.2	24.2	24.2	24.2	24.2	24.2	24.2	24.2	24.2	24.2	24.2	24.2	24.2
22.93	22.93	22.93	22.93	22.93	22.93	22.93	22.93	22.93	22.93	22.93	22.93	22.93	22.93	22.93	22.93
21.79	21.79	21.79	21.79	21.79	21.79	21.79	21.79	21.79	21.79	21.79	21.79	21.79	21.79	21.79	21.79
22.56	22.56	22.56	22.56	22.56	22.56	22.56	22.56	22.56	22.56	22.56	22.56	22.56	22.56	22.56	22.56
22.61	22.61	22.61	22.61	22.61	22.61	22.61	22.61	22.61	22.61	22.61	22.61	22.61	22.61	22.61	22.61
22.6	22.6	22.6	22.6	22.6	22.6	22.6	22.6	22.6	22.6	22.6	22.6	22.6	22.6	22.6	22.6
22.98	22.98	22.98	22.98	22.98	22.98	22.98	22.98	22.98	22.98	22.98	22.98	22.98	22.98	22.98	22.98
22.64	22.64	22.64	22.64	22.64	22.64	22.64	22.64	22.64	22.64	22.64	22.64	22.64	22.64	22.64	22.64
25.16	25.16	25.16	25.16	25.16	25.16	25.16	25.16	25.16	25.16	25.16	25.16	25.16	25.16	25.16	25.16
24.3	24.3	24.3	24.3	24.3	24.3	24.3	24.3	24.3	24.3	24.3	24.3	24.3	24.3	24.3	24.3
25.5	25.5	25.5	25.5	25.5	25.5	25.5	25.5	25.5	25.5	25.5	25.5	25.5	25.5	25.5	25.5
25.61	25.61	25.61	25.61	25.61	25.61	25.61	25.61	25.61	25.61	25.61	25.61	25.61	25.61	25.61	25.61
25.94	25.94	25.94	25.94	25.94	25.94	25.94	25.94	25.94	25.94	25.94	25.94	25.94	25.94	25.94	25.94
24.88	24.88	24.88	24.88	24.88	24.88	24.88	24.88	24.88	24.88	24.88	24.88	24.88	24.88	24.88	24.88
24.16	24.16	24.16	24.16	24.16	24.16	24.16	24.16	24.16	24.16	24.16	24.16	24.16	24.16	24.16	24.16
24.72	24.72	24.72	24.72	24.72	24.72	24.72	24.72	24.72	24.72	24.72	24.72	24.72	24.72	24.72	24.72
25.16	25.16	25.16	25.16	25.16	25.16	25.16	25.16	25.16	25.16	25.16	25.16	25.16	25.16	25.16	25.16
23.15	23.15	23.15	23.15	23.15	23.15	23.15	23.15	23.15	23.15	23.15	23.15	23.15	23.15	23.15	23.15
23.57	23.57	23.57	23.57	23.57	23.57	23.57	23.57	23.57	23.57	23.57	23.57	23.57	23.57	23.57	23.57
24.79	24.79	24.79	24.79	24.79	24.79	24.79	24.79	24.79	24.79	24.79	24.79	24.79	24.79	24.79	24.79
24.8	24.8	24.8	24.8	24.8	24.8	24.8	24.8	24.8	24.8	24.8	24.8	24.8	24.8	24.8	24.8
24.84	24.84	24.84	24.84	24.84	24.84	24.84	24.84	24.84	24.84	24.84	24.84	24.84	24.84	24.84	24.84
24.51	24.51	24.51	24.51	24.51	24.51	24.51	24.51	24.51	24.51	24.51	24.51	24.51	24.51	24.51	24.51
25.01	25.01	25.01	25.01	25.01	25.01	25.01	25.01	25.01	25.01	25.01	25.01	25.01	25.01	25.01	25.01
25.2	25.2	25.2	25.2	25.2	25.2	25.2	25.2	25.2	25.2	25.2	25.2	25.2	25.2	25.2	25.2
24.68	24.68	24.68	24.68	24.68	24.68	24.68	24.68	24.68	24.68	24.68	24.68	24.68	24.68	24.68	24.68
24.41	24.41	24.41	24.41	24.41	24.41	24.41	24.41	24.41	24.41	24.41	24.41	24.41	24.41	24.41	24.41
24.95	24.95	24.95	24.95	24.95	24.95	24.95	24.95	24.95	24.95	24.95	24.95	24.95	24.95	24.95	24.95
23.81	23.81	23.81	23.81	23.81	23.81	23.81	23.81	23.81	23.81	23.81	23.81	23.81	23.81	23.81	23.81
23.78	23.78	23.78	23.78	23.78	23.78	23.78	23.78	23.78	23.78	23.78	23.78	23.78	23.78	23.78	23.78
28.77	28.77	28.77	28.77	28.77	28.77	28.77	28.77	28.77	28.77	28.77	28.77	28.77	28.77	28.77	28.77
24.15	24.15	24.15	24.15	24.15	24.15	24.15	24.15	24.15	24.15	24.15	24.15	24.15	24.15	24.15	24.15
22.72	22.72	22.72	22.72	22.72	22.72	22.72	22.72	22.72	22.72	22.72	22.72	22.72	22.72	22.72	22.72
39.42	39.42	39.42	39.42	39.42	39.42	39.42	39.42	39.42	39.42	39.42	39.42	39.42	39.42	39.42	39.42
45	45	45	45	45	45	45	45	45	45	45	45	45	45	45	45
66.77	66.77	66.77	66.77	66.77	66.77	66.77	66.77	66.77	66.77	66.77	66.77	66.77	66.77	66.77	66.77
55.86	55.86	55.86	55.86	55.86	55.86	55.86	55.86	55.86	55.86	55.86	55.86	55.86	55.86	55.86	55.86
45.11	45.11	45.11	45.11	45.11	45.11	45.11	45.11	45.11	45.11	45.11	45.11	45.11	45.11	45.11	45.11
46.09	46.09	46.09	46.09	46.09	46.09	46.09	46.09	46.09	46.09	46.09	46.09	46.09	46.09	46.09	46.09
42.92	42.92	42.92	42.92	42.92	42.92	42.92	42.92	42.92	42.92	42.92	42.92	42.92	42.92	42.92	42.92
45.39	45.39	45.39	45.39	45.39	45.39	45.39	45.39	45.39	45.39	45.39	45.39	45.39	45.39	45.39	45.39
46.24	46.24	46.24	46.24	46.24	46.24	46.24	46.24	46.24	46.24	46.24	46.24	46.24	46.24	46.24	46.24
59.02	59.02	59.02	59.02	59.02	59.02	59.02	59.02	59.02	59.02	59.02	59.02	59.02	59.02	59.02	59.02
75.99	75.99	75.99	75.99	75.99	75.99	75.99	75.99	75.99	75.99	75.99	75.99	75.99	75.99	75.99	75.99
61.2	61.2	61.2	61.2	61.2	61.2	61.2	61.2	61.2	61.2	61.2	61.2	61.2	61.2	61.2	61.2
84.08	84.08	84.08	84.08	84.08	84.08	84.08	84.08	84.08	84.08	84.08	84.08	84.08	84.08	84.08	84.08
71.05	71.05	71.05	71.05	71.05	71.05	71.05	71.05	71.05	71.05	71.05	71.05	71.05	71.05	71.05	71.05
82.54	82.54	82.54	82.54	82.54	82.54	82.54	82.54	82.54	82.54	82.54	82.54	82.54	82.54	82.54	82.54
84.05	84.05	84.05	84.05	84.05	84.05	84.05	84.05	84.05	84.05	84.05	84.05	84.05	84.05	84.05	84.05
94.78	94.78	94.78	94.78	94.78	94.78	94.78	94.78	94.78	94.78	94.78	94.78	94.78	94.78	94.78	94.78
79.03	79.03	79.03	79.03	79.03	79.03	79.03	79.03	79.03	79.03	79.03	79.03	79.03	79.03	79.03	79.03
63.61	63.61	63.61	63.61	63.61	63.61	63.61	63.61	63.61	63.61	63.61	63.61	63.61	63.61	63.61	63.61
47.72	47.72	47.72	47.72	47.72	47.72	47.72	47.72	47.72	47.72	47.72	47.72	47.72	47.72	47.72	47.72
39.76	39.76	39.76	39.76	39.76	39.76	39.76	39.76	39.76	39.76	39.76	39.76	39.76	39.76	39.76	39.76
38.74	38.74	38.74	38.74	38.74	38.74	38.74	38.74	38.74	38.74	38.74	38.74	38.74	38.74	38.74	38.74
52.88	52.88	52.88	52.88	52.88	52.88	52.88	52.88	52.88	52.88	52.88	52.88	52.88	52.88	52.88	52.88
63.1	63.1	63.1	63.1	63.1	63.1	63.1	63.1	63.1	63.1	63.1	63.1	63.1	63.1	63.1	63.1
54.01	54.01	54.01	54.01	54.01	54.01	54.01	54.01	54.01	54.01	54.01	54.01	54.01	54.01	54.01	54.01
45.84	45.84	45.84	45.84	45.84	45.84	45.84	45.84	45.84	45.84	45.84	45.84	45.84	45.84	45.84	45.84
38.8	38.8	38.8	38.8	38.8	38.8	38.8	38.8	38.8	38.8	38.8	38.8	38.8	38.8	38.8	38.8
49.71	49.71	49.71	49.71	49.71	49.71	49.71	49.71	49.71	49.71	49.71	49.71	49.71	49.71	49.71	49.71
101.96	101.96	101.96	101.96	101.96	101.96	101.96	101.96	101.96	101.96	101.96	101.96	101.96	101.96	101.96	101.96
60	60	60	60	60	60	60	60	60	60	60	60	60	60	60	60
80.03	80.03	80.03	80.03	80.03	80.03	80.03	80.03	80.03	80.03	80.03	80.03	80.03	80.03	80.03	80.03
92.92	92.92	92.92	92.92	92.92	92.92	92.92	92.92	92.92	92.92	92.92	92.92	92.92	92.92	92.92	92.92
64	64	64	64	64	64	64	64	64	64	64	64	64	64	64	64
62.96	62.96	62.96	62.96	62.96	62.96	62.96	62.96	62.96	62.96	62.96	62.96	62.96	62.96	62.96	62.96
52.79	52.79	52.79	52.79	52.79	52.79	52.79	52.79	52.79	52.79	52.79	52.79	52.79	52.79	52.79	52.79
47.23	47.23	47.23	47.23	47.23	47.23	47.23	47.23	47.23	47.23	47.23	47.23	47.23	47.23	47.23	47.23
65.37	65.37	65.37	65.37	65.37	65.37	65.37	65.37	65.37	65.37	65.37	65.37	65.37	65.37	65.37	65.37
77.67	77.67	77.67	77.67	77.67	77.67	77.67	77.67	77.67	77.67	77.67	77.67	77.67	77.67	77.67	77.67
76.21	76.21	76.21	76.21	76.21	76.21	76.21	76.21	76.21	76.21	76.21	76.21	76.21	76.21	76.21	76.21
61.09	61.09	61.09	61.09	61.09	61.09	61.09	61.09	61.09	61.09	61.09	61.09	61.09	61.09	61.09	61.09
50.56	50.56	50.56	50.56	50.56	50.56	50.56	50.56	50.56	50.56	50.56	50.56	50.56	50.56	50.56	50.56
42.68	42.68	42.68	42.68	42.68	42.68	42.68	42.68	42.68	42.68	42.68	42.68	42.68	42.68	42.68	42.68
35.94	35.94	35.94	35.94	35.94	35.94	35.94	35.94	35.94	35.94	35.94	35.94	35.94	35.94	35.94	35.94
32.85	32.85	32.85	32.85	32.85	32.85	32.85	32.85	32.85	32.85	32.85	32.85	32.85	32.85	32.85	32.85
30.89	30.89	30.89	30.89	30.89	30.89	30.89	30.89	30.89	30.89	30.89	30.89	30.89	30.89	30.89	30.89
28.99	28.99	28.99	28.99	28.99	28.99	28.99	28.99	28.99	28.99	28.99	28.99	28.99	28.99	28.99	28.99
27.57	27.57	27.57	27.57	27.57	27.57	27.57	27.57	27.57	27.57	27.57	27.57	27.57	27.57	27.57	27.57
26.67	26.67	26.67	26.67	26.67	26.67	26.67	26.67	26.67	26.67	26.67	26.67	26.67	26.67	26.67	26.67
28	28	28	28	28	28	28	28	28	28	28	28	28	28	28	28
26.85	26.85	26.85	26.85	26.85	26.85	26.85	26.85	26.85	26.85	26.85	26.85	26.85	26.85	26.85	26.85
25.58	25.58	25.58	25.58	25.58	25.58	25.58	25.58	25.58	25.58	25.58	25.58	25.58	25.58	25.58	25.58
35.82	35.82	35.82	35.82	35.82	35.82	35.82	35.82	35.82	35.82	35.82	35.82	35.82	35.82	35.82	35.82
63.04	63.04	63.04	63.04	63.04	63.04	63.04	63.04	63.04	63.04	63.04	63.04	63.04	63.04	63.04	63.04
46.63	46.63	46.63	46.63	46.63	46.63	46.63	46.63	46.63	46.63	46.63	46.63	46.63	46.63	46.63	46.63
46.1	46.1	46.1	46.1	46.1	46.1	46.1	46.1	46.1	46.1	46.1	46.1	46.1	46.1	46.1	46.1
35.29	35.29	35.29	35.29	35.29	35.29	35.29	35.29	35.29	35.29	35.29	35.29	35.29	35.29	35.29	35.29
31.15	31.15	31.15	31.15	31.15	31.15	31.15	31.15	31.15	31.15	31.15	31.15	31.15	31.15	31.15	31.15
56.56	56.56	56.56	56.56	56.56	56.56	56.56	56.56	56.56	56.56	56.56	56.56	56.56	56.56	56.56	56.56
40.37	40.37	40.37	40.37	40.37	40.37	40.37	40.37	40.37	40.37	40.37	40.37	40.37	40.37	40.37	40.37
32.94	32.94	32.94	32.94	32.94	32.94	32.94	32.94	32.94	32.94	32.94	32.94	32.94	32.94	32.94	32.94
31.73	31.73	31.73	31.73	31.73	31.73	31.73	31.73	31.73	31.73	31.73	31.73	31.73	31.73	31.73	31.73
29.57	29.57	29.57	29.57	29.57	29.57	29.57	29.57	29.57	29.57	29.57	29.57	29.57	29.57	29.57	29.57
29.48	29.48	29.48	29.48	29.48	29.48	29.48	29.48	29.48	29.48	29.48	29.48	29.48	29.48	29.48	29.48
30.64	30.64	30.64	30.64	30.64	30.64	30.64	30.64	30.64	30.64	30.64	30.64	30.64	30.64	30.64	30.64
30.81	30.81	30.81	30.81	30.81	30.81	30.81	30.81	30.81	30.81	30.81	30.81	30.81	30.81	30.81	30.81
30.89	30.89	30.89	30.89	30.89	30.89	30.89	30.89	30.89	30.89	30.89	30.89	30.89	30.89	30.89	30.89
30.31	30.31	30.31	30.31	30.31	30.31	30.31	30.31	30.31	30.31	30.31	30.31	30.31	30.31	30.31	30.31
29.33	29.33	29.33	29.33	29.33	29.33	29.33	29.33	29.33	29.33	29.33	29.33	29.33	29.33	29.33	29.33
30.29	30.29	30.29	30.29	30.29	30.29	30.29	30.29	30.29	30.29	30.29	30.29	30.29	30.29	30.29	30.29
32.58	32.58	32.58	32.58	32.58	32.58	32.58	32.58	32.58	32.58	32.58	32.58	32.58	32.58	32.58	32.58
35.64	35.64	35.64	35.64	35.64	35.64	35.64	35.64	35.64	35.64	35.64	35.64	35.64	35.64	35.64	35.64
41.66	41.66	41.66	41.66	41.66	41.66	41.66	41.66	41.66	41.66	41.66	41.66	41.66	41.66	41.66	41.66
49.31	49.31	49.31	49.31	49.31	49.31	49.31	49.31	49.31	49.31	49.31	49.31	49.31	49.31	49.31	49.31
55	55	55	55	55	55	55	55	55	55	55	55	55	55	55	55
54.9	54.9	54.9	54.9	54.9	54.9	54.9	54.9	54.9	54.9	54.9	54.9	54.9	54.9	54.9	54.9
46.49	46.49	46.49	46.49	46.49	46.49	46.49	46.49	46.49	46.49	46.49	46.49	46.49	46.49	46.49	46.49
44.36	44.36	44.36	44.36	44.36	44.36	44.36	44.36	44.36	44.36	44.36	44.36	44.36	44.36	44.36	44.36
43.91	43.91	43.91	43.91	43.91	43.91	43.91	43.91	43.91	43.91	43.91	43.91	43.91	43.91	43.91	43.91
45.67	45.67	45.67	45.67	45.67	45.67	45.67	45.67	45.67	45.67	45.67	45.67	45.67	45.67	45.67	45.67
45.68	45.68	45.68	45.68	45.68	45.68	45.68	45.68	45.68	45.68	45.68	45.68	45.68	45.68	45.68	45.68
45.32	45.32	45.32	45.32	45.32	45.32	45.32	45.32	45.32	45.32	45.32	45.32	45.32	45.32	45.32	45.32
48.38	48.38	48.38	48.38	48.38	48.38	48.38	48.38	48.38	48.38	48.38	48.38	48.38	48.38	48.38	48.38
46.3	46.3	46.3	46.3	46.3	46.3	46.3	46.3	46.3	46.3	46.3	46.3	46.3	46.3	46.3	46.3
40.06	40.06	40.06	40.06	40.06	40.06	40.06	40.06	40.06	40.06	40.06	40.06	40.06	40.06	40.06	40.06
41.67	41.67	41.67	41.67	41.67	41.67	41.67	41.67	41.67	41.67	41.67	41.67	41.67	41.67	41.67	41.67
37.5	37.5	37.5	37.5	37.5	37.5	37.5	37.5	37.5	37.5	37.5	37.5	37.5	37.5	37.5	37.5
32.45	32.45	32.45	32.45	32.45	32.45	32.45	32.45	32.45	32.45	32.45	32.45	32.45	32.45	32.45	32.45
30.75	30.75	30.75	30.75	30.75	30.75	30.75	30.75	30.75	30.75	30.75	30.75	30.75	30.75	30.75	30.75
29.25	29.25	29.25	29.25	29.25	29.25	29.25	29.25	29.25	29.25	29.25	29.25	29.25	29.25	29.25	29.25
28.95	28.95	28.95	28.95	28.95	28.95	28.95	28.95	28.95	28.95	28.95	28.95	28.95	28.95	28.95	28.95
27.19	27.19	27.19	27.19	27.19	27.19	27.19	27.19	27.19	27.19	27.19	27.19	27.19	27.19	27.19	27.19
27.72	27.72	27.72	27.72	27.72	27.72	27.72	27.72	27.72	27.72	27.72	27.72	27.72	27.72	27.72	27.72
28.14	28.14	28.14	28.14	28.14	28.14	28.14	28.14	28.14	28.14	28.14	28.14	28.14	28.14	28.14	28.14
28.02	28.02	28.02	28.02	28.02	28.02	28.02	28.02	28.02	28.02	28.02	28.02	28.02	28.02	28.02	28.02
29.78	29.78	29.78	29.78	29.78	29.78	29.78	29.78	29.78	29.78	29.78	29.78	29.78	29.78	29.78	29.78
35.69	35.69	35.69	35.69	35.69	35.69	35.69	35.69	35.69	35.69	35.69	35.69	35.69	35.69	35.69	35.69
33.96	33.96	33.96	33.96	33.96	33.96	33.96	33.96	33.96	33.96	33.96	33.96	33.96	33.96	33.96	33.96
35.24	35.24	35.24	35.24	35.24	35.24	35.24	35.24	35.24	35.24	35.24	35.24	35.24	35.24	35.24	35.24
32.57	32.57	32.57	32.57	32.57	32.57	32.57	32.57	32.57	32.57	32.57	32.57	32.57	32.57	32.57	32.57
31.91	31.91	31.91	31.91	31.91	31.91	31.91	31.91	31.91	31.91	31.91	31.91	31.91	31.91	31.91	31.91
29.16	29.16	29.16	29.16	29.16	29.16	29.16	29.16	29.16	29.16	29.16	29.16	29.16	29.16	29.16	29.16
27.37	27.37	27.37	27.37	27.37	27.37	27.37	27.37	27.37	27.37	27.37	27.37	27.37	27.37	27.37	27.37
31.02	31.02	31.02	31.02	31.02	31.02	31.02	31.02	31.02	31.02	31.02	31.02	31.02	31.02	31.02	31.02
30.95	30.95	30.95	30.95	30.95	30.95	30.95	30.95	30.95	30.95	30.95	30.95	30.95	30.95	30.95	30.95
31.57	31.57	31.57	31.57	31.57	31.57	31.57	31.57	31.57	31.57	31.57	31.57	31.57	31.57	31.57	31.57
29.14	29.14	29.14	29.14	29.14	29.14	29.14	29.14	29.14	29.14	29.14	29.14	29.14	29.14	29.14	29.14
26.51	26.51	26.51	26.51	26.51	26.51	26.51	26.51	26.51	26.51	26.51	26.51	26.51	26.51	26.51	26.51
27.82	27.82	27.82	27.82	27.82	27.82	27.82	27.82	27.82	27.82	27.82	27.82	27.82	27.82	27.82	27.82
29.97	29.97	29.97	29.97	29.97	29.97	29.97	29.97	29.97	29.97	29.97	29.97	29.97	29.97	29.97	29.97
26.36	26.36	26.36	26.36	26.36	26.36	26.36	26.36	26.36	26.36	26.36	26.36	26.36	26.36	26.36	26.36
29.6	29.6	29.6	29.6	29.6	29.6	29.6	29.6	29.6	29.6	29.6	29.6	29.6	29.6	29.6	29.6
32.51	32.51	32.51	32.51	32.51	32.51	32.51	32.51	32.51	32.51	32.51	32.51	32.51	32.51	32.51	32.51
33.27	33.27	33.27	33.27	33.27	33.27	33.27	33.27	33.27	33.27	33.27	33.27	33.27	33.27	33.27	33.27
34.53	34.53	34.53	34.53	34.53	34.53	34.53	34.53	34.53	34.53	34.53	34.53	34.53	34.53	34.53	34.53
30.53	30.53	30.53	30.53	30.53	30.53	30.53	30.53	30.53	30.53	30.53	30.53	30.53	30.53	30.53	30.53
32.07	32.07	32.07	32.07	32.07	32.07	32.07	32.07	32.07	32.07	32.07	32.07	32.07	32.07	32.07	32.07
40.78	40.78	40.78	40.78	40.78	40.78	40.78	40.78	40.78	40.78	40.78	40.78	40.78	40.78	40.78	40.78
38.14	38.14	38.14	38.14	38.14	38.14	38.14	38.14	38.14	38.14	38.14	38.14	38.14	38.14	38.14	38.14
34.26	34.26	34.26	34.26	34.26	34.26	34.26	34.26	34.26	34.26	34.26	34.26	34.26	34.26	34.26	34.26
31.21	31.21	31.21	31.21	31.21	31.21	31.21	31.21	31.21	31.21	31.21	31.21	31.21	31.21	31.21	31.21
29.17	29.17	29.17	29.17	29.17	29.17	29.17	29.17	29.17	29.17	29.17	29.17	29.17	29.17	29.17	29.17
26.7	26.7	26.7	26.7	26.7	26.7	26.7	26.7	26.7	26.7	26.7	26.7	26.7	26.7	26.7	26.7
24.57	24.57	24.57	24.57	24.57	24.57	24.57	24.57	24.57	24.57	24.57	24.57	24.57	24.57	24.57	24.57
24.28	24.28	24.28	24.28	24.28	24.28	24.28	24.28	24.28	24.28	24.28	24.28	24.28	24.28	24.28	24.28
32.13	32.13	32.13	32.13	32.13	32.13	32.13	32.13	32.13	32.13	32.13	32.13	32.13	32.13	32.13	32.13
28.13	28.13	28.13	28.13	28.13	28.13	28.13	28.13	28.13	28.13	28.13	28.13	28.13	28.13	28.13	28.13
26.07	26.07	26.07	26.07	26.07	26.07	26.07	26.07	26.07	26.07	26.07	26.07	26.07	26.07	26.07	26.07
24.31	24.31	24.31	24.31	24.31	24.31	24.31	24.31	24.31	24.31	24.31	24.31	24.31	24.31	24.31	24.31
23.46	23.46	23.46	23.46	23.46	23.46	23.46	23.46	23.46	23.46	23.46	23.46	23.46	23.46	23.46	23.46
22.88	22.88	22.88	22.88	22.88	22.88	22.88	22.88	22.88	22.88	22.88	22.88	22.88	22.88	22.88	22.88
22.23	22.23	22.23	22.23	22.23	22.23	22.23	22.23	22.23	22.23	22.23	22.23	22.23	22.23	22.23	22.23
21.16	21.16	21.16	21.16	21.16	21.16	21.16	21.16	21.16	21.16	21.16	21.16	21.16	21.16	21.16	21.16
21.35	21.35	21.35	21.35	21.35	21.35	21.35	21.35	21.35	21.35	21.35	21.35	21.35	21.35	21.35	21.35
20.37	20.37	20.37	20.37	20.37	20.37	20.37	20.37	20.37	20.37	20.37	20.37	20.37	20.37	20.37	20.37
22.01	22.01	22.01	22.01	22.01	22.01	22.01	22.01	22.01	22.01	22.01	22.01	22.01	22.01	22.01	22.01
21.09	21.09	21.09	21.09	21.09	21.09	21.09	21.09	21.09	21.09	21.09	21.09	21.09	21.09	21.09	21.09
26.92	26.92	26.92	26.92	26.92	26.92	26.92	26.92	26.92	26.92	26.92	26.92	26.92	26.92	26.92	26.92
28.79	28.79	28.79	28.79	28.79	28.79	28.79	28.79	28.79	28.79	28.79	28.79	28.79	28.79	28.79	28.79
26.19	26.19	26.19	26.19	26.19	26.19	26.19	26.19	26.19	26.19	26.19	26.19	26.19	26.19	26.19	26.19
27.6	27.6	27.6	27.6	27.6	27.6	27.6	27.6	27.6	27.6	27.6	27.6	27.6	27.6	27.6	27.6
29.97	29.97	29.97	29.97	29.97	29.97	29.97	29.97	29.97	29.97	29.97	29.97	29.97	29.97	29.97	29.97
34.46	34.46	34.46	34.46	34.46	34.46	34.46	34.46	34.46	34.46	34.46	34.46	34.46	34.46	34.46	34.46
33	33	33	33	33	33	33	33	33	33	33	33	33	33	33	33
31.39	31.39	31.39	31.39	31.39	31.39	31.39	31.39	31.39	31.39	31.39	31.39	31.39	31.39	31.39	31.39
30.69	30.69	30.69	30.69	30.69	30.69	30.69	30.69	30.69	30.69	30.69	30.69	30.69	30.69	30.69	30.69
29.65	29.65	29.65	29.65	29.65	29.65	29.65	29.65	29.65	29.65	29.65	29.65	29.65	29.65	29.65	29.65
29.13	29.13	29.13	29.13	29.13	29.13	29.13	29.13	29.13	29.13	29.13	29.13	29.13	29.13	29.13	29.13
27.93	27.93	27.93	27.93	27.93	27.93	27.93	27.93	27.93	27.93	27.93	27.93	27.93	27.93	27.93	27.93
27.14	27.14	27.14	27.14	27.14	27.14	27.14	27.14	27.14	27.14	27.14	27.14	27.14	27.14	27.14	27.14
24.48	24.48	24.48	24.48	24.48	24.48	24.48	24.48	24.48	24.48	24.48	24.48	24.48	24.48	24.48	24.48
22.46	22.46	22.46	22.46	22.46	22.46	22.46	22.46	22.46	22.46	22.46	22.46	22.46	22.46	22.46	22.46
22.74	22.74	22.74	22.74	22.74	22.74	22.74	22.74	22.74	22.74	22.74	22.74	22.74	22.74	22.74	22.74
20.19	20.19	20.19	20.19	20.19	20.19	20.19	20.19	20.19	20.19	20.19	20.19	20.19	20.19	20.19	20.19
19.5	19.5	19.5	19.5	19.5	19.5	19.5	19.5	19.5	19.5	19.5	19.5	19.5	19.5	19.5	19.5
19.03	19.03	19.03	19.03	19.03	19.03	19.03	19.03	19.03	19.03	19.03	19.03	19.03	19.03	19.03	19.03
19.25	19.25	19.25	19.25	19.25	19.25	19.25	19.25	19.25	19.25	19.25	19.25	19.25	19.25	19.25	19.25
19.87	19.87	19.87	19.87	19.87	19.87	19.87	19.87	19.87	19.87	19.87	19.87	19.87	19.87	19.87	19.87
20.9	20.9	20.9	20.9	20.9	20.9	20.9	20.9	20.9	20.9	20.9	20.9	20.9	20.9	20.9	20.9
21.63	21.63	21.63	21.63	21.63	21.63	21.63	21.63	21.63	21.63	21.63	21.63	21.63	21.63	21.63	21.63
23.05	23.05	23.05	23.05	23.05	23.05	23.05	23.05	23.05	23.05	23.05	23.05	23.05	23.05	23.05	23.05
23.88	23.88	23.88	23.88	23.88	23.88	23.88	23.88	23.88	23.88	23.88	23.88	23.88	23.88	23.88	23.88
25.07	25.07	25.07	25.07	25.07	25.07	25.07	25.07	25.07	25.07	25.07	25.07	25.07	25.07	25.07	25.07
25.64	25.64	25.64	25.64	25.64	25.64	25.64	25.64	25.64	25.64	25.64	25.64	25.64	25.64	25.64	25.64
25.72	25.72	25.72	25.72	25.72	25.72	25.72	25.72	25.72	25.72	25.72	25.72	25.72	25.72	25.72	25.72
25.81	25.81	25.81	25.81	25.81	25.81	25.81	25.81	25.81	25.81	25.81	25.81	25.81	25.81	25.81	25.81
25.64	25.64	25.64	25.64	25.64	25.64	25.64	25.64	25.64	25.64	25.64	25.64	25.64	25.64	25.64	25.64
23.78	23.78	23.78	23.78	23.78	23.78	23.78	23.78	23.78	23.78	23.78	23.78	23.78	23.78	23.78	23.78
22.54	22.54	22.54	22.54	22.54	22.54	22.54	22.54	22.54	22.54	22.54	22.54	22.54	22.54	22.54	22.54
23.52	23.52	23.52	23.52	23.52	23.52	23.52	23.52	23.52	23.52	23.52	23.52	23.52	23.52	23.52	23.52
23.69	23.69	23.69	23.69	23.69	23.69	23.69	23.69	23.69	23.69	23.69	23.69	23.69	23.69	23.69	23.69
22.33	22.33	22.33	22.33	22.33	22.33	22.33	22.33	22.33	22.33	22.33	22.33	22.33	22.33	22.33	22.33
19.98	19.98	19.98	19.98	19.98	19.98	19.98	19.98	19.98	19.98	19.98	19.98	19.98	19.98	19.98	19.98
20.45	20.45	20.45	20.45	20.45	20.45	20.45	20.45	20.45	20.45	20.45	20.45	20.45	20.45	20.45	20.45
20.26	20.26	20.26	20.26	20.26	20.26	20.26	20.26	20.26	20.26	20.26	20.26	20.26	20.26	20.26	20.26
20.21	20.21	20.21	20.21	20.21	20.21	20.21	20.21	20.21	20.21	20.21	20.21	20.21	20.21	20.21	20.21
21.5	21.5	21.5	21.5	21.5	21.5	21.5	21.5	21.5	21.5	21.5	21.5	21.5	21.5	21.5	21.5
22.3	22.3	22.3	22.3	22.3	22.3	22.3	22.3	22.3	22.3	22.3	22.3	22.3	22.3	22.3	22.3
21.72	21.72	21.72	21.72	21.72	21.72	21.72	21.72	21.72	21.72	21.72	21.72	21.72	21.72	21.72	21.72
20.09	20.09	20.09	20.09	20.09	20.09	20.09	20.09	20.09	20.09	20.09	20.09	20.09	20.09	20.09	20.09
19.62	19.62	19.62	19.62	19.62	19.62	19.62	19.62	19.62	19.62	19.62	19.62	19.62	19.62	19.62	19.62
19.5	19.5	19.5	19.5	19.5	19.5	19.5	19.5	19.5	19.5	19.5	19.5	19.5	19.5	19.5	19.5
18	18	18	18	18	18	18	18	18	18	18	18	18	18	18	18
16.81	16.81	16.81	16.81	16.81	16.81	16.81	16.81	16.81	16.81	16.81	16.81	16.81	16.81	16.81	16.81
16.11	16.11	16.11	16.11	16.11	16.11	16.11	16.11	16.11	16.11	16.11	16.11	16.11	16.11	16.11	16.11
15	15	15	15	15	15	15	15	15	15	15	15	15	15	15	15
14.41	14.41	14.41	14.41	14.41	14.41	14.41	14.41	14.41	14.41	14.41	14.41	14.41	14.41	14.41	14.41
14.46	14.46	14.46	14.46	14.46	14.46	14.46	14.46	14.46	14.46	14.46	14.46	14.46	14.46	14.46	14.46
14.56	14.56	14.56	14.56	14.56	14.56	14.56	14.56	14.56	14.56	14.56	14.56	14.56	14.56	14.56	14.56
15.17	15.17	15.17	15.17	15.17	15.17	15.17	15.17	15.17	15.17	15.17	15.17	15.17	15.17	15.17	15.17
15.77	15.77	15.77	15.77	15.77	15.77	15.77	15.77	15.77	15.77	15.77	15.77	15.77	15.77	15.77	15.77
16.73	16.73	16.73	16.73	16.73	16.73	16.73	16.73	16.73	16.73	16.73	16.73	16.73	16.73	16.73	16.73
22.87	22.87	22.87	22.87	22.87	22.87	22.87	22.87	22.87	22.87	22.87	22.87	22.87	22.87	22.87	22.87
20.03	20.03	20.03	20.03	20.03	20.03	20.03	20.03	20.03	20.03	20.03	20.03	20.03	20.03	20.03	20.03
18.81	18.81	18.81	18.81	18.81	18.81	18.81	18.81	18.81	18.81	18.81	18.81	18.81	18.81	18.81	18.81
18.1	18.1	18.1	18.1	18.1	18.1	18.1	18.1	18.1	18.1	18.1	18.1	18.1	18.1	18.1	18.1
16.8	16.8	16.8	16.8	16.8	16.8	16.8	16.8	16.8	16.8	16.8	16.8	16.8	16.8	16.8	16.8
16.47	16.47	16.47	16.47	16.47	16.47	16.47	16.47	16.47	16.47	16.47	16.47	16.47	16.47	16.47	16.47
16.1	16.1	16.1	16.1	16.1	16.1	16.1	16.1	16.1	16.1	16.1	16.1	16.1	16.1	16.1	16.1
16.36	16.36	16.36	16.36	16.36	16.36	16.36	16.36	16.36	16.36	16.36	16.36	16.36	16.36	16.36	16.36
15.89	15.89	15.89	15.89	15.89	15.89	15.89	15.89	15.89	15.89	15.89	15.89	15.89	15.89	15.89	15.89
17.59	17.59	17.59	17.59	17.59	17.59	17.59	17.59	17.59	17.59	17.59	17.59	17.59	17.59	17.59	17.59
21.36	21.36	21.36	21.36	21.36	21.36	21.36	21.36	21.36	21.36	21.36	21.36	21.36	21.36	21.36	21.36
19.2	19.2	19.2	19.2	19.2	19.2	19.2	19.2	19.2	19.2	19.2	19.2	19.2	19.2	19.2	19.2
22.05	22.05	22.05	22.05	22.05	22.05	22.05	22.05	22.05	22.05	22.05	22.05	22.05	22.05	22.05	22.05
22.63	22.63	22.63	22.63	22.63	22.63	22.63	22.63	22.63	22.63	22.63	22.63	22.63	22.63	22.63	22.63
22.55	22.55	22.55	22.55	22.55	22.55	22.55	22.55	22.55	22.55	22.55	22.55	22.55	22.55	22.55	22.55
20.23	20.23	20.23	20.23	20.23	20.23	20.23	20.23	20.23	20.23	20.23	20.23	20.23	20.23	20.23	20.23
21.71	21.71	21.71	21.71	21.71	21.71	21.71	21.71	21.71	21.71	21.71	21.71	21.71	21.71	21.71	21.71
18.65	18.65	18.65	18.65	18.65	18.65	18.65	18.65	18.65	18.65	18.65	18.65	18.65	18.65	18.65	18.65
19.23	19.23	19.23	19.23	19.23	19.23	19.23	19.23	19.23	19.23	19.23	19.23	19.23	19.23	19.23	19.23
18.61	18.61	18.61	18.61	18.61	18.61	18.61	18.61	18.61	18.61	18.61	18.61	18.61	18.61	18.61	18.61
20.41	20.41	20.41	20.41	20.41	20.41	20.41	20.41	20.41	20.41	20.41	20.41	20.41	20.41	20.41	20.41
23.26	23.26	23.26	23.26	23.26	23.26	23.26	23.26	23.26	23.26	23.26	23.26	23.26	23.26	23.26	23.26
26.57	26.57	26.57	26.57	26.57	26.57	26.57	26.57	26.57	26.57	26.57	26.57	26.57	26.57	26.57	26.57
28.87	28.87	28.87	28.87	28.87	28.87	28.87	28.87	28.87	28.87	28.87	28.87	28.87	28.87	28.87	28.87
25.03	25.03	25.03	25.03	25.03	25.03	25.03	25.03	25.03	25.03	25.03	25.03	25.03	25.03	25.03	25.03
22.48	22.48	22.48	22.48	22.48	22.48	22.48	22.48	22.48	22.48	22.48	22.48	22.48	22.48	22.48	22.48
18.61	18.61	18.61	18.61	18.61	18.61	18.61	18.61	18.61	18.61	18.61	18.61	18.61	18.61	18.61	18.61
15.98	15.98	15.98	15.98	15.98	15.98	15.98	15.98	15.98	15.98	15.98	15.98	15.98	15.98	15.98	15.98
15.03	15.03	15.03	15.03	15.03	15.03	15.03	15.03	15.03	15.03	15.03	15.03	15.03	15.03	15.03	15.03
13.59	13.59	13.59	13.59	13.59	13.59	13.59	13.59	13.59	13.59	13.59	13.59	13.59	13.59	13.59	13.59
13.54	13.54	13.54	13.54	13.54	13.54	13.54	13.54	13.54	13.54	13.54	13.54	13.54	13.54	13.54	13.54
14.14	14.14	14.14	14.14	14.14	14.14	14.14	14.14	14.14	14.14	14.14	14.14	14.14	14.14	14.14	14.14
15.37	15.37	15.37	15.37	15.37	15.37	15.37	15.37	15.37	15.37	15.37	15.37	15.37	15.37	15.37	15.37
15.59	15.59	15.59	15.59	15.59	15.59	15.59	15.59	15.59	15.59	15.59	15.59	15.59	15.59	15.59	15.59
14.72	14.72	14.72	14.72	14.72	14.72	14.72	14.72	14.72	14.72	14.72	14.72	14.72	14.72	14.72	14.72
14.59	14.59	14.59	14.59	14.59	14.59	14.59	14.59	14.59	14.59	14.59	14.59	14.59	14.59	14.59	14.59
13.49	13.49	13.49	13.49	13.49	13.49	13.49	13.49	13.49	13.49	13.49	13.49	13.49	13.49	13.49	13.49
13.07	13.07	13.07	13.07	13.07	13.07	13.07	13.07	13.07	13.07	13.07	13.07	13.07	13.07	13.07	13.07
12.93	12.93	12.93	12.93	12.93	12.93	12.93	12.93	12.93	12.93	12.93	12.93	12.93	12.93	12.93	12.93
12.13	12.13	12.13	12.13	12.13	12.13	12.13	12.13	12.13	12.13	12.13	12.13	12.13	12.13	12.13	12.13
11.8	11.8	11.8	11.8	11.8	11.8	11.8	11.8	11.8	11.8	11.8	11.8	11.8	11.8	11.8	11.8
10.94	10.94	10.94	10.94	10.94	10.94	10.94	10.94	10.94	10.94	10.94	10.94	10.94	10.94	10.94	10.94
10.82	10.82	10.82	10.82	10.82	10.82	10.82	10.82	10.82	10.82	10.82	10.82	10.82	10.82	10.82	10.82
11.4	11.4	11.4	11.4	11.4	11.4	11.4	11.4	11.4	11.4	11.4	11.4	11.4	11.4	11.4	11.4
10.91	10.91	10.91	10.91	10.91	10.91	10.91	10.91	10.91	10.91	10.91	10.91	10.91	10.91	10.91	10.91
10.85	10.85	10.85	10.85	10.85	10.85	10.85	10.85	10.85	10.85	10.85	10.85	10.85	10.85	10.85	10.85
10.62	10.62	10.62	10.62	10.62	10.62	10.62	10.62	10.62	10.62	10.62	10.62	10.62	10.62	10.62	10.62
10.24	10.24	10.24	10.24	10.24	10.24	10.24	10.24	10.24	10.24	10.24	10.24	10.24	10.24	10.24	10.24
10.23	10.23	10.23	10.23	10.23	10.23	10.23	10.23	10.23	10.23	10.23	10.23	10.23	10.23	10.23	10.23
10.3	10.3	10.3	10.3	10.3	10.3	10.3	10.3	10.3	10.3	10.3	10.3	10.3	10.3	10.3	10.3
10.19	10.19	10.19	10.19	10.19	10.19	10.19	10.19	10.19	10.19	10.19	10.19	10.19	10.19	10.19	10.19
10.51	10.51	10.51	10.51	10.51	10.51	10.51	10.51	10.51	10.51	10.51	10.51	10.51	10.51	10.51	10.51
10.63	10.63	10.63	10.63	10.63	10.63	10.63	10.63	10.63	10.63	10.63	10.63	10.63	10.63	10.63	10.63
10.34	10.34	10.34	10.34	10.34	10.34	10.34	10.34	10.34	10.34	10.34	10.34	10.34	10.34	10.34	10.34
10.38	10.38	10.38	10.38	10.38	10.38	10.38	10.38	10.38	10.38	10.38	10.38	10.38	10.38	10.38	10.38
10.63	10.63	10.63	10.63	10.63	10.63	10.63	10.63	10.63	10.63	10.63	10.63	10.63	10.63	10.63	10.63
11.65	11.65	11.65	11.65	11.65	11.65	11.65	11.65	11.65	11.65	11.65	11.65	11.65	11.65	11.65	11.65
10.98	10.98	10.98	10.98	10.98	10.98	10.98	10.98	10.98	10.98	10.98	10.98	10.98	10.98	10.98	10.98
11.58	11.58	11.58	11.58	11.58	11.58	11.58	11.58	11.58	11.58	11.58	11.58	11.58	11.58	11.58	11.58
11.54	11.54	11.54	11.54	11.54	11.54	11.54	11.54	11.54	11.54	11.54	11.54	11.54	11.54	11.54	11.54
11.36	11.36	11.36	11.36	11.36	11.36	11.36	11.36	11.36	11.36	11.36	11.36	11.36	11.36	11.36	11.36
11.01	11.01	11.01	11.01	11.01	11.01	11.01	11.01	11.01	11.01	11.01	11.01	11.01	11.01	11.01	11.01
10.94	10.94	10.94	10.94	10.94	10.94	10.94	10.94	10.94	10.94	10.94	10.94	10.94	10.94	10.94	10.94
10.8	10.8	10.8	10.8	10.8	10.8	10.8	10.8	10.8	10.8	10.8	10.8	10.8	10.8	10.8	10.8
11.45	11.45	11.45	11.45	11.45	11.45	11.45	11.45	11.45	11.45	11.45	11.45	11.45	11.45	11.45	11.45
12.69	12.69	12.69	12.69	12.69	12.69	12.69	12.69	12.69	12.69	12.69	12.69	12.69	12.69	12.69	12.69
12.18	12.18	12.18	12.18	12.18	12.18	12.18	12.18	12.18	12.18	12.18	12.18	12.18	12.18	12.18	12.18
12.68	12.68	12.68	12.68	12.68	12.68	12.68	12.68	12.68	12.68	12.68	12.68	12.68	12.68	12.68	12.68
12.26	12.26	12.26	12.26	12.26	12.26	12.26	12.26	12.26	12.26	12.26	12.26	12.26	12.26	12.26	12.26
12.07	12.07	12.07	12.07	12.07	12.07	12.07	12.07	12.07	12.07	12.07	12.07	12.07	12.07	12.07	12.07
12.99	12.99	12.99	12.99	12.99	12.99	12.99	12.99	12.99	12.99	12.99	12.99	12.99	12.99	12.99	12.99
14.04	14.04	14.04	14.04	14.04	14.04	14.04	14.04	14.04	14.04	14.04	14.04	14.04	14.04	14.04	14.04
14.42	14.42	14.42	14.42	14.42	14.42	14.42	14.42	14.42	14.42	14.42	14.42	14.42	14.42	14.42	14.42
12.89	12.89	12.89	12.89	12.89	12.89	12.89	12.89	12.89	12.89	12.89	12.89	12.89	12.89	12.89	12.89
13.39	13.39	13.39	13.39	13.39	13.39	13.39	13.39	13.39	13.39	13.39	13.39	13.39	13.39	13.39	13.39
13.38	13.38	13.38	13.38	13.38	13.38	13.38	13.38	13.38	13.38	13.38	13.38	13.38	13.38	13.38	13.38
13.27	13.27	13.27	13.27	13.27	13.27	13.27	13.27	13.27	13.27	13.27	13.27	13.27	13.27	13.27	13.27
12.94	12.94	12.94	12.94	12.94	12.94	12.94	12.94	12.94	12.94	12.94	12.94	12.94	12.94	12.94	12.94
12.7	12.7	12.7	12.7	12.7	12.7	12.7	12.7	12.7	12.7	12.7	12.7	12.7	12.7	12.7	12.7
12.57	12.57	12.57	12.57	12.57	12.57	12.57	12.57	12.57	12.57	12.57	12.57	12.57	12.57	12.57	12.57
11.37	11.37	11.37	11.37	11.37	11.37	11.37	11.37	11.37	11.37	11.37	11.37	11.37	11.37	11.37	11.37
10.98	10.98	10.98	10.98	10.98	10.98	10.98	10.98	10.98	10.98	10.98	10.98	10.98	10.98	10.98	10.98
10.46	10.46	10.46	10.46	10.46	10.46	10.46	10.46	10.46	10.46	10.46	10.46	10.46	10.46	10.46	10.46
10.36	10.36	10.36	10.36	10.36	10.36	10.36	10.36	10.36	10.36	10.36	10.36	10.36	10.36	10.36	10.36
10.34	10.34	10.34	10.34	10.34	10.34	10.34	10.34	10.34	10.34	10.34	10.34	10.34	10.34	10.34	10.34
10.36	10.36	10.36	10.36	10.36	10.36	10.36	10.36	10.36	10.36	10.36	10.36	10.36	10.36	10.36	10.36
10.32	10.32	10.32	10.32	10.32	10.32	10.32	10.32	10.32	10.32	10.32	10.32	10.32	10.32	10.32	10.32
10.33	10.33	10.33	10.33	10.33	10.33	10.33	10.33	10.33	10.33	10.33	10.33	10.33	10.33	10.33	10.33
10.5	10.5	10.5	10.5	10.5	10.5	10.5	10.5	10.5	10.5	10.5	10.5	10.5	10.5	10.5	10.5
10.64	10.64	10.64	10.64	10.64	10.64	10.64	10.64	10.64	10.64	10.64	10.64	10.64	10.64	10.64	10.64
11.29	11.29	11.29	11.29	11.29	11.29	11.29	11.29	11.29	11.29	11.29	11.29	11.29	11.29	11.29	11.29
12.31	12.31	12.31	12.31	12.31	12.31	12.31	12.31	12.31	12.31	12.31	12.31	12.31	12.31	12.31	12.31
12.45	12.45	12.45	12.45	12.45	12.45	12.45	12.45	12.45	12.45	12.45	12.45	12.45	12.45	12.45	12.45
12.82	12.82	12.82	12.82	12.82	12.82	12.82	12.82	12.82	12.82	12.82	12.82	12.82	12.82	12.82	12.82
12.21	12.21	12.21	12.21	12.21	12.21	12.21	12.21	12.21	12.21	12.21	12.21	12.21	12.21	12.21	12.21
11.93	11.93	11.93	11.93	11.93	11.93	11.93	11.93	11.93	11.93	11.93	11.93	11.93	11.93	11.93	11.93
12.07	12.07	12.07	12.07	12.07	12.07	12.07	12.07	12.07	12.07	12.07	12.07	12.07	12.07	12.07	12.07
12.34	12.34	12.34	12.34	12.34	12.34	12.34	12.34	12.34	12.34	12.34	12.34	12.34	12.34	12.34	12.34
12.49	12.49	12.49	12.49	12.49	12.49	12.49	12.49	12.49	12.49	12.49	12.49	12.49	12.49	12.49	12.49
12.73	12.73	12.73	12.73	12.73	12.73	12.73	12.73	12.73	12.73	12.73	12.73	12.73	12.73	12.73	12.73
12.99	12.99	12.99	12.99	12.99	12.99	12.99	12.99	12.99	12.99	12.99	12.99	12.99	12.99	12.99	12.99
12.26	12.26	12.26	12.26	12.26	12.26	12.26	12.26	12.26	12.26	12.26	12.26	12.26	12.26	12.26	12.26
12.22	12.22	12.22	12.22	12.22	12.22	12.22	12.22	12.22	12.22	12.22	12.22	12.22	12.22	12.22	12.22
12.05	12.05	12.05	12.05	12.05	12.05	12.05	12.05	12.05	12.05	12.05	12.05	12.05	12.05	12.05	12.05
12.84	12.84	12.84	12.84	12.84	12.84	12.84	12.84	12.84	12.84	12.84	12.84	12.84	12.84	12.84	12.84
13.38	13.38	13.38	13.38	13.38	13.38	13.38	13.38	13.38	13.38	13.38	13.38	13.38	13.38	13.38	13.38
13.1	13.1	13.1	13.1	13.1	13.1	13.1	13.1	13.1	13.1	13.1	13.1	13.1	13.1	13.1	13.1
13.82	13.82	13.82	13.82	13.82	13.82	13.82	13.82	13.82	13.82	13.82	13.82	13.82	13.82	13.82	13.82
14.15	14.15	14.15	14.15	14.15	14.15	14.15	14.15	14.15	14.15	14.15	14.15	14.15	14.15	14.15	14.15
14.67	14.67	14.67	14.67	14.67	14.67	14.67	14.67	14.67	14.67	14.67	14.67	14.67	14.67	14.67	14.67
14.84	14.84	14.84	14.84	14.84	14.84	14.84	14.84	14.84	14.84	14.84	14.84	14.84	14.84	14.84	14.84
15.63	15.63	15.63	15.63	15.63	15.63	15.63	15.63	15.63	15.63	15.63	15.63	15.63	15.63	15.63	15.63
14.65	14.65	14.65	14.65	14.65	14.65	14.65	14.65	14.65	14.65	14.65	14.65	14.65	14.65	14.65	14.65
14.59	14.59	14.59	14.59	14.59	14.59	14.59	14.59	14.59	14.59	14.59	14.59	14.59	14.59	14.59	14.59
14.74	14.74	14.74	14.74	14.74	14.74	14.74	14.74	14.74	14.74	14.74	14.74	14.74	14.74	14.74	14.74
13.4	13.4	13.4	13.4	13.4	13.4	13.4	13.4	13.4	13.4	13.4	13.4	13.4	13.4	13.4	13.4
12.7	12.7	12.7	12.7	12.7	12.7	12.7	12.7	12.7	12.7	12.7	12.7	12.7	12.7	12.7	12.7
12.95	12.95	12.95	12.95	12.95	12.95	12.95	12.95	12.95	12.95	12.95	12.95	12.95	12.95	12.95	12.95
12.68	12.68	12.68	12.68	12.68	12.68	12.68	12.68	12.68	12.68	12.68	12.68	12.68	12.68	12.68	12.68
13.76	13.76	13.76	13.76	13.76	13.76	13.76	13.76	13.76	13.76	13.76	13.76	13.76	13.76	13.76	13.76
16.27	16.27	16.27	16.27	16.27	16.27	16.27	16.27	16.27	16.27	16.27	16.27	16.27	16.27	16.27	16.27
14.51	14.51	14.51	14.51	14.51	14.51	14.51	14.51	14.51	14.51	14.51	14.51	14.51	14.51	14.51	14.51
16.22	16.22	16.22	16.22	16.22	16.22	16.22	16.22	16.22	16.22	16.22	16.22	16.22	16.22	16.22	16.22
15.56	15.56	15.56	15.56	15.56	15.56	15.56	15.56	15.56	15.56	15.56	15.56	15.56	15.56	15.56	15.56
15.64	15.64	15.64	15.64	15.64	15.64	15.64	15.64	15.64	15.64	15.64	15.64	15.64	15.64	15.64	15.64
15.13	15.13	15.13	15.13	15.13	15.13	15.13	15.13	15.13	15.13	15.13	15.13	15.13	15.13	15.13	15.13
15.59	15.59	15.59	15.59	15.59	15.59	15.59	15.59	15.59	15.59	15.59	15.59	15.59	15.59	15.59	15.59
15.8	15.8	15.8	15.8	15.8	15.8	15.8	15.8	15.8	15.8	15.8	15.8	15.8	15.8	15.8	15.8
16.24	16.24	16.24	16.24	16.24	16.24	16.24	16.24	16.24	16.24	16.24	16.24	16.24	16.24	16.24	16.24
15.9	15.9	15.9	15.9	15.9	15.9	15.9	15.9	15.9	15.9	15.9	15.9	15.9	15.9	15.9	15.9
16.22	16.22	16.22	16.22	16.22	16.22	16.22	16.22	16.22	16.22	16.22	16.22	16.22	16.22	16.22	16.22
17.73	17.73	17.73	17.73	17.73	17.73	17.73	17.73	17.73	17.73	17.73	17.73	17.73	17.73	17.73	17.73
16.8	16.8	16.8	16.8	16.8	16.8	16.8	16.8	16.8	16.8	16.8	16.8	16.8	16.8	16.8	16.8
16.51	16.51	16.51	16.51	16.51	16.51	16.51	16.51	16.51	16.51	16.51	16.51	16.51	16.51	16.51	16.51
16.36	16.36	16.36	16.36	16.36	16.36	16.36	16.36	16.36	16.36	16.36	16.36	16.36	16.36	16.36	16.36
15.47	15.47	15.47	15.47	15.47	15.47	15.47	15.47	15.47	15.47	15.47	15.47	15.47	15.47	15.47	15.47
14.59	14.59	14.59	14.59	14.59	14.59	14.59	14.59	14.59	14.59	14.59	14.59	14.59	14.59	14.59	14.59
13.97	13.97	13.97	13.97	13.97	13.97	13.97	13.97	13.97	13.97	13.97	13.97	13.97	13.97	13.97	13.97
13.11	13.11	13.11	13.11	13.11	13.11	13.11	13.11	13.11	13.11	13.11	13.11	13.11	13.11	13.11	13.11
12.92	12.92	12.92	12.92	12.92	12.92	12.92	12.92	12.92	12.92	12.92	12.92	12.92	12.92	12.92	12.92
12.47	12.47	12.47	12.47	12.47	12.47	12.47	12.47	12.47	12.47	12.47	12.47	12.47	12.47	12.47	12.47
12.31	12.31	12.31	12.31	12.31	12.31	12.31	12.31	12.31	12.31	12.31	12.31	12.31	12.31	12.31	12.31
12.2	12.2	12.2	12.2	12.2	12.2	12.2	12.2	12.2	12.2	12.2	12.2	12.2	12.2	12.2	12.2
12.62	12.62	12.62	12.62	12.62	12.62	12.62	12.62	12.62	12.62	12.62	12.62	12.62	12.62	12.62	12.62
12.42	12.42	12.42	12.42	12.42	12.42	12.42	12.42	12.42	12.42	12.42	12.42	12.42	12.42	12.42	12.42
13.24	13.24	13.24	13.24	13.24	13.24	13.24	13.24	13.24	13.24	13.24	13.24	13.24	13.24	13.24	13.24
13.61	13.61	13.61	13.61	13.61	13.61	13.61	13.61	13.61	13.61	13.61	13.61	13.61	13.61	13.61	13.61
14.1	14.1	14.1	14.1	14.1	14.1	14.1	14.1	14.1	14.1	14.1	14.1	14.1	14.1	14.1	14.1
15.07	15.07	15.07	15.07	15.07	15.07	15.07	15.07	15.07	15.07	15.07	15.07	15.07	15.07	15.07	15.07
14.64	14.64	14.64	14.64	14.64	14.64	14.64	14.64	14.64	14.64	14.64	14.64	14.64	14.64	14.64	14.64
14.44	14.44	14.44	14.44	14.44	14.44	14.44	14.44	14.44	14.44	14.44	14.44	14.44	14.44	14.44	14.44
13.36	13.36	13.36	13.36	13.36	13.36	13.36	13.36	13.36	13.36	13.36	13.36	13.36	13.36	13.36	13.36
13.92	13.92	13.92	13.92	13.92	13.92	13.92	13.92	13.92	13.92	13.92	13.92	13.92	13.92	13.92	13.92
13.83	13.83	13.83	13.83	13.83	13.83	13.83	13.83	13.83	13.83	13.83	13.83	13.83	13.83	13.83	13.83
14.64	14.64	14.64	14.64	14.64	14.64	14.64	14.64	14.64	14.64	14.64	14.64	14.64	14.64	14.64	14.64
15	15	15	15	15	15	15	15	15	15	15	15	15	15	15	15
14.62	14.62	14.62	14.62	14.62	14.62	14.62	14.62	14.62	14.62	14.62	14.62	14.62	14.62	14.62	14.62
15.62	15.62	15.62	15.62	15.62	15.62	15.62	15.62	15.62	15.62	15.62	15.62	15.62	15.62	15.62	15.62
15.55	15.55	15.55	15.55	15.55	15.55	15.55	15.55	15.55	15.55	15.55	15.55	15.55	15.55	15.55	15.55
15.3	15.3	15.3	15.3	15.3	15.3	15.3	15.3	15.3	15.3	15.3	15.3	15.3	15.3	15.3	15.3
13.78	13.78	13.78	13.78	13.78	13.78	13.78	13.78	13.78	13.78	13.78	13.78	13.78	13.78	13.78	13.78
13.62	13.62	13.62	13.62	13.62	13.62	13.62	13.62	13.62	13.62	13.62	13.62	13.62	13.62	13.62	13.62
13.17	13.17	13.17	13.17	13.17	13.17	13.17	13.17	13.17	13.17	13.17	13.17	13.17	13.17	13.17	13.17
12.68	12.68	12.68	12.68	12.68	12.68	12.68	12.68	12.68	12.68	12.68	12.68	12.68	12.68	12.68	12.68
11.9	11.9	11.9	11.9	11.9	11.9	11.9	11.9	11.9	11.9	11.9	11.9	11.9	11.9	11.9	11.9
11.6	11.6	11.6	11.6	11.6	11.6	11.6	11.6	11.6	11.6	11.6	11.6	11.6	11.6	11.6	11.6
11.71	11.71	11.71	11.71	11.71	11.71	11.71	11.71	11.71	11.71	11.71	11.71	11.71	11.71	11.71	11.71
11.67	11.67	11.67	11.67	11.67	11.67	11.67	11.67	11.67	11.67	11.67	11.67	11.67	11.67	11.67	11.67
11.69	11.69	11.69	11.69	11.69	11.69	11.69	11.69	11.69	11.69	11.69	11.69	11.69	11.69	11.69	11.69
11.67	11.67	11.67	11.67	11.67	11.67	11.67	11.67	11.67	11.67	11.67	11.67	11.67	11.67	11.67	11.67
11.61	11.61	11.61	11.61	11.61	11.61	11.61	11.61	11.61	11.61	11.61	11.61	11.61	11.61	11.61	11.61
11.74	11.74	11.74	11.74	11.74	11.74	11.74	11.74	11.74	11.74	11.74	11.74	11.74	11.74	11.74	11.74
11.92	11.92	11.92	11.92	11.92	11.92	11.92	11.92	11.92	11.92	11.92	11.92	11.92	11.92	11.92	11.92
11.89	11.89	11.89	11.89	11.89	11.89	11.89	11.89	11.89	11.89	11.89	11.89	11.89	11.89	11.89	11.89
12.21	12.21	12.21	12.21	12.21	12.21	12.21	12.21	12.21	12.21	12.21	12.21	12.21	12.21	12.21	12.21
12.24	12.24	12.24	12.24	12.24	12.24	12.24	12.24	12.24	12.24	12.24	12.24	12.24	12.24	12.24	12.24
12.36	12.36	12.36	12.36	12.36	12.36	12.36	12.36	12.36	12.36	12.36	12.36	12.36	12.36	12.36	12.36
12.16	12.16	12.16	12.16	12.16	12.16	12.16	12.16	12.16	12.16	12.16	12.16	12.16	12.16	12.16	12.16
12.67	12.67	12.67	12.67	12.67	12.67	12.67	12.67	12.67	12.67	12.67	12.67	12.67	12.67	12.67	12.67
15.75	15.75	15.75	15.75	15.75	15.75	15.75	15.75	15.75	15.75	15.75	15.75	15.75	15.75	15.75	15.75
15.07	15.07	15.07	15.07	15.07	15.07	15.07	15.07	15.07	15.07	15.07	15.07	15.07	15.07	15.07	15.07
15	15	15	15	15	15	15	15	15	15	15	15	15	15	15	15
15.82	15.82	15.82	15.82	15.82	15.82	15.82	15.82	15.82	15.82	15.82	15.82	15.82	15.82	15.82	15.82
15.2	15.2	15.2	15.2	15.2	15.2	15.2	15.2	15.2	15.2	15.2	15.2	15.2	15.2	15.2	15.2
14.94	14.94	14.94	14.94	14.94	14.94	14.94	14.94	14.94	14.94	14.94	14.94	14.94	14.94	14.94	14.94
14.6	14.6	14.6	14.6	14.6	14.6	14.6	14.6	14.6	14.6	14.6	14.6	14.6	14.6	14.6	14.6
14.53	14.53	14.53	14.53	14.53	14.53	14.53	14.53	14.53	14.53	14.53	14.53	14.53	14.53	14.53	14.53
14.34	14.34	14.34	14.34	14.34	14.34	14.34	14.34	14.34	14.34	14.34	14.34	14.34	14.34	14.34	14.34
15.01	15.01	15.01	15.01	15.01	15.01	15.01	15.01	15.01	15.01	15.01	15.01	15.01	15.01	15.01	15.01
15.83	15.83	15.83	15.83	15.83	15.83	15.83	15.83	15.83	15.83	15.83	15.83	15.83	15.83	15.83	15.83
15.44	15.44	15.44	15.44	15.44	15.44	15.44	15.44	15.44	15.44	15.44	15.44	15.44	15.44	15.44	15.44
15.65	15.65	15.65	15.65	15.65	15.65	15.65	15.65	15.65	15.65	15.65	15.65	15.65	15.65	15.65	15.65
14.3	14.3	14.3	14.3	14.3	14.3	14.3	14.3	14.3	14.3	14.3	14.3	14.3	14.3	14.3	14.3
14.36	14.36	14.36	14.36	14.36	14.36	14.36	14.36	14.36	14.36	14.36	14.36	14.36	14.36	14.36	14.36
14.86	14.86	14.86	14.86	14.86	14.86	14.86	14.86	14.86	14.86	14.86	14.86	14.86	14.86	14.86	14.86
14.43	14.43	14.43	14.43	14.43	14.43	14.43	14.43	14.43	14.43	14.43	14.43	14.43	14.43	14.43	14.43
14.63	14.63	14.63	14.63	14.63	14.63	14.63	14.63	14.63	14.63	14.63	14.63	14.63	14.63	14.63	14.63
14.3	14.3	14.3	14.3	14.3	14.3	14.3	14.3	14.3	14.3	14.3	14.3	14.3	14.3	14.3	14.3
13.91	13.91	13.91	13.91	13.91	13.91	13.91	13.91	13.91	13.91	13.91	13.91	13.91	13.91	13.91	13.91
14.19	14.19	14.19	14.19	14.19	14.19	14.19	14.19	14.19	14.19	14.19	14.19	14.19	14.19	14.19	14.19
14.8	14.8	14.8	14.8	14.8	14.8	14.8	14.8	14.8	14.8	14.8	14.8	14.8	14.8	14.8	14.8
16.1	16.1	16.1	16.1	16.1	16.1	16.1	16.1	16.1	16.1	16.1	16.1	16.1	16.1	16.1	16.1
16.05	16.05	16.05	16.05	16.05	16.05	16.05	16.05	16.05	16.05	16.05	16.05	16.05	16.05	16.05	16.05
16.53	16.53	16.53	16.53	16.53	16.53	16.53	16.53	16.53	16.53	16.53	16.53	16.53	16.53	16.53	16.53
16.65	16.65	16.65	16.65	16.65	16.65	16.65	16.65	16.65	16.65	16.65	16.65	16.65	16.65	16.65	16.65
16.89	16.89	16.89	16.89	16.89	16.89	16.89	16.89	16.89	16.89	16.89	16.89	16.89	16.89	16.89	16.89
16.72	16.72	16.72	16.72	16.72	16.72	16.72	16.72	16.72	16.72	16.72	16.72	16.72	16.72	16.72	16.72
16.8	16.8	16.8	16.8	16.8	16.8	16.8	16.8	16.8	16.8	16.8	16.8	16.8	16.8	16.8	16.8
16.59	16.59	16.59	16.59	16.59	16.59	16.59	16.59	16.59	16.59	16.59	16.59	16.59	16.59	16.59	16.59
16.84	16.84	16.84	16.84	16.84	16.84	16.84	16.84	16.84	16.84	16.84	16.84	16.84	16.84	16.84	16.84
16.45	16.45	16.45	16.45	16.45	16.45	16.45	16.45	16.45	16.45	16.45	16.45	16.45	16.45	16.45	16.45
16.48	16.48	16.48	16.48	16.48	16.48	16.48	16.48	16.48	16.48	16.48	16.48	16.48	16.48	16.48	16.48
15.41	15.41	15.41	15.41	15.41	15.41	15.41	15.41	15.41	15.41	15.41	15.41	15.41	15.41	15.41	15.41
15.67	15.67	15.67	15.67	15.67	15.67	15.67	15.67	15.67	15.67	15.67	15.67	15.67	15.67	15.67	15.67
15.54	15.54	15.54	15.54	15.54	15.54	15.54	15.54	15.54	15.54	15.54	15.54	15.54	15.54	15.54	15.54
15.79	15.79	15.79	15.79	15.79	15.79	15.79	15.79	15.79	15.79	15.79	15.79	15.79	15.79	15.79	15.79
15.45	15.45	15.45	15.45	15.45	15.45	15.45	15.45	15.45	15.45	15.45	15.45	15.45	15.45	15.45	15.45
14.91	14.91	14.91	14.91	14.91	14.91	14.91	14.91	14.91	14.91	14.91	14.91	14.91	14.91	14.91	14.91
14.3	14.3	14.3	14.3	14.3	14.3	14.3	14.3	14.3	14.3	14.3	14.3	14.3	14.3	14.3	14.3
13.68	13.68	13.68	13.68	13.68	13.68	13.68	13.68	13.68	13.68	13.68	13.68	13.68	13.68	13.68	13.68
12.87	12.87	12.87	12.87	12.87	12.87	12.87	12.87	12.87	12.87	12.87	12.87	12.87	12.87	12.87	12.87
12.44	12.44	12.44	12.44	12.44	12.44	12.44	12.44	12.44	12.44	12.44	12.44	12.44	12.44	12.44	12.44
12.44	12.44	12.44	12.44	12.44	12.44	12.44	12.44	12.44	12.44	12.44	12.44	12.44	12.44	12.44	12.44
12.85	12.85	12.85	12.85	12.85	12.85	12.85	12.85	12.85	12.85	12.85	12.85	12.85	12.85	12.85	12.85
13.29	13.29	13.29	13.29	13.29	13.29	13.29	13.29	13.29	13.29	13.29	13.29	13.29	13.29	13.29	13.29
13.67	13.67	13.67	13.67	13.67	13.67	13.67	13.67	13.67	13.67	13.67	13.67	13.67	13.67	13.67	13.67
13.5	13.5	13.5	13.5	13.5	13.5	13.5	13.5	13.5	13.5	13.5	13.5	13.5	13.5	13.5	13.5
13.78	13.78	13.78	13.78	13.78	13.78	13.78	13.78	13.78	13.78	13.78	13.78	13.78	13.78	13.78	13.78
13.53	13.53	13.53	13.53	13.53	13.53	13.53	13.53	13.53	13.53	13.53	13.53	13.53	13.53	13.53	13.53
13.12	13.12	13.12	13.12	13.12	13.12	13.12	13.12	13.12	13.12	13.12	13.12	13.12	13.12	13.12	13.12
13.13	13.13	13.13	13.13	13.13	13.13	13.13	13.13	13.13	13.13	13.13	13.13	13.13	13.13	13.13	13.13
11.98	11.98	11.98	11.98	11.98	11.98	11.98	11.98	11.98	11.98	11.98	11.98	11.98	11.98	11.98	11.98
12.92	12.92	12.92	12.92	12.92	12.92	12.92	12.92	12.92	12.92	12.92	12.92	12.92	12.92	12.92	12.92
12.4	12.4	12.4	12.4	12.4	12.4	12.4	12.4	12.4	12.4	12.4	12.4	12.4	12.4	12.4	12.4
11.81	11.81	11.81	11.81	11.81	11.81	11.81	11.81	11.81	11.81	11.81	11.81	11.81	11.81	11.81	11.81
12.1	12.1	12.1	12.1	12.1	12.1	12.1	12.1	12.1	12.1	12.1	12.1	12.1	12.1	12.1	12.1
12.15	12.15	12.15	12.15	12.15	12.15	12.15	12.15	12.15	12.15	12.15	12.15	12.15	12.15	12.15	12.15
12.1	12.1	12.1	12.1	12.1	12.1	12.1	12.1	12.1	12.1	12.1	12.1	12.1	12.1	12.1	12.1
11.72	11.72	11.72	11.72	11.72	11.72	11.72	11.72	11.72	11.72	11.72	11.72	11.72	11.72	11.72	11.72
12.21	12.21	12.21	12.21	12.21	12.21	12.21	12.21	12.21	12.21	12.21	12.21	12.21	12.21	12.21	12.21
12.1	12.1	12.1	12.1	12.1	12.1	12.1	12.1	12.1	12.1	12.1	12.1	12.1	12.1	12.1	12.1
12.23	12.23	12.23	12.23	12.23	12.23	12.23	12.23	12.23	12.23	12.23	12.23	12.23	12.23	12.23	12.23
12.58	12.58	12.58	12.58	12.58	12.58	12.58	12.58	12.58	12.58	12.58	12.58	12.58	12.58	12.58	12.58
13.14	13.14	13.14	13.14	13.14	13.14	13.14	13.14	13.14	13.14	13.14	13.14	13.14	13.14	13.14	13.14
13.88	13.88	13.88	13.88	13.88	13.88	13.88	13.88	13.88	13.88	13.88	13.88	13.88	13.88	13.88	13.88
13.45	13.45	13.45	13.45	13.45	13.45	13.45	13.45	13.45	13.45	13.45	13.45	13.45	13.45	13.45	13.45
13.72	13.72	13.72	13.72	13.72	13.72	13.72	13.72	13.72	13.72	13.72	13.72	13.72	13.72	13.72	13.72
13.82	13.82	13.82	13.82	13.82	13.82	13.82	13.82	13.82	13.82	13.82	13.82	13.82	13.82	13.82	13.82
13.61	13.61	13.61	13.61	13.61	13.61	13.61	13.61	13.61	13.61	13.61	13.61	13.61	13.61	13.61	13.61
14.31	14.31	14.31	14.31	14.31	14.31	14.31	14.31	14.31	14.31	14.31	14.31	14.31	14.31	14.31	14.31
14.12	14.12	14.12	14.12	14.12	14.12	14.12	14.12	14.12	14.12	14.12	14.12	14.12	14.12	14.12	14.12
12.78	12.78	12.78	12.78	12.78	12.78	12.78	12.78	12.78	12.78	12.78	12.78	12.78	12.78	12.78	12.78
12.6	12.6	12.6	12.6	12.6	12.6	12.6	12.6	12.6	12.6	12.6	12.6	12.6	12.6	12.6	12.6
12.41	12.41	12.41	12.41	12.41	12.41	12.41	12.41	12.41	12.41	12.41	12.41	12.41	12.41	12.41	12.41
12.54	12.54	12.54	12.54	12.54	12.54	12.54	12.54	12.54	12.54	12.54	12.54	12.54	12.54	12.54	12.54
13.28	13.28	13.28	13.28	13.28	13.28	13.28	13.28	13.28	13.28	13.28	13.28	13.28	13.28	13.28	13.28
13.85	13.85	13.85	13.85	13.85	13.85	13.85	13.85	13.85	13.85	13.85	13.85	13.85	13.85	13.85	13.85
14.84	14.84	14.84	14.84	14.84	14.84	14.84	14.84	14.84	14.84	14.84	14.84	14.84	14.84	14.84	14.84
15.46	15.46	15.46	15.46	15.46	15.46	15.46	15.46	15.46	15.46	15.46	15.46	15.46	15.46	15.46	15.46
15.58	15.58	15.58	15.58	15.58	15.58	15.58	15.58	15.58	15.58	15.58	15.58	15.58	15.58	15.58	15.58
14.55	14.55	14.55	14.55	14.55	14.55	14.55	14.55	14.55	14.55	14.55	14.55	14.55	14.55	14.55	14.55
13.39	13.39	13.39	13.39	13.39	13.39	13.39	13.39	13.39	13.39	13.39	13.39	13.39	13.39	13.39	13.39
12.8	12.8	12.8	12.8	12.8	12.8	12.8	12.8	12.8	12.8	12.8	12.8	12.8	12.8	12.8	12.8
13.89	13.89	13.89	13.89	13.89	13.89	13.89	13.89	13.89	13.89	13.89	13.89	13.89	13.89	13.89	13.89
14.99	14.99	14.99	14.99	14.99	14.99	14.99	14.99	14.99	14.99	14.99	14.99	14.99	14.99	14.99	14.99
14.94	14.94	14.94	14.94	14.94	14.94	14.94	14.94	14.94	14.94	14.94	14.94	14.94	14.94	14.94	14.94
14.21	14.21	14.21	14.21	14.21	14.21	14.21	14.21	14.21	14.21	14.21	14.21	14.21	14.21	14.21	14.21
14.1	14.1	14.1	14.1	14.1	14.1	14.1	14.1	14.1	14.1	14.1	14.1	14.1	14.1	14.1	14.1
13.72	13.72	13.72	13.72	13.72	13.72	13.72	13.72	13.72	13.72	13.72	13.72	13.72	13.72	13.72	13.72
13.82	13.82	13.82	13.82	13.82	13.82	13.82	13.82	13.82	13.82	13.82	13.82	13.82	13.82	13.82	13.82
14.17	14.17	14.17	14.17	14.17	14.17	14.17	14.17	14.17	14.17	14.17	14.17	14.17	14.17	14.17	14.17
14.22	14.22	14.22	14.22	14.22	14.22	14.22	14.22	14.22	14.22	14.22	14.22	14.22	14.22	14.22	14.22
13.96	13.96	13.96	13.96	13.96	13.96	13.96	13.96	13.96	13.96	13.96	13.96	13.96	13.96	13.96	13.96
13.6	13.6	13.6	13.6	13.6	13.6	13.6	13.6	13.6	13.6	13.6	13.6	13.6	13.6	13.6	13.6
13.31	13.31	13.31	13.31	13.31	13.31	13.31	13.31	13.31	13.31	13.31	13.31	13.31	13.31	13.31	13.31
14.02	14.02	14.02	14.02	14.02	14.02	14.02	14.02	14.02	14.02	14.02	14.02	14.02	14.02	14.02	14.02
13.25	13.25	13.25	13.25	13.25	13.25	13.25	13.25	13.25	13.25	13.25	13.25	13.25	13.25	13.25	13.25
12.94	12.94	12.94	12.94	12.94	12.94	12.94	12.94	12.94	12.94	12.94	12.94	12.94	12.94	12.94	12.94
12.79	12.79	12.79	12.79	12.79	12.79	12.79	12.79	12.79	12.79	12.79	12.79	12.79	12.79	12.79	12.79
12.63	12.63	12.63	12.63	12.63	12.63	12.63	12.63	12.63	12.63	12.63	12.63	12.63	12.63	12.63	12.63
12.51	12.51	12.51	12.51	12.51	12.51	12.51	12.51	12.51	12.51	12.51	12.51	12.51	12.51	12.51	12.51
12.46	12.46	12.46	12.46	12.46	12.46	12.46	12.46	12.46	12.46	12.46	12.46	12.46	12.46	12.46	12.46
12.17	12.17	12.17	12.17	12.17	12.17	12.17	12.17	12.17	12.17	12.17	12.17	12.17	12.17	12.17	12.17
11.89	11.89	11.89	11.89	11.89	11.89	11.89	11.89	11.89	11.89	11.89	11.89	11.89	11.89	11.89	11.89
11.54	11.54	11.54	11.54	11.54	11.54	11.54	11.54	11.54	11.54	11.54	11.54	11.54	11.54	11.54	11.54
11.63	11.63	11.63	11.63	11.63	11.63	11.63	11.63	11.63	11.63	11.63	11.63	11.63	11.63	11.63	11.63
11.59	11.59	11.59	11.59	11.59	11.59	11.59	11.59	11.59	11.59	11.59	11.59	11.59	11.59	11.59	11.59
11.72	11.72	11.72	11.72	11.72	11.72	11.72	11.72	11.72	11.72	11.72	11.72	11.72	11.72	11.72	11.72
11.69	11.69	11.69	11.69	11.69	11.69	11.69	11.69	11.69	11.69	11.69	11.69	11.69	11.69	11.69	11.69
11.79	11.79	11.79	11.79	11.79	11.79	11.79	11.79	11.79	11.79	11.79	11.79	11.79	11.79	11.79	11.79
12.33	12.33	12.33	12.33	12.33	12.33	12.33	12.33	12.33	12.33	12.33	12.33	12.33	12.33	12.33	12.33
12.72	12.72	12.72	12.72	12.72	12.72	12.72	12.72	12.72	12.72	12.72	12.72	12.72	12.72	12.72	12.72
12.66	12.66	12.66	12.66	12.66	12.66	12.66	12.66	12.66	12.66	12.66	12.66	12.66	12.66	12.66	12.66
13.18	13.18	13.18	13.18	13.18	13.18	13.18	13.18	13.18	13.18	13.18	13.18	13.18	13.18	13.18	13.18
13.62	13.62	13.62	13.62	13.62	13.62	13.62	13.62	13.62	13.62	13.62	13.62	13.62	13.62	13.62	13.62
14.26	14.26	14.26	14.26	14.26	14.26	14.26	14.26	14.26	14.26	14.26	14.26	14.26	14.26	14.26	14.26
14.4	14.4	14.4	14.4	14.4	14.4	14.4	14.4	14.4	14.4	14.4	14.4	14.4	14.4	14.4	14.4
14.01	14.01	14.01	14.01	14.01	14.01	14.01	14.01	14.01	14.01	14.01	14.01	14.01	14.01	14.01	14.01
14.79	14.79	14.79	14.79	14.79	14.79	14.79	14.79	14.79	14.79	14.79	14.79	14.79	14.79	14.79	14.79
14.97	14.97	14.97	14.97	14.97	14.97	14.97	14.97	14.97	14.97	14.97	14.97	14.97	14.97	14.97	14.97
14.14	14.14	14.14	14.14	14.14	14.14	14.14	14.14	14.14	14.14	14.14	14.14	14.14	14.14	14.14	14.14
14.7	14.7	14.7	14.7	14.7	14.7	14.7	14.7	14.7	14.7	14.7	14.7	14.7	14.7	14.7	14.7
14.28	14.28	14.28	14.28	14.28	14.28	14.28	14.28	14.28	14.28	14.28	14.28	14.28	14.28	14.28	14.28
13.98	13.98	13.98	13.98	13.98	13.98	13.98	13.98	13.98	13.98	13.98	13.98	13.98	13.98	13.98	13.98
13.72	13.72	13.72	13.72	13.72	13.72	13.72	13.72	13.72	13.72	13.72	13.72	13.72	13.72	13.72	13.72
14.6	14.6	14.6	14.6	14.6	14.6	14.6	14.6	14.6	14.6	14.6	14.6	14.6	14.6	14.6	14.6
15.16	15.16	15.16	15.16	15.16	15.16	15.16	15.16	15.16	15.16	15.16	15.16	15.16	15.16	15.16	15.16
15.54	15.54	15.54	15.54	15.54	15.54	15.54	15.54	15.54	15.54	15.54	15.54	15.54	15.54	15.54	15.54
15.98	15.98	15.98	15.98	15.98	15.98	15.98	15.98	15.98	15.98	15.98	15.98	15.98	15.98	15.98	15.98
15.81	15.81	15.81	15.81	15.81	15.81	15.81	15.81	15.81	15.81	15.81	15.81	15.81	15.81	15.81	15.81
15.82	15.82	15.82	15.82	15.82	15.82	15.82	15.82	15.82	15.82	15.82	15.82	15.82	15.82	15.82	15.82
16.29	16.29	16.29	16.29	16.29	16.29	16.29	16.29	16.29	16.29	16.29	16.29	16.29	16.29	16.29	16.29
16.81	16.81	16.81	16.81	16.81	16.81	16.81	16.81	16.81	16.81	16.81	16.81	16.81	16.81	16.81	16.81
16.52	16.52	16.52	16.52	16.52	16.52	16.52	16.52	16.52	16.52	16.52	16.52	16.52	16.52	16.52	16.52
16.63	16.63	16.63	16.63	16.63	16.63	16.63	16.63	16.63	16.63	16.63	16.63	16.63	16.63	16.63	16.63
16.96	16.96	16.96	16.96	16.96	16.96	16.96	16.96	16.96	16.96	16.96	16.96	16.96	16.96	16.96	16.96
16.93	16.93	16.93	16.93	16.93	16.93	16.93	16.93	16.93	16.93	16.93	16.93	16.93	16.93	16.93	16.93
17	17	17	17	17	17	17	17	17	17	17	17	17	17	17	17
16.82	16.82	16.82	16.82	16.82	16.82	16.82	16.82	16.82	16.82	16.82	16.82	16.82	16.82	16.82	16.82
16.62	16.62	16.62	16.62	16.62	16.62	16.62	16.62	16.62	16.62	16.62	16.62	16.62	16.62	16.62	16.62
16.38	16.38	16.38	16.38	16.38	16.38	16.38	16.38	16.38	16.38	16.38	16.38	16.38	16.38	16.38	16.38
16.36	16.36	16.36	16.36	16.36	16.36	16.36	16.36	16.36	16.36	16.36	16.36	16.36	16.36	16.36	16.36
16.14	16.14	16.14	16.14	16.14	16.14	16.14	16.14	16.14	16.14	16.14	16.14	16.14	16.14	16.14	16.14
16.01	16.01	16.01	16.01	16.01	16.01	16.01	16.01	16.01	16.01	16.01	16.01	16.01	16.01	16.01	16.01
16.19	16.19	16.19	16.19	16.19	16.19	16.19	16.19	16.19	16.19	16.19	16.19	16.19	16.19	16.19	16.19
14.83	14.83	14.83	14.83	14.83	14.83	14.83	14.83	14.83	14.83	14.83	14.83	14.83	14.83	14.83	14.83
14.89	14.89	14.89	14.89	14.89	14.89	14.89	14.89	14.89	14.89	14.89	14.89	14.89	14.89	14.89	14.89
14.74	14.74	14.74	14.74	14.74	14.74	14.74	14.74	14.74	14.74	14.74	14.74	14.74	14.74	14.74	14.74
15	15	15	15	15	15	15	15	15	15	15	15	15	15	15	15
14.97	14.97	14.97	14.97	14.97	14.97	14.97	14.97	14.97	14.97	14.97	14.97	14.97	14.97	14.97	14.97
15.17	15.17	15.17	15.17	15.17	15.17	15.17	15.17	15.17	15.17	15.17	15.17	15.17	15.17	15.17	15.17
16.68	16.68	16.68	16.68	16.68	16.68	16.68	16.68	16.68	16.68	16.68	16.68	16.68	16.68	16.68	16.68
18.83	18.83	18.83	18.83	18.83	18.83	18.83	18.83	18.83	18.83	18.83	18.83	18.83	18.83	18.83	18.83
20.46	20.46	20.46	20.46	20.46	20.46	20.46	20.46	20.46	20.46	20.46	20.46	20.46	20.46	20.46	20.46
21.55	21.55	21.55	21.55	21.55	21.55	21.55	21.55	21.55	21.55	21.55	21.55	21.55	21.55	21.55	21.55
20.98	20.98	20.98	20.98	20.98	20.98	20.98	20.98	20.98	20.98	20.98	20.98	20.98	20.98	20.98	20.98
20.02	20.02	20.02	20.02	20.02	20.02	20.02	20.02	20.02	20.02	20.02	20.02	20.02	20.02	20.02	20.02
18.35	18.35	18.35	18.35	18.35	18.35	18.35	18.35	18.35	18.35	18.35	18.35	18.35	18.35	18.35	18.35
16.98	16.98	16.98	16.98	16.98	16.98	16.98	16.98	16.98	16.98	16.98	16.98	16.98	16.98	16.98	16.98
16.49	16.49	16.49	16.49	16.49	16.49	16.49	16.49	16.49	16.49	16.49	16.49	16.49	16.49	16.49	16.49
15.44	15.44	15.44	15.44	15.44	15.44	15.44	15.44	15.44	15.44	15.44	15.44	15.44	15.44	15.44	15.44
15.35	15.35	15.35	15.35	15.35	15.35	15.35	15.35	15.35	15.35	15.35	15.35	15.35	15.35	15.35	15.35
15.44	15.44	15.44	15.44	15.44	15.44	15.44	15.44	15.44	15.44	15.44	15.44	15.44	15.44	15.44	15.44
15.18	15.18	15.18	15.18	15.18	15.18	15.18	15.18	15.18	15.18	15.18	15.18	15.18	15.18	15.18	15.18
15.15	15.15	15.15	15.15	15.15	15.15	15.15	15.15	15.15	15.15	15.15	15.15	15.15	15.15	15.15	15.15
15.4	15.4	15.4	15.4	15.4	15.4	15.4	15.4	15.4	15.4	15.4	15.4	15.4	15.4	15.4	15.4
15.33	15.33	15.33	15.33	15.33	15.33	15.33	15.33	15.33	15.33	15.33	15.33	15.33	15.33	15.33	15.33
15.07	15.07	15.07	15.07	15.07	15.07	15.07	15.07	15.07	15.07	15.07	15.07	15.07	15.07	15.07	15.07
15.43	15.43	15.43	15.43	15.43	15.43	15.43	15.43	15.43	15.43	15.43	15.43	15.43	15.43	15.43	15.43
16.09	16.09	16.09	16.09	16.09	16.09	16.09	16.09	16.09	16.09	16.09	16.09	16.09	16.09	16.09	16.09
16.26	16.26	16.26	16.26	16.26	16.26	16.26	16.26	16.26	16.26	16.26	16.26	16.26	16.26	16.26	16.26
16.51	16.51	16.51	16.51	16.51	16.51	16.51	16.51	16.51	16.51	16.51	16.51	16.51	16.51	16.51	16.51
16.7	16.7	16.7	16.7	16.7	16.7	16.7	16.7	16.7	16.7	16.7	16.7	16.7	16.7	16.7	16.7
16.94	16.94	16.94	16.94	16.94	16.94	16.94	16.94	16.94	16.94	16.94	16.94	16.94	16.94	16.94	16.94
16.33	16.33	16.33	16.33	16.33	16.33	16.33	16.33	16.33	16.33	16.33	16.33	16.33	16.33	16.33	16.33
16.42	16.42	16.42	16.42	16.42	16.42	16.42	16.42	16.42	16.42	16.42	16.42	16.42	16.42	16.42	16.42
16.18	16.18	16.18	16.18	16.18	16.18	16.18	16.18	16.18	16.18	16.18	16.18	16.18	16.18	16.18	16.18
15.9	15.9	15.9	15.9	15.9	15.9	15.9	15.9	15.9	15.9	15.9	15.9	15.9	15.9	15.9	15.9
15.46	15.46	15.46	15.46	15.46	15.46	15.46	15.46	15.46	15.46	15.46	15.46	15.46	15.46	15.46	15.46
15.88	15.88	15.88	15.88	15.88	15.88	15.88	15.88	15.88	15.88	15.88	15.88	15.88	15.88	15.88	15.88
16.48	16.48	16.48	16.48	16.48	16.48	16.48	16.48	16.48	16.48	16.48	16.48	16.48	16.48	16.48	16.48
16.6	16.6	16.6	16.6	16.6	16.6	16.6	16.6	16.6	16.6	16.6	16.6	16.6	16.6	16.6	16.6
16.01	16.01	16.01	16.01	16.01	16.01	16.01	16.01	16.01	16.01	16.01	16.01	16.01	16.01	16.01	16.01
15.7	15.7	15.7	15.7	15.7	15.7	15.7	15.7	15.7	15.7	15.7	15.7	15.7	15.7	15.7	15.7
15.27	15.27	15.27	15.27	15.27	15.27	15.27	15.27	15.27	15.27	15.27	15.27	15.27	15.27	15.27	15.27
15.68	15.68	15.68	15.68	15.68	15.68	15.68	15.68	15.68	15.68	15.68	15.68	15.68	15.68	15.68	15.68
14.75	14.75	14.75	14.75	14.75	14.75	14.75	14.75	14.75	14.75	14.75	14.75	14.75	14.75	14.75	14.75
14.51	14.51	14.51	14.51	14.51	14.51	14.51	14.51	14.51	14.51	14.51	14.51	14.51	14.51	14.51	14.51
14.66	14.66	14.66	14.66	14.66	14.66	14.66	14.66	14.66	14.66	14.66	14.66	14.66	14.66	14.66	14.66
14.64	14.64	14.64	14.64	14.64	14.64	14.64	14.64	14.64	14.64	14.64	14.64	14.64	14.64	14.64	14.64
14.84	14.84	14.84	14.84	14.84	14.84	14.84	14.84	14.84	14.84	14.84	14.84	14.84	14.84	14.84	14.84
14.61	14.61	14.61	14.61	14.61	14.61	14.61	14.61	14.61	14.61	14.61	14.61	14.61	14.61	14.61	14.61
14.61	14.61	14.61	14.61	14.61	14.61	14.61	14.61	14.61	14.61	14.61	14.61	14.61	14.61	14.61	14.61
15.33	15.33	15.33	15.33	15.33	15.33	15.33	15.33	15.33	15.33	15.33	15.33	15.33	15.33	15.33	15.33
15.94	15.94	15.94	15.94	15.94	15.94	15.94	15.94	15.94	15.94	15.94	15.94	15.94	15.94	15.94	15.94
15.3	15.3	15.3	15.3	15.3	15.3	15.3	15.3	15.3	15.3	15.3	15.3	15.3	15.3	15.3	15.3
15.32	15.32	15.32	15.32	15.32	15.32	15.32	15.32	15.32	15.32	15.32	15.32	15.32	15.32	15.32	15.32
15.45	15.45	15.45	15.45	15.45	15.45	15.45	15.45	15.45	15.45	15.45	15.45	15.45	15.45	15.45	15.45
15.7	15.7	15.7	15.7	15.7	15.7	15.7	15.7	15.7	15.7	15.7	15.7	15.7	15.7	15.7	15.7
15.78	15.78	15.78	15.78	15.78	15.78	15.78	15.78	15.78	15.78	15.78	15.78	15.78	15.78	15.78	15.78
15.55	15.55	15.55	15.55	15.55	15.55	15.55	15.55	15.55	15.55	15.55	15.55	15.55	15.55	15.55	15.55
16.12	16.12	16.12	16.12	16.12	16.12	16.12	16.12	16.12	16.12	16.12	16.12	16.12	16.12	16.12	16.12
15.63	15.63	15.63	15.63	15.63	15.63	15.63	15.63	15.63	15.63	15.63	15.63	15.63	15.63	15.63	15.63
15.94	15.94	15.94	15.94	15.94	15.94	15.94	15.94	15.94	15.94	15.94	15.94	15.94	15.94	15.94	15.94
16.31	16.31	16.31	16.31	16.31	16.31	16.31	16.31	16.31	16.31	16.31	16.31	16.31	16.31	16.31	16.31
16.65	16.65	16.65	16.65	16.65	16.65	16.65	16.65	16.65	16.65	16.65	16.65	16.65	16.65	16.65	16.65
16.79	16.79	16.79	16.79	16.79	16.79	16.79	16.79	16.79	16.79	16.79	16.79	16.79	16.79	16.79	16.79
15.91	15.91	15.91	15.91	15.91	15.91	15.91	15.91	15.91	15.91	15.91	15.91	15.91	15.91	15.91	15.91
15.88	15.88	15.88	15.88	15.88	15.88	15.88	15.88	15.88	15.88	15.88	15.88	15.88	15.88	15.88	15.88
15.8	15.8	15.8	15.8	15.8	15.8	15.8	15.8	15.8	15.8	15.8	15.8	15.8	15.8	15.8	15.8
15.77	15.77	15.77	15.77	15.77	15.77	15.77	15.77	15.77	15.77	15.77	15.77	15.77	15.77	15.77	15.77
16.42	16.42	16.42	16.42	16.42	16.42	16.42	16.42	16.42	16.42	16.42	16.42	16.42	16.42	16.42	16.42
16.67	16.67	16.67	16.67	16.67	16.67	16.67	16.67	16.67	16.67	16.67	16.67	16.67	16.67	16.67	16.67
15.47	15.47	15.47	15.47	15.47	15.47	15.47	15.47	15.47	15.47	15.47	15.47	15.47	15.47	15.47	15.47
14.72	14.72	14.72	14.72	14.72	14.72	14.72	14.72	14.72	14.72	14.72	14.72	14.72	14.72	14.72	14.72
14.23	14.23	14.23	14.23	14.23	14.23	14.23	14.23	14.23	14.23	14.23	14.23	14.23	14.23	14.23	14.23
14.14	14.14	14.14	14.14	14.14	14.14	14.14	14.14	14.14	14.14	14.14	14.14	14.14	14.14	14.14	14.14
13.88	13.88	13.88	13.88	13.88	13.88	13.88	13.88	13.88	13.88	13.88	13.88	13.88	13.88	13.88	13.88
13.33	13.33	13.33	13.33	13.33	13.33	13.33	13.33	13.33	13.33	13.33	13.33	13.33	13.33	13.33	13.33
13.03	13.03	13.03	13.03	13.03	13.03	13.03	13.03	13.03	13.03	13.03	13.03	13.03	13.03	13.03	13.03
12.81	12.81	12.81	12.81	12.81	12.81	12.81	12.81	12.81	12.81	12.81	12.81	12.81	12.81	12.81	12.81
12.43	12.43	12.43	12.43	12.43	12.43	12.43	12.43	12.43	12.43	12.43	12.43	12.43	12.43	12.43	12.43
12.09	12.09	12.09	12.09	12.09	12.09	12.09	12.09	12.09	12.09	12.09	12.09	12.09	12.09	12.09	12.09
11.6	11.6	11.6	11.6	11.6	11.6	11.6	11.6	11.6	11.6	11.6	11.6	11.6	11.6	11.6	11.6
11.47	11.47	11.47	11.47	11.47	11.47	11.47	11.47	11.47	11.47	11.47	11.47	11.47	11.47	11.47	11.47
11.39	11.39	11.39	11.39	11.39	11.39	11.39	11.39	11.39	11.39	11.39	11.39	11.39	11.39	11.39	11.39
11.69	11.69	11.69	11.69	11.69	11.69	11.69	11.69	11.69	11.69	11.69	11.69	11.69	11.69	11.69	11.69
11.77	11.77	11.77	11.77	11.77	11.77	11.77	11.77	11.77	11.77	11.77	11.77	11.77	11.77	11.77	11.77
11.64	11.64	11.64	11.64	11.64	11.64	11.64	11.64	11.64	11.64	11.64	11.64	11.64	11.64	11.64	11.64
11.48	11.48	11.48	11.48	11.48	11.48	11.48	11.48	11.48	11.48	11.48	11.48	11.48	11.48	11.48	11.48
11.55	11.55	11.55	11.55	11.55	11.55	11.55	11.55	11.55	11.55	11.55	11.55	11.55	11.55	11.55	11.55
11.99	11.99	11.99	11.99	11.99	11.99	11.99	11.99	11.99	11.99	11.99	11.99	11.99	11.99	11.99	11.99
12.99	12.99	12.99	12.99	12.99	12.99	12.99	12.99	12.99	12.99	12.99	12.99	12.99	12.99	12.99	12.99
13.14	13.14	13.14	13.14	13.14	13.14	13.14	13.14	13.14	13.14	13.14	13.14	13.14	13.14	13.14	13.14
13.9	13.9	13.9	13.9	13.9	13.9	13.9	13.9	13.9	13.9	13.9	13.9	13.9	13.9	13.9	13.9
13.71	13.71	13.71	13.71	13.71	13.71	13.71	13.71	13.71	13.71	13.71	13.71	13.71	13.71	13.71	13.71
13.82	13.82	13.82	13.82	13.82	13.82	13.82	13.82	13.82	13.82	13.82	13.82	13.82	13.82	13.82	13.82
13.45	13.45	13.45	13.45	13.45	13.45	13.45	13.45	13.45	13.45	13.45	13.45	13.45	13.45	13.45	13.45
12.67	12.67	12.67	12.67	12.67	12.67	12.67	12.67	12.67	12.67	12.67	12.67	12.67	12.67	12.67	12.67
12.86	12.86	12.86	12.86	12.86	12.86	12.86	12.86	12.86	12.86	12.86	12.86	12.86	12.86	12.86	12.86
12.95	12.95	12.95	12.95	12.95	12.95	12.95	12.95	12.95	12.95	12.95	12.95	12.95	12.95	12.95	12.95
13.06	13.06	13.06	13.06	13.06	13.06	13.06	13.06	13.06	13.06	13.06	13.06	13.06	13.06	13.06	13.06
13.09	13.09	13.09	13.09	13.09	13.09	13.09	13.09	13.09	13.09	13.09	13.09	13.09	13.09	13.09	13.09
13.44	13.44	13.44	13.44	13.44	13.44	13.44	13.44	13.44	13.44	13.44	13.44	13.44	13.44	13.44	13.44
12.84	12.84	12.84	12.84	12.84	12.84	12.84	12.84	12.84	12.84	12.84	12.84	12.84	12.84	12.84	12.84
13.02	13.02	13.02	13.02	13.02	13.02	13.02	13.02	13.02	13.02	13.02	13.02	13.02	13.02	13.02	13.02
13.7	13.7	13.7	13.7	13.7	13.7	13.7	13.7	13.7	13.7	13.7	13.7	13.7	13.7	13.7	13.7
13.8	13.8	13.8	13.8	13.8	13.8	13.8	13.8	13.8	13.8	13.8	13.8	13.8	13.8	13.8	13.8
13.11	13.11	13.11	13.11	13.11	13.11	13.11	13.11	13.11	13.11	13.11	13.11	13.11	13.11	13.11	13.11
12.89	12.89	12.89	12.89	12.89	12.89	12.89	12.89	12.89	12.89	12.89	12.89	12.89	12.89	12.89	12.89
12.81	12.81	12.81	12.81	12.81	12.81	12.81	12.81	12.81	12.81	12.81	12.81	12.81	12.81	12.81	12.81
13.34	13.34	13.34	13.34	13.34	13.34	13.34	13.34	13.34	13.34	13.34	13.34	13.34	13.34	13.34	13.34
13.98	13.98	13.98	13.98	13.98	13.98	13.98	13.98	13.98	13.98	13.98	13.98	13.98	13.98	13.98	13.98
14.24	14.24	14.24	14.24	14.24	14.24	14.24	14.24	14.24	14.24	14.24	14.24	14.24	14.24	14.24	14.24
15.17	15.17	15.17	15.17	15.17	15.17	15.17	15.17	15.17	15.17	15.17	15.17	15.17	15.17	15.17	15.17
14.21	14.21	14.21	14.21	14.21	14.21	14.21	14.21	14.21	14.21	14.21	14.21	14.21	14.21	14.21	14.21
13.76	13.76	13.76	13.76	13.76	13.76	13.76	13.76	13.76	13.76	13.76	13.76	13.76	13.76	13.76	13.76
13.77	13.77	13.77	13.77	13.77	13.77	13.77	13.77	13.77	13.77	13.77	13.77	13.77	13.77	13.77	13.77
13.62	13.62	13.62	13.62	13.62	13.62	13.62	13.62	13.62	13.62	13.62	13.62	13.62	13.62	13.62	13.62
13.64	13.64	13.64	13.64	13.64	13.64	13.64	13.64	13.64	13.64	13.64	13.64	13.64	13.64	13.64	13.64
13.53	13.53	13.53	13.53	13.53	13.53	13.53	13.53	13.53	13.53	13.53	13.53	13.53	13.53	13.53	13.53
13.37	13.37	13.37	13.37	13.37	13.37	13.37	13.37	13.37	13.37	13.37	13.37	13.37	13.37	13.37	13.37
13.43	13.43	13.43	13.43	13.43	13.43	13.43	13.43	13.43	13.43	13.43	13.43	13.43	13.43	13.43	13.43
13.52	13.52	13.52	13.52	13.52	13.52	13.52	13.52	13.52	13.52	13.52	13.52	13.52	13.52	13.52	13.52
13.93	13.93	13.93	13.93	13.93	13.93	13.93	13.93	13.93	13.93	13.93	13.93	13.93	13.93	13.93	13.93
14.38	14.38	14.38	14.38	14.38	14.38	14.38	14.38	14.38	14.38	14.38	14.38	14.38	14.38	14.38	14.38
14.81	14.81	14.81	14.81	14.81	14.81	14.81	14.81	14.81	14.81	14.81	14.81	14.81	14.81	14.81	14.81
14.65	14.65	14.65	14.65	14.65	14.65	14.65	14.65	14.65	14.65	14.65	14.65	14.65	14.65	14.65	14.65
13.66	13.66	13.66	13.66	13.66	13.66	13.66	13.66	13.66	13.66	13.66	13.66	13.66	13.66	13.66	13.66
12.79	12.79	12.79	12.79	12.79	12.79	12.79	12.79	12.79	12.79	12.79	12.79	12.79	12.79	12.79	12.79
12.49	12.49	12.49	12.49	12.49	12.49	12.49	12.49	12.49	12.49	12.49	12.49	12.49	12.49	12.49	12.49
12.32	12.32	12.32	12.32	12.32	12.32	12.32	12.32	12.32	12.32	12.32	12.32	12.32	12.32	12.32	12.32
12.38	12.38	12.38	12.38	12.38	12.38	12.38	12.38	12.38	12.38	12.38	12.38	12.38	12.38	12.38	12.38
12.23	12.23	12.23	12.23	12.23	12.23	12.23	12.23	12.23	12.23	12.23	12.23	12.23	12.23	12.23	12.23
12.42	12.42	12.42	12.42	12.42	12.42	12.42	12.42	12.42	12.42	12.42	12.42	12.42	12.42	12.42	12.42
12.49	12.49	12.49	12.49	12.49	12.49	12.49	12.49	12.49	12.49	12.49	12.49	12.49	12.49	12.49	12.49
13.04	13.04	13.04	13.04	13.04	13.04	13.04	13.04	13.04	13.04	13.04	13.04	13.04	13.04	13.04	13.04
13.09	13.09	13.09	13.09	13.09	13.09	13.09	13.09	13.09	13.09	13.09	13.09	13.09	13.09	13.09	13.09
13.44	13.44	13.44	13.44	13.44	13.44	13.44	13.44	13.44	13.44	13.44	13.44	13.44	13.44	13.44	13.44
13.11	13.11	13.11	13.11	13.11	13.11	13.11	13.11	13.11	13.11	13.11	13.11	13.11	13.11	13.11	13.11
13.05	13.05	13.05	13.05	13.05	13.05	13.05	13.05	13.05	13.05	13.05	13.05	13.05	13.05	13.05	13.05
13.8	13.8	13.8	13.8	13.8	13.8	13.8	13.8	13.8	13.8	13.8	13.8	13.8	13.8	13.8	13.8
13.47	13.47	13.47	13.47	13.47	13.47	13.47	13.47	13.47	13.47	13.47	13.47	13.47	13.47	13.47	13.47
12.71	12.71	12.71	12.71	12.71	12.71	12.71	12.71	12.71	12.71	12.71	12.71	12.71	12.71	12.71	12.71
12.35	12.35	12.35	12.35	12.35	12.35	12.35	12.35	12.35	12.35	12.35	12.35	12.35	12.35	12.35	12.35
12.62	12.62	12.62	12.62	12.62	12.62	12.62	12.62	12.62	12.62	12.62	12.62	12.62	12.62	12.62	12.62
13.4	13.4	13.4	13.4	13.4	13.4	13.4	13.4	13.4	13.4	13.4	13.4	13.4	13.4	13.4	13.4
13.54	13.54	13.54	13.54	13.54	13.54	13.54	13.54	13.54	13.54	13.54	13.54	13.54	13.54	13.54	13.54
13.21	13.21	13.21	13.21	13.21	13.21	13.21	13.21	13.21	13.21	13.21	13.21	13.21	13.21	13.21	13.21
12.52	12.52	12.52	12.52	12.52	12.52	12.52	12.52	12.52	12.52	12.52	12.52	12.52	12.52	12.52	12.52
12.24	12.24	12.24	12.24	12.24	12.24	12.24	12.24	12.24	12.24	12.24	12.24	12.24	12.24	12.24	12.24
12.48	12.48	12.48	12.48	12.48	12.48	12.48	12.48	12.48	12.48	12.48	12.48	12.48	12.48	12.48	12.48
11.79	11.79	11.79	11.79	11.79	11.79	11.79	11.79	11.79	11.79	11.79	11.79	11.79	11.79	11.79	11.79
12.63	12.63	12.63	12.63	12.63	12.63	12.63	12.63	12.63	12.63	12.63	12.63	12.63	12.63	12.63	12.63
12.84	12.84	12.84	12.84	12.84	12.84	12.84	12.84	12.84	12.84	12.84	12.84	12.84	12.84	12.84	12.84
13.24	13.24	13.24	13.24	13.24	13.24	13.24	13.24	13.24	13.24	13.24	13.24	13.24	13.24	13.24	13.24
12.2	12.2	12.2	12.2	12.2	12.2	12.2	12.2	12.2	12.2	12.2	12.2	12.2	12.2	12.2	12.2
12.13	12.13	12.13	12.13	12.13	12.13	12.13	12.13	12.13	12.13	12.13	12.13	12.13	12.13	12.13	12.13
12.03	12.03	12.03	12.03	12.03	12.03	12.03	12.03	12.03	12.03	12.03	12.03	12.03	12.03	12.03	12.03
12.02	12.02	12.02	12.02	12.02	12.02	12.02	12.02	12.02	12.02	12.02	12.02	12.02	12.02	12.02	12.02
12.31	12.31	12.31	12.31	12.31	12.31	12.31	12.31	12.31	12.31	12.31	12.31	12.31	12.31	12.31	12.31
12.45	12.45	12.45	12.45	12.45	12.45	12.45	12.45	12.45	12.45	12.45	12.45	12.45	12.45	12.45	12.45
12.59	12.59	12.59	12.59	12.59	12.59	12.59	12.59	12.59	12.59	12.59	12.59	12.59	12.59	12.59	12.59
12.39	12.39	12.39	12.39	12.39	12.39	12.39	12.39	12.39	12.39	12.39	12.39	12.39	12.39	12.39	12.39
12.3	12.3	12.3	12.3	12.3	12.3	12.3	12.3	12.3	12.3	12.3	12.3	12.3	12.3	12.3	12.3
12.18	12.18	12.18	12.18	12.18	12.18	12.18	12.18	12.18	12.18	12.18	12.18	12.18	12.18	12.18	12.18
11.69	11.69	11.69	11.69	11.69	11.69	11.69	11.69	11.69	11.69	11.69	11.69	11.69	11.69	11.69	11.69
11.17	11.17	11.17	11.17	11.17	11.17	11.17	11.17	11.17	11.17	11.17	11.17	11.17	11.17	11.17	11.17
11.1	11.1	11.1	11.1	11.1	11.1	11.1	11.1	11.1	11.1	11.1	11.1	11.1	11.1	11.1	11.1
11.53	11.53	11.53	11.53	11.53	11.53	11.53	11.53	11.53	11.53	11.53	11.53	11.53	11.53	11.53	11.53
11.29	11.29	11.29	11.29	11.29	11.29	11.29	11.29	11.29	11.29	11.29	11.29	11.29	11.29	11.29	11.29
11.95	11.95	11.95	11.95	11.95	11.95	11.95	11.95	11.95	11.95	11.95	11.95	11.95	11.95	11.95	11.95
12.5	12.5	12.5	12.5	12.5	12.5	12.5	12.5	12.5	12.5	12.5	12.5	12.5	12.5	12.5	12.5
12.95	12.95	12.95	12.95	12.95	12.95	12.95	12.95	12.95	12.95	12.95	12.95	12.95	12.95	12.95	12.95
12.01	12.01	12.01	12.01	12.01	12.01	12.01	12.01	12.01	12.01	12.01	12.01	12.01	12.01	12.01	12.01
11.56	11.56	11.56	11.56	11.56	11.56	11.56	11.56	11.56	11.56	11.56	11.56	11.56	11.56	11.56	11.56
11.41	11.41	11.41	11.41	11.41	11.41	11.41	11.41	11.41	11.41	11.41	11.41	11.41	11.41	11.41	11.41
11.61	11.61	11.61	11.61	11.61	11.61	11.61	11.61	11.61	11.61	11.61	11.61	11.61	11.61	11.61	11.61
11.63	11.63	11.63	11.63	11.63	11.63	11.63	11.63	11.63	11.63	11.63	11.63	11.63	11.63	11.63	11.63
11.76	11.76	11.76	11.76	11.76	11.76	11.76	11.76	11.76	11.76	11.76	11.76	11.76	11.76	11.76	11.76
11.34	11.34	11.34	11.34	11.34	11.34	11.34	11.34	11.34	11.34	11.34	11.34	11.34	11.34	11.34	11.34
11.64	11.64	11.64	11.64	11.64	11.64	11.64	11.64	11.64	11.64	11.64	11.64	11.64	11.64	11.64	11.64
11.79	11.79	11.79	11.79	11.79	11.79	11.79	11.79	11.79	11.79	11.79	11.79	11.79	11.79	11.79	11.79
11.55	11.55	11.55	11.55	11.55	11.55	11.55	11.55	11.55	11.55	11.55	11.55	11.55	11.55	11.55	11.55
11.53	11.53	11.53	11.53	11.53	11.53	11.53	11.53	11.53	11.53	11.53	11.53	11.53	11.53	11.53	11.53
11.57	11.57	11.57	11.57	11.57	11.57	11.57	11.57	11.57	11.57	11.57	11.57	11.57	11.57	11.57	11.57
11.47	11.47	11.47	11.47	11.47	11.47	11.47	11.47	11.47	11.47	11.47	11.47	11.47	11.47	11.47	11.47
11.5	11.5	11.5	11.5	11.5	11.5	11.5	11.5	11.5	11.5	11.5	11.5	11.5	11.5	11.5	11.5
11.91	11.91	11.91	11.91	11.91	11.91	11.91	11.91	11.91	11.91	11.91	11.91	11.91	11.91	11.91	11.91
12.02	12.02	12.02	12.02	12.02	12.02	12.02	12.02	12.02	12.02	12.02	12.02	12.02	12.02	12.02	12.02
12.23	12.23	12.23	12.23	12.23	12.23	12.23	12.23	12.23	12.23	12.23	12.23	12.23	12.23	12.23	12.23
12.54	12.54	12.54	12.54	12.54	12.54	12.54	12.54	12.54	12.54	12.54	12.54	12.54	12.54	12.54	12.54
12.04	12.04	12.04	12.04	12.04	12.04	12.04	12.04	12.04	12.04	12.04	12.04	12.04	12.04	12.04	12.04
11.98	11.98	11.98	11.98	11.98	11.98	11.98	11.98	11.98	11.98	11.98	11.98	11.98	11.98	11.98	11.98
12.35	12.35	12.35	12.35	12.35	12.35	12.35	12.35	12.35	12.35	12.35	12.35	12.35	12.35	12.35	12.35
12.29	12.29	12.29	12.29	12.29	12.29	12.29	12.29	12.29	12.29	12.29	12.29	12.29	12.29	12.29	12.29
12.15	12.15	12.15	12.15	12.15	12.15	12.15	12.15	12.15	12.15	12.15	12.15	12.15	12.15	12.15	12.15
12.12	12.12	12.12	12.12	12.12	12.12	12.12	12.12	12.12	12.12	12.12	12.12	12.12	12.12	12.12	12.12
11.64	11.64	11.64	11.64	11.64	11.64	11.64	11.64	11.64	11.64	11.64	11.64	11.64	11.64	11.64	11.64
11.51	11.51	11.51	11.51	11.51	11.51	11.51	11.51	11.51	11.51	11.51	11.51	11.51	11.51	11.51	11.51
11.92	11.92	11.92	11.92	11.92	11.92	11.92	11.92	11.92	11.92	11.92	11.92	11.92	11.92	11.92	11.92
11.49	11.49	11.49	11.49	11.49	11.49	11.49	11.49	11.49	11.49	11.49	11.49	11.49	11.49	11.49	11.49
11.49	11.49	11.49	11.49	11.49	11.49	11.49	11.49	11.49	11.49	11.49	11.49	11.49	11.49	11.49	11.49
11.31	11.31	11.31	11.31	11.31	11.31	11.31	11.31	11.31	11.31	11.31	11.31	11.31	11.31	11.31	11.31
11.08	11.08	11.08	11.08	11.08	11.08	11.08	11.08	11.08	11.08	11.08	11.08	11.08	11.08	11.08	11.08
11.09	11.09	11.09	11.09	11.09	11.09	11.09	11.09	11.09	11.09	11.09	11.09	11.09	11.09	11.09	11.09
11.22	11.22	11.22	11.22	11.22	11.22	11.22	11.22	11.22	11.22	11.22	11.22	11.22	11.22	11.22	11.22
11.55	11.55	11.55	11.55	11.55	11.55	11.55	11.55	11.55	11.55	11.55	11.55	11.55	11.55	11.55	11.55
11.32	11.32	11.32	11.32	11.32	11.32	11.32	11.32	11.32	11.32	11.32	11.32	11.32	11.32	11.32	11.32
11.1	11.1	11.1	11.1	11.1	11.1	11.1	11.1	11.1	11.1	11.1	11.1	11.1	11.1	11.1	11.1
11.02	11.02	11.02	11.02	11.02	11.02	11.02	11.02	11.02	11.02	11.02	11.02	11.02	11.02	11.02	11.02
11.18	11.18	11.18	11.18	11.18	11.18	11.18	11.18	11.18	11.18	11.18	11.18	11.18	11.18	11.18	11.18
11.26	11.26	11.26	11.26	11.26	11.26	11.26	11.26	11.26	11.26	11.26	11.26	11.26	11.26	11.26	11.26
11.52	11.52	11.52	11.52	11.52	11.52	11.52	11.52	11.52	11.52	11.52	11.52	11.52	11.52	11.52	11.52
11.68	11.68	11.68	11.68	11.68	11.68	11.68	11.68	11.68	11.68	11.68	11.68	11.68	11.68	11.68	11.68
11.86	11.86	11.86	11.86	11.86	11.86	11.86	11.86	11.86	11.86	11.86	11.86	11.86	11.86	11.86	11.86
11.97	11.97	11.97	11.97	11.97	11.97	11.97	11.97	11.97	11.97	11.97	11.97	11.97	11.97	11.97	11.97
11.76	11.76	11.76	11.76	11.76	11.76	11.76	11.76	11.76	11.76	11.76	11.76	11.76	11.76	11.76	11.76
11.76	11.76	11.76	11.76	11.76	11.76	11.76	11.76	11.76	11.76	11.76	11.76	11.76	11.76	11.76	11.76
12.04	12.04	12.04	12.04	12.04	12.04	12.04	12.04	12.04	12.04	12.04	12.04	12.04	12.04	12.04	12.04
12.08	12.08	12.08	12.08	12.08	12.08	12.08	12.08	12.08	12.08	12.08	12.08	12.08	12.08	12.08	12.08
12.52	12.52	12.52	12.52	12.52	12.52	12.52	12.52	12.52	12.52	12.52	12.52	12.52	12.52	12.52	12.52
12.61	12.61	12.61	12.61	12.61	12.61	12.61	12.61	12.61	12.61	12.61	12.61	12.61	12.61	12.61	12.61
12.35	12.35	12.35	12.35	12.35	12.35	12.35	12.35	12.35	12.35	12.35	12.35	12.35	12.35	12.35	12.35
12.69	12.69	12.69	12.69	12.69	12.69	12.69	12.69	12.69	12.69	12.69	12.69	12.69	12.69	12.69	12.69
12.59	12.59	12.59	12.59	12.59	12.59	12.59	12.59	12.59	12.59	12.59	12.59	12.59	12.59	12.59	12.59
12.64	12.64	12.64	12.64	12.64	12.64	12.64	12.64	12.64	12.64	12.64	12.64	12.64	12.64	12.64	12.64
11.99	11.99	11.99	11.99	11.99	11.99	11.99	11.99	11.99	11.99	11.99	11.99	11.99	11.99	11.99	11.99
11.93	11.93	11.93	11.93	11.93	11.93	11.93	11.93	11.93	11.93	11.93	11.93	11.93	11.93	11.93	11.93
12.67	12.67	12.67	12.67	12.67	12.67	12.67	12.67	12.67	12.67	12.67	12.67	12.67	12.67	12.67	12.67
13.02	13.02	13.02	13.02	13.02	13.02	13.02	13.02	13.02	13.02	13.02	13.02	13.02	13.02	13.02	13.02
13.45	13.45	13.45	13.45	13.45	13.45	13.45	13.45	13.45	13.45	13.45	13.45	13.45	13.45	13.45	13.45
13.16	13.16	13.16	13.16	13.16	13.16	13.16	13.16	13.16	13.16	13.16	13.16	13.16	13.16	13.16	13.16
12.99	12.99	12.99	12.99	12.99	12.99	12.99	12.99	12.99	12.99	12.99	12.99	12.99	12.99	12.99	12.99
13.1	13.1	13.1	13.1	13.1	13.1	13.1	13.1	13.1	13.1	13.1	13.1	13.1	13.1	13.1	13.1
13.23	13.23	13.23	13.23	13.23	13.23	13.23	13.23	13.23	13.23	13.23	13.23	13.23	13.23	13.23	13.23
13.57	13.57	13.57	13.57	13.57	13.57	13.57	13.57	13.57	13.57	13.57	13.57	13.57	13.57	13.57	13.57
13.78	13.78	13.78	13.78	13.78	13.78	13.78	13.78	13.78	13.78	13.78	13.78	13.78	13.78	13.78	13.78
14.28	14.28	14.28	14.28	14.28	14.28	14.28	14.28	14.28	14.28	14.28	14.28	14.28	14.28	14.28	14.28
14.44	14.44	14.44	14.44	14.44	14.44	14.44	14.44	14.44	14.44	14.44	14.44	14.44	14.44	14.44	14.44
13.43	13.43	13.43	13.43	13.43	13.43	13.43	13.43	13.43	13.43	13.43	13.43	13.43	13.43	13.43	13.43
12.98	12.98	12.98	12.98	12.98	12.98	12.98	12.98	12.98	12.98	12.98	12.98	12.98	12.98	12.98	12.98
13.39	13.39	13.39	13.39	13.39	13.39	13.39	13.39	13.39	13.39	13.39	13.39	13.39	13.39	13.39	13.39
14.26	14.26	14.26	14.26	14.26	14.26	14.26	14.26	14.26	14.26	14.26	14.26	14.26	14.26	14.26	14.26
13.46	13.46	13.46	13.46	13.46	13.46	13.46	13.46	13.46	13.46	13.46	13.46	13.46	13.46	13.46	13.46
13.13	13.13	13.13	13.13	13.13	13.13	13.13	13.13	13.13	13.13	13.13	13.13	13.13	13.13	13.13	13.13
14.92	14.92	14.92	14.92	14.92	14.92	14.92	14.92	14.92	14.92	14.92	14.92	14.92	14.92	14.92	14.92
15.49	15.49	15.49	15.49	15.49	15.49	15.49	15.49	15.49	15.49	15.49	15.49	15.49	15.49	15.49	15.49
15.81	15.81	15.81	15.81	15.81	15.81	15.81	15.81	15.81	15.81	15.81	15.81	15.81	15.81	15.81	15.81
15.18	15.18	15.18	15.18	15.18	15.18	15.18	15.18	15.18	15.18	15.18	15.18	15.18	15.18	15.18	15.18
14.59	14.59	14.59	14.59	14.59	14.59	14.59	14.59	14.59	14.59	14.59	14.59	14.59	14.59	14.59	14.59
13.94	13.94	13.94	13.94	13.94	13.94	13.94	13.94	13.94	13.94	13.94	13.94	13.94	13.94	13.94	13.94
13.02	13.02	13.02	13.02	13.02	13.02	13.02	13.02	13.02	13.02	13.02	13.02	13.02	13.02	13.02	13.02
13.13	13.13	13.13	13.13	13.13	13.13	13.13	13.13	13.13	13.13	13.13	13.13	13.13	13.13	13.13	13.13
13.59	13.59	13.59	13.59	13.59	13.59	13.59	13.59	13.59	13.59	13.59	13.59	13.59	13.59	13.59	13.59
13.81	13.81	13.81	13.81	13.81	13.81	13.81	13.81	13.81	13.81	13.81	13.81	13.81	13.81	13.81	13.81
13.63	13.63	13.63	13.63	13.63	13.63	13.63	13.63	13.63	13.63	13.63	13.63	13.63	13.63	13.63	13.63
13.18	13.18	13.18	13.18	13.18	13.18	13.18	13.18	13.18	13.18	13.18	13.18	13.18	13.18	13.18	13.18
13.64	13.64	13.64	13.64	13.64	13.64	13.64	13.64	13.64	13.64	13.64	13.64	13.64	13.64	13.64	13.64
13.55	13.55	13.55	13.55	13.55	13.55	13.55	13.55	13.55	13.55	13.55	13.55	13.55	13.55	13.55	13.55
12.8	12.8	12.8	12.8	12.8	12.8	12.8	12.8	12.8	12.8	12.8	12.8	12.8	12.8	12.8	12.8
12.41	12.41	12.41	12.41	12.41	12.41	12.41	12.41	12.41	12.41	12.41	12.41	12.41	12.41	12.41	12.41
12.18	12.18	12.18	12.18	12.18	12.18	12.18	12.18	12.18	12.18	12.18	12.18	12.18	12.18	12.18	12.18

## Sheet: LOW_8t
9.31	9.31	9.31	9.31	9.31	9.31	9.31	9.31	9.31	9.31	9.31	9.31	9.31	9.31	9.31	9.31
9.35	9.35	9.35	9.35	9.35	9.35	9.35	9.35	9.35	9.35	9.35	9.35	9.35	9.35	9.35	9.35
9.39	9.39	9.39	9.39	9.39	9.39	9.39	9.39	9.39	9.39	9.39	9.39	9.39	9.39	9.39	9.39
9.45	9.45	9.45	9.45	9.45	9.45	9.45	9.45	9.45	9.45	9.45	9.45	9.45	9.45	9.45	9.45
9.45	9.45	9.45	9.45	9.45	9.45	9.45	9.45	9.45	9.45	9.45	9.45	9.45	9.45	9.45	9.45
9.45	9.45	9.45	9.45	9.45	9.45	9.45	9.45	9.45	9.45	9.45	9.45	9.45	9.45	9.45	9.45
9.42	9.42	9.42	9.42	9.42	9.42	9.42	9.42	9.42	9.42	9.42	9.42	9.42	9.42	9.42	9.42
9.32	9.32	9.32	9.32	9.32	9.32	9.32	9.32	9.32	9.32	9.32	9.32	9.32	9.32	9.32	9.32
9.3	9.3	9.3	9.3	9.3	9.3	9.3	9.3	9.3	9.3	9.3	9.3	9.3	9.3	9.3	9.3
9.25	9.25	9.25	9.25	9.25	9.25	9.25	9.25	9.25	9.25	9.25	9.25	9.25	9.25	9.25	9.25
9.03	9.03	9.03	9.03	9.03	9.03	9.03	9.03	9.03	9.03	9.03	9.03	9.03	9.03	9.03	9.03
8.72	8.72	8.72	8.72	8.72	8.72	8.72	8.72	8.72	8.72	8.72	8.72	8.72	8.72	8.72	8.72
8.72	8.72	8.72	8.72	8.72	8.72	8.72	8.72	8.72	8.72	8.72	8.72	8.72	8.72	8.72	8.72
8.8	8.8	8.8	8.8	8.8	8.8	8.8	8.8	8.8	8.8	8.8	8.8	8.8	8.8	8.8	8.8
8.99	8.99	8.99	8.99	8.99	8.99	8.99	8.99	8.99	8.99	8.99	8.99	8.99	8.99	8.99	8.99
8.99	8.99	8.99	8.99	8.99	8.99	8.99	8.99	8.99	8.99	8.99	8.99	8.99	8.99	8.99	8.99
9.07	9.07	9.07	9.07	9.07	9.07	9.07	9.07	9.07	9.07	9.07	9.07	9.07	9.07	9.07	9.07
8.98	8.98	8.98	8.98	8.98	8.98	8.98	8.98	8.98	8.98	8.98	8.98	8.98	8.98	8.98	8.98
8.99	8.99	8.99	8.99	8.99	8.99	8.99	8.99	8.99	8.99	8.99	8.99	8.99	8.99	8.99	8.99
8.97	8.97	8.97	8.97	8.97	8.97	8.97	8.97	8.97	8.97	8.97	8.97	8.97	8.97	8.97	8.97
8.95	8.95	8.95	8.95	8.95	8.95	8.95	8.95	8.95	8.95	8.95	8.95	8.95	8.95	8.95	8.95
8.93	8.93	8.93	8.93	8.93	8.93	8.93	8.93	8.93	8.93	8.93	8.93	8.93	8.93	8.93	8.93
9.04	9.04	9.04	9.04	9.04	9.04	9.04	9.04	9.04	9.04	9.04	9.04	9.04	9.04	9.04	9.04
8.99	8.99	8.99	8.99	8.99	8.99	8.99	8.99	8.99	8.99	8.99	8.99	8.99	8.99	8.99	8.99
8.86	8.86	8.86	8.86	8.86	8.86	8.86	8.86	8.86	8.86	8.86	8.86	8.86	8.86	8.86	8.86
8.88	8.88	8.88	8.88	8.88	8.88	8.88	8.88	8.88	8.88	8.88	8.88	8.88	8.88	8.88	8.88
8.85	8.85	8.85	8.85	8.85	8.85	8.85	8.85	8.85	8.85	8.85	8.85	8.85	8.85	8.85	8.85
8.89	8.89	8.89	8.89	8.89	8.89	8.89	8.89	8.89	8.89	8.89	8.89	8.89	8.89	8.89	8.89
8.88	8.88	8.88	8.88	8.88	8.88	8.88	8.88	8.88	8.88	8.88	8.88	8.88	8.88	8.88	8.88
8.83	8.83	8.83	8.83	8.83	8.83	8.83	8.83	8.83	8.83	8.83	8.83	8.83	8.83	8.83	8.83
8.81	8.81	8.81	8.81	8.81	8.81	8.81	8.81	8.81	8.81	8.81	8.81	8.81	8.81	8.81	8.81
8.8	8.8	8.8	8.8	8.8	8.8	8.8	8.8	8.8	8.8	8.8	8.8	8.8	8.8	8.8	8.8
8.79	8.79	8.79	8.79	8.79	8.79	8.79	8.79	8.79	8.79	8.79	8.79	8.79	8.79	8.79	8.79
8.78	8.78	8.78	8.78	8.78	8.78	8.78	8.78	8.78	8.78	8.78	8.78	8.78	8.78	8.78	8.78
8.78	8.78	8.78	8.78	8.78	8.78	8.78	8.78	8.78	8.78	8.78	8.78	8.78	8.78	8.78	8.78
8.81	8.81	8.81	8.81	8.81	8.81	8.81	8.81	8.81	8.81	8.81	8.81	8.81	8.81	8.81	8.81
8.82	8.82	8.82	8.82	8.82	8.82	8.82	8.82	8.82	8.82	8.82	8.82	8.82	8.82	8.82	8.82
8.86	8.86	8.86	8.86	8.86	8.86	8.86	8.86	8.86	8.86	8.86	8.86	8.86	8.86	8.86	8.86
8.9	8.9	8.9	8.9	8.9	8.9	8.9	8.9	8.9	8.9	8.9	8.9	8.9	8.9	8.9	8.9
8.95	8.95	8.95	8.95	8.95	8.95	8.95	8.95	8.95	8.95	8.95	8.95	8.95	8.95	8.95	8.95
8.94	8.94	8.94	8.94	8.94	8.94	8.94	8.94	8.94	8.94	8.94	8.94	8.94	8.94	8.94	8.94
9.03	9.03	9.03	9.03	9.03	9.03	9.03	9.03	9.03	9.03	9.03	9.03	9.03	9.03	9.03	9.03
9.39	9.39	9.39	9.39	9.39	9.39	9.39	9.39	9.39	9.39	9.39	9.39	9.39	9.39	9.39	9.39
9.66	9.66	9.66	9.66	9.66	9.66	9.66	9.66	9.66	9.66	9.66	9.66	9.66	9.66	9.66	9.66
9.84	9.84	9.84	9.84	9.84	9.84	9.84	9.84	9.84	9.84	9.84	9.84	9.84	9.84	9.84	9.84
9.93	9.93	9.93	9.93	9.93	9.93	9.93	9.93	9.93	9.93	9.93	9.93	9.93	9.93	9.93	9.93
10.04	10.04	10.04	10.04	10.04	10.04	10.04	10.04	10.04	10.04	10.04	10.04	10.04	10.04	10.04	10.04
10.02	10.02	10.02	10.02	10.02	10.02	10.02	10.02	10.02	10.02	10.02	10.02	10.02	10.02	10.02	10.02
9.97	9.97	9.97	9.97	9.97	9.97	9.97	9.97	9.97	9.97	9.97	9.97	9.97	9.97	9.97	9.97
10	10	10	10	10	10	10	10	10	10	10	10	10	10	10	10
9.89	9.89	9.89	9.89	9.89	9.89	9.89	9.89	9.89	9.89	9.89	9.89	9.89	9.89	9.89	9.89
10.01	10.01	10.01	10.01	10.01	10.01	10.01	10.01	10.01	10.01	10.01	10.01	10.01	10.01	10.01	10.01
10.08	10.08	10.08	10.08	10.08	10.08	10.08	10.08	10.08	10.08	10.08	10.08	10.08	10.08	10.08	10.08
10.09	10.09	10.09	10.09	10.09	10.09	10.09	10.09	10.09	10.09	10.09	10.09	10.09	10.09	10.09	10.09
10.18	10.18	10.18	10.18	10.18	10.18	10.18	10.18	10.18	10.18	10.18	10.18	10.18	10.18	10.18	10.18
10.05	10.05	10.05	10.05	10.05	10.05	10.05	10.05	10.05	10.05	10.05	10.05	10.05	10.05	10.05	10.05
9.88	9.88	9.88	9.88	9.88	9.88	9.88	9.88	9.88	9.88	9.88	9.88	9.88	9.88	9.88	9.88
9.73	9.73	9.73	9.73	9.73	9.73	9.73	9.73	9.73	9.73	9.73	9.73	9.73	9.73	9.73	9.73
9.61	9.61	9.61	9.61	9.61	9.61	9.61	9.61	9.61	9.61	9.61	9.61	9.61	9.61	9.61	9.61
9.55	9.55	9.55	9.55	9.55	9.55	9.55	9.55	9.55	9.55	9.55	9.55	9.55	9.55	9.55	9.55
9.52	9.52	9.52	9.52	9.52	9.52	9.52	9.52	9.52	9.52	9.52	9.52	9.52	9.52	9.52	9.52
9.53	9.53	9.53	9.53	9.53	9.53	9.53	9.53	9.53	9.53	9.53	9.53	9.53	9.53	9.53	9.53
9.53	9.53	9.53	9.53	9.53	9.53	9.53	9.53	9.53	9.53	9.53	9.53	9.53	9.53	9.53	9.53
9.53	9.53	9.53	9.53	9.53	9.53	9.53	9.53	9.53	9.53	9.53	9.53	9.53	9.53	9.53	9.53
9.51	9.51	9.51	9.51	9.51	9.51	9.51	9.51	9.51	9.51	9.51	9.51	9.51	9.51	9.51	9.51
9.48	9.48	9.48	9.48	9.48	9.48	9.48	9.48	9.48	9.48	9.48	9.48	9.48	9.48	9.48	9.48
9.54	9.54	9.54	9.54	9.54	9.54	9.54	9.54	9.54	9.54	9.54	9.54	9.54	9.54	9.54	9.54
9.56	9.56	9.56	9.56	9.56	9.56	9.56	9.56	9.56	9.56	9.56	9.56	9.56	9.56	9.56	9.56
9.56	9.56	9.56	9.56	9.56	9.56	9.56	9.56	9.56	9.56	9.56	9.56	9.56	9.56	9.56	9.56
9.5	9.5	9.5	9.5	9.5	9.5	9.5	9.5	9.5	9.5	9.5	9.5	9.5	9.5	9.5	9.5
9.45	9.45	9.45	9.45	9.45	9.45	9.45	9.45	9.45	9.45	9.45	9.45	9.45	9.45	9.45	9.45
9.41	9.41	9.41	9.41	9.41	9.41	9.41	9.41	9.41	9.41	9.41	9.41	9.41	9.41	9.41	9.41
9.38	9.38	9.38	9.38	9.38	9.38	9.38	9.38	9.38	9.38	9.38	9.38	9.38	9.38	9.38	9.38
9.38	9.38	9.38	9.38	9.38	9.38	9.38	9.38	9.38	9.38	9.38	9.38	9.38	9.38	9.38	9.38
9.43	9.43	9.43	9.43	9.43	9.43	9.43	9.43	9.43	9.43	9.43	9.43	9.43	9.43	9.43	9.43
9.43	9.43	9.43	9.43	9.43	9.43	9.43	9.43	9.43	9.43	9.43	9.43	9.43	9.43	9.43	9.43
9.46	9.46	9.46	9.46	9.46	9.46	9.46	9.46	9.46	9.46	9.46	9.46	9.46	9.46	9.46	9.46
9.47	9.47	9.47	9.47	9.47	9.47	9.47	9.47	9.47	9.47	9.47	9.47	9.47	9.47	9.47	9.47
9.44	9.44	9.44	9.44	9.44	9.44	9.44	9.44	9.44	9.44	9.44	9.44	9.44	9.44	9.44	9.44
9.54	9.54	9.54	9.54	9.54	9.54	9.54	9.54	9.54	9.54	9.54	9.54	9.54	9.54	9.54	9.54
9.38	9.38	9.38	9.38	9.38	9.38	9.38	9.38	9.38	9.38	9.38	9.38	9.38	9.38	9.38	9.38
9.31	9.31	9.31	9.31	9.31	9.31	9.31	9.31	9.31	9.31	9.31	9.31	9.31	9.31	9.31	9.31
9.25	9.25	9.25	9.25	9.25	9.25	9.25	9.25	9.25	9.25	9.25	9.25	9.25	9.25	9.25	9.25
9.12	9.12	9.12	9.12	9.12	9.12	9.12	9.12	9.12	9.12	9.12	9.12	9.12	9.12	9.12	9.12
9.07	9.07	9.07	9.07	9.07	9.07	9.07	9.07	9.07	9.07	9.07	9.07	9.07	9.07	9.07	9.07
9.09	9.09	9.09	9.09	9.09	9.09	9.09	9.09	9.09	9.09	9.09	9.09	9.09	9.09	9.09	9.09
9.09	9.09	9.09	9.09	9.09	9.09	9.09	9.09	9.09	9.09	9.09	9.09	9.09	9.09	9.09	9.09
9.16	9.16	9.16	9.16	9.16	9.16	9.16	9.16	9.16	9.16	9.16	9.16	9.16	9.16	9.16	9.16
9.52	9.52	9.52	9.52	9.52	9.52	9.52	9.52	9.52	9.52	9.52	9.52	9.52	9.52	9.52	9.52
9.68	9.68	9.68	9.68	9.68	9.68	9.68	9.68	9.68	9.68	9.68	9.68	9.68	9.68	9.68	9.68
10.68	10.68	10.68	10.68	10.68	10.68	10.68	10.68	10.68	10.68	10.68	10.68	10.68	10.68	10.68	10.68
10.62	10.62	10.62	10.62	10.62	10.62	10.62	10.62	10.62	10.62	10.62	10.62	10.62	10.62	10.62	10.62
10.83	10.83	10.83	10.83	10.83	10.83	10.83	10.83	10.83	10.83	10.83	10.83	10.83	10.83	10.83	10.83
10.49	10.49	10.49	10.49	10.49	10.49	10.49	10.49	10.49	10.49	10.49	10.49	10.49	10.49	10.49	10.49
10.39	10.39	10.39	10.39	10.39	10.39	10.39	10.39	10.39	10.39	10.39	10.39	10.39	10.39	10.39	10.39
10.32	10.32	10.32	10.32	10.32	10.32	10.32	10.32	10.32	10.32	10.32	10.32	10.32	10.32	10.32	10.32
10.24	10.24	10.24	10.24	10.24	10.24	10.24	10.24	10.24	10.24	10.24	10.24	10.24	10.24	10.24	10.24
10.35	10.35	10.35	10.35	10.35	10.35	10.35	10.35	10.35	10.35	10.35	10.35	10.35	10.35	10.35	10.35
10.11	10.11	10.11	10.11	10.11	10.11	10.11	10.11	10.11	10.11	10.11	10.11	10.11	10.11	10.11	10.11
9.97	9.97	9.97	9.97	9.97	9.97	9.97	9.97	9.97	9.97	9.97	9.97	9.97	9.97	9.97	9.97
10.29	10.29	10.29	10.29	10.29	10.29	10.29	10.29	10.29	10.29	10.29	10.29	10.29	10.29	10.29	10.29
10.5	10.5	10.5	10.5	10.5	10.5	10.5	10.5	10.5	10.5	10.5	10.5	10.5	10.5	10.5	10.5
10.74	10.74	10.74	10.74	10.74	10.74	10.74	10.74	10.74	10.74	10.74	10.74	10.74	10.74	10.74	10.74
10.86	10.86	10.86	10.86	10.86	10.86	10.86	10.86	10.86	10.86	10.86	10.86	10.86	10.86	10.86	10.86
10.93	10.93	10.93	10.93	10.93	10.93	10.93	10.93	10.93	10.93	10.93	10.93	10.93	10.93	10.93	10.93
10.83	10.83	10.83	10.83	10.83	10.83	10.83	10.83	10.83	10.83	10.83	10.83	10.83	10.83	10.83	10.83
10.53	10.53	10.53	10.53	10.53	10.53	10.53	10.53	10.53	10.53	10.53	10.53	10.53	10.53	10.53	10.53
10.53	10.53	10.53	10.53	10.53	10.53	10.53	10.53	10.53	10.53	10.53	10.53	10.53	10.53	10.53	10.53
10.16	10.16	10.16	10.16	10.16	10.16	10.16	10.16	10.16	10.16	10.16	10.16	10.16	10.16	10.16	10.16
10.11	10.11	10.11	10.11	10.11	10.11	10.11	10.11	10.11	10.11	10.11	10.11	10.11	10.11	10.11	10.11
10.09	10.09	10.09	10.09	10.09	10.09	10.09	10.09	10.09	10.09	10.09	10.09	10.09	10.09	10.09	10.09
10.07	10.07	10.07	10.07	10.07	10.07	10.07	10.07	10.07	10.07	10.07	10.07	10.07	10.07	10.07	10.07
10.13	10.13	10.13	10.13	10.13	10.13	10.13	10.13	10.13	10.13	10.13	10.13	10.13	10.13	10.13	10.13
10.13	10.13	10.13	10.13	10.13	10.13	10.13	10.13	10.13	10.13	10.13	10.13	10.13	10.13	10.13	10.13
10.32	10.32	10.32	10.32	10.32	10.32	10.32	10.32	10.32	10.32	10.32	10.32	10.32	10.32	10.32	10.32
10.4	10.4	10.4	10.4	10.4	10.4	10.4	10.4	10.4	10.4	10.4	10.4	10.4	10.4	10.4	10.4
10.39	10.39	10.39	10.39	10.39	10.39	10.39	10.39	10.39	10.39	10.39	10.39	10.39	10.39	10.39	10.39
10.38	10.38	10.38	10.38	10.38	10.38	10.38	10.38	10.38	10.38	10.38	10.38	10.38	10.38	10.38	10.38
10.37	10.37	10.37	10.37	10.37	10.37	10.37	10.37	10.37	10.37	10.37	10.37	10.37	10.37	10.37	10.37
10.22	10.22	10.22	10.22	10.22	10.22	10.22	10.22	10.22	10.22	10.22	10.22	10.22	10.22	10.22	10.22
10	10	10	10	10	10	10	10	10	10	10	10	10	10	10	10
9.98	9.98	9.98	9.98	9.98	9.98	9.98	9.98	9.98	9.98	9.98	9.98	9.98	9.98	9.98	9.98
9.98	9.98	9.98	9.98	9.98	9.98	9.98	9.98	9.98	9.98	9.98	9.98	9.98	9.98	9.98	9.98
9.88	9.88	9.88	9.88	9.88	9.88	9.88	9.88	9.88	9.88	9.88	9.88	9.88	9.88	9.88	9.88
9.84	9.84	9.84	9.84	9.84	9.84	9.84	9.84	9.84	9.84	9.84	9.84	9.84	9.84	9.84	9.84
9.68	9.68	9.68	9.68	9.68	9.68	9.68	9.68	9.68	9.68	9.68	9.68	9.68	9.68	9.68	9.68
9.58	9.58	9.58	9.58	9.58	9.58	9.58	9.58	9.58	9.58	9.58	9.58	9.58	9.58	9.58	9.58
9.71	9.71	9.71	9.71	9.71	9.71	9.71	9.71	9.71	9.71	9.71	9.71	9.71	9.71	9.71	9.71
9.75	9.75	9.75	9.75	9.75	9.75	9.75	9.75	9.75	9.75	9.75	9.75	9.75	9.75	9.75	9.75
9.71	9.71	9.71	9.71	9.71	9.71	9.71	9.71	9.71	9.71	9.71	9.71	9.71	9.71	9.71	9.71
9.68	9.68	9.68	9.68	9.68	9.68	9.68	9.68	9.68	9.68	9.68	9.68	9.68	9.68	9.68	9.68
9.68	9.68	9.68	9.68	9.68	9.68	9.68	9.68	9.68	9.68	9.68	9.68	9.68	9.68	9.68	9.68
9.76	9.76	9.76	9.76	9.76	9.76	9.76	9.76	9.76	9.76	9.76	9.76	9.76	9.76	9.76	9.76
9.79	9.79	9.79	9.79	9.79	9.79	9.79	9.79	9.79	9.79	9.79	9.79	9.79	9.79	9.79	9.79
9.76	9.76	9.76	9.76	9.76	9.76	9.76	9.76	9.76	9.76	9.76	9.76	9.76	9.76	9.76	9.76
9.9	9.9	9.9	9.9	9.9	9.9	9.9	9.9	9.9	9.9	9.9	9.9	9.9	9.9	9.9	9.9
9.97	9.97	9.97	9.97	9.97	9.97	9.97	9.97	9.97	9.97	9.97	9.97	9.97	9.97	9.97	9.97
9.92	9.92	9.92	9.92	9.92	9.92	9.92	9.92	9.92	9.92	9.92	9.92	9.92	9.92	9.92	9.92
10.04	10.04	10.04	10.04	10.04	10.04	10.04	10.04	10.04	10.04	10.04	10.04	10.04	10.04	10.04	10.04
10.06	10.06	10.06	10.06	10.06	10.06	10.06	10.06	10.06	10.06	10.06	10.06	10.06	10.06	10.06	10.06
10.2	10.2	10.2	10.2	10.2	10.2	10.2	10.2	10.2	10.2	10.2	10.2	10.2	10.2	10.2	10.2
10.3	10.3	10.3	10.3	10.3	10.3	10.3	10.3	10.3	10.3	10.3	10.3	10.3	10.3	10.3	10.3
10.21	10.21	10.21	10.21	10.21	10.21	10.21	10.21	10.21	10.21	10.21	10.21	10.21	10.21	10.21	10.21
10.24	10.24	10.24	10.24	10.24	10.24	10.24	10.24	10.24	10.24	10.24	10.24	10.24	10.24	10.24	10.24
10.2	10.2	10.2	10.2	10.2	10.2	10.2	10.2	10.2	10.2	10.2	10.2	10.2	10.2	10.2	10.2
10.32	10.32	10.32	10.32	10.32	10.32	10.32	10.32	10.32	10.32	10.32	10.32	10.32	10.32	10.32	10.32
10.27	10.27	10.27	10.27	10.27	10.27	10.27	10.27	10.27	10.27	10.27	10.27	10.27	10.27	10.27	10.27
10.27	10.27	10.27	10.27	10.27	10.27	10.27	10.27	10.27	10.27	10.27	10.27	10.27	10.27	10.27	10.27
10.36	10.36	10.36	10.36	10.36	10.36	10.36	10.36	10.36	10.36	10.36	10.36	10.36	10.36	10.36	10.36
10.71	10.71	10.71	10.71	10.71	10.71	10.71	10.71	10.71	10.71	10.71	10.71	10.71	10.71	10.71	10.71
10.66	10.66	10.66	10.66	10.66	10.66	10.66	10.66	10.66	10.66	10.66	10.66	10.66	10.66	10.66	10.66
10.29	10.29	10.29	10.29	10.29	10.29	10.29	10.29	10.29	10.29	10.29	10.29	10.29	10.29	10.29	10.29
10.06	10.06	10.06	10.06	10.06	10.06	10.06	10.06	10.06	10.06	10.06	10.06	10.06	10.06	10.06	10.06
9.93	9.93	9.93	9.93	9.93	9.93	9.93	9.93	9.93	9.93	9.93	9.93	9.93	9.93	9.93	9.93
10.05	10.05	10.05	10.05	10.05	10.05	10.05	10.05	10.05	10.05	10.05	10.05	10.05	10.05	10.05	10.05
10.07	10.07	10.07	10.07	10.07	10.07	10.07	10.07	10.07	10.07	10.07	10.07	10.07	10.07	10.07	10.07
10.12	10.12	10.12	10.12	10.12	10.12	10.12	10.12	10.12	10.12	10.12	10.12	10.12	10.12	10.12	10.12
10.21	10.21	10.21	10.21	10.21	10.21	10.21	10.21	10.21	10.21	10.21	10.21	10.21	10.21	10.21	10.21
10.5	10.5	10.5	10.5	10.5	10.5	10.5	10.5	10.5	10.5	10.5	10.5	10.5	10.5	10.5	10.5
10.59	10.59	10.59	10.59	10.59	10.59	10.59	10.59	10.59	10.59	10.59	10.59	10.59	10.59	10.59	10.59
10.77	10.77	10.77	10.77	10.77	10.77	10.77	10.77	10.77	10.77	10.77	10.77	10.77	10.77	10.77	10.77
10.8	10.8	10.8	10.8	10.8	10.8	10.8	10.8	10.8	10.8	10.8	10.8	10.8	10.8	10.8	10.8
10.88	10.88	10.88	10.88	10.88	10.88	10.88	10.88	10.88	10.88	10.88	10.88	10.88	10.88	10.88	10.88
11.01	11.01	11.01	11.01	11.01	11.01	11.01	11.01	11.01	11.01	11.01	11.01	11.01	11.01	11.01	11.01
10.99	10.99	10.99	10.99	10.99	10.99	10.99	10.99	10.99	10.99	10.99	10.99	10.99	10.99	10.99	10.99
10.84	10.84	10.84	10.84	10.84	10.84	10.84	10.84	10.84	10.84	10.84	10.84	10.84	10.84	10.84	10.84
10.72	10.72	10.72	10.72	10.72	10.72	10.72	10.72	10.72	10.72	10.72	10.72	10.72	10.72	10.72	10.72
10.6	10.6	10.6	10.6	10.6	10.6	10.6	10.6	10.6	10.6	10.6	10.6	10.6	10.6	10.6	10.6
10.58	10.58	10.58	10.58	10.58	10.58	10.58	10.58	10.58	10.58	10.58	10.58	10.58	10.58	10.58	10.58
10.67	10.67	10.67	10.67	10.67	10.67	10.67	10.67	10.67	10.67	10.67	10.67	10.67	10.67	10.67	10.67
10.86	10.86	10.86	10.86	10.86	10.86	10.86	10.86	10.86	10.86	10.86	10.86	10.86	10.86	10.86	10.86
11.08	11.08	11.08	11.08	11.08	11.08	11.08	11.08	11.08	11.08	11.08	11.08	11.08	11.08	11.08	11.08
11.22	11.22	11.22	11.22	11.22	11.22	11.22	11.22	11.22	11.22	11.22	11.22	11.22	11.22	11.22	11.22
11.44	11.44	11.44	11.44	11.44	11.44	11.44	11.44	11.44	11.44	11.44	11.44	11.44	11.44	11.44	11.44
11.55	11.55	11.55	11.55	11.55	11.55	11.55	11.55	11.55	11.55	11.55	11.55	11.55	11.55	11.55	11.55
11.76	11.76	11.76	11.76	11.76	11.76	11.76	11.76	11.76	11.76	11.76	11.76	11.76	11.76	11.76	11.76
11.69	11.69	11.69	11.69	11.69	11.69	11.69	11.69	11.69	11.69	11.69	11.69	11.69	11.69	11.69	11.69
11.72	11.72	11.72	11.72	11.72	11.72	11.72	11.72	11.72	11.72	11.72	11.72	11.72	11.72	11.72	11.72
11.86	11.86	11.86	11.86	11.86	11.86	11.86	11.86	11.86	11.86	11.86	11.86	11.86	11.86	11.86	11.86
11.81	11.81	11.81	11.81	11.81	11.81	11.81	11.81	11.81	11.81	11.81	11.81	11.81	11.81	11.81	11.81
11.92	11.92	11.92	11.92	11.92	11.92	11.92	11.92	11.92	11.92	11.92	11.92	11.92	11.92	11.92	11.92
11.86	11.86	11.86	11.86	11.86	11.86	11.86	11.86	11.86	11.86	11.86	11.86	11.86	11.86	11.86	11.86
11.73	11.73	11.73	11.73	11.73	11.73	11.73	11.73	11.73	11.73	11.73	11.73	11.73	11.73	11.73	11.73
11.77	11.77	11.77	11.77	11.77	11.77	11.77	11.77	11.77	11.77	11.77	11.77	11.77	11.77	11.77	11.77
11.92	11.92	11.92	11.92	11.92	11.92	11.92	11.92	11.92	11.92	11.92	11.92	11.92	11.92	11.92	11.92
11.92	11.92	11.92	11.92	11.92	11.92	11.92	11.92	11.92	11.92	11.92	11.92	11.92	11.92	11.92	11.92
12.09	12.09	12.09	12.09	12.09	12.09	12.09	12.09	12.09	12.09	12.09	12.09	12.09	12.09	12.09	12.09
12.09	12.09	12.09	12.09	12.09	12.09	12.09	12.09	12.09	12.09	12.09	12.09	12.09	12.09	12.09	12.09
12.09	12.09	12.09	12.09	12.09	12.09	12.09	12.09	12.09	12.09	12.09	12.09	12.09	12.09	12.09	12.09
12.12	12.12	12.12	12.12	12.12	12.12	12.12	12.12	12.12	12.12	12.12	12.12	12.12	12.12	12.12	12.12
12.68	12.68	12.68	12.68	12.68	12.68	12.68	12.68	12.68	12.68	12.68	12.68	12.68	12.68	12.68	12.68
12.62	12.62	12.62	12.62	12.62	12.62	12.62	12.62	12.62	12.62	12.62	12.62	12.62	12.62	12.62	12.62
12.67	12.67	12.67	12.67	12.67	12.67	12.67	12.67	12.67	12.67	12.67	12.67	12.67	12.67	12.67	12.67
12.65	12.65	12.65	12.65	12.65	12.65	12.65	12.65	12.65	12.65	12.65	12.65	12.65	12.65	12.65	12.65
12.61	12.61	12.61	12.61	12.61	12.61	12.61	12.61	12.61	12.61	12.61	12.61	12.61	12.61	12.61	12.61
12.61	12.61	12.61	12.61	12.61	12.61	12.61	12.61	12.61	12.61	12.61	12.61	12.61	12.61	12.61	12.61
12.53	12.53	12.53	12.53	12.53	12.53	12.53	12.53	12.53	12.53	12.53	12.53	12.53	12.53	12.53	12.53
12.83	12.83	12.83	12.83	12.83	12.83	12.83	12.83	12.83	12.83	12.83	12.83	12.83	12.83	12.83	12.83
12.79	12.79	12.79	12.79	12.79	12.79	12.79	12.79	12.79	12.79	12.79	12.79	12.79	12.79	12.79	12.79
12.63	12.63	12.63	12.63	12.63	12.63	12.63	12.63	12.63	12.63	12.63	12.63	12.63	12.63	12.63	12.63
12.9	12.9	12.9	12.9	12.9	12.9	12.9	12.9	12.9	12.9	12.9	12.9	12.9	12.9	12.9	12.9
13.2	13.2	13.2	13.2	13.2	13.2	13.2	13.2	13.2	13.2	13.2	13.2	13.2	13.2	13.2	13.2
13.45	13.45	13.45	13.45	13.45	13.45	13.45	13.45	13.45	13.45	13.45	13.45	13.45	13.45	13.45	13.45
13.78	13.78	13.78	13.78	13.78	13.78	13.78	13.78	13.78	13.78	13.78	13.78	13.78	13.78	13.78	13.78
15.1	15.1	15.1	15.1	15.1	15.1	15.1	15.1	15.1	15.1	15.1	15.1	15.1	15.1	15.1	15.1
15.79	15.79	15.79	15.79	15.79	15.79	15.79	15.79	15.79	15.79	15.79	15.79	15.79	15.79	15.79	15.79
23.09	23.09	23.09	23.09	23.09	23.09	23.09	23.09	23.09	23.09	23.09	23.09	23.09	23.09	23.09	23.09
38.73	38.73	38.73	38.73	38.73	38.73	38.73	38.73	38.73	38.73	38.73	38.73	38.73	38.73	38.73	38.73
28.88	28.88	28.88	28.88	28.88	28.88	28.88	28.88	28.88	28.88	28.88	28.88	28.88	28.88	28.88	28.88
26.95	26.95	26.95	26.95	26.95	26.95	26.95	26.95	26.95	26.95	26.95	26.95	26.95	26.95	26.95	26.95
34.26	34.26	34.26	34.26	34.26	34.26	34.26	34.26	34.26	34.26	34.26	34.26	34.26	34.26	34.26	34.26
31.87	31.87	31.87	31.87	31.87	31.87	31.87	31.87	31.87	31.87	31.87	31.87	31.87	31.87	31.87	31.87
31.83	31.83	31.83	31.83	31.83	31.83	31.83	31.83	31.83	31.83	31.83	31.83	31.83	31.83	31.83	31.83
28.67	28.67	28.67	28.67	28.67	28.67	28.67	28.67	28.67	28.67	28.67	28.67	28.67	28.67	28.67	28.67
26.91	26.91	26.91	26.91	26.91	26.91	26.91	26.91	26.91	26.91	26.91	26.91	26.91	26.91	26.91	26.91
39.71	39.71	39.71	39.71	39.71	39.71	39.71	39.71	39.71	39.71	39.71	39.71	39.71	39.71	39.71	39.71
37.17	37.17	37.17	37.17	37.17	37.17	37.17	37.17	37.17	37.17	37.17	37.17	37.17	37.17	37.17	37.17
36.22	36.22	36.22	36.22	36.22	36.22	36.22	36.22	36.22	36.22	36.22	36.22	36.22	36.22	36.22	36.22
33.22	33.22	33.22	33.22	33.22	33.22	33.22	33.22	33.22	33.22	33.22	33.22	33.22	33.22	33.22	33.22
30.79	30.79	30.79	30.79	30.79	30.79	30.79	30.79	30.79	30.79	30.79	30.79	30.79	30.79	30.79	30.79
31.17	31.17	31.17	31.17	31.17	31.17	31.17	31.17	31.17	31.17	31.17	31.17	31.17	31.17	31.17	31.17
27.67	27.67	27.67	27.67	27.67	27.67	27.67	27.67	27.67	27.67	27.67	27.67	27.67	27.67	27.67	27.67
23.33	23.33	23.33	23.33	23.33	23.33	23.33	23.33	23.33	23.33	23.33	23.33	23.33	23.33	23.33	23.33
23.18	23.18	23.18	23.18	23.18	23.18	23.18	23.18	23.18	23.18	23.18	23.18	23.18	23.18	23.18	23.18
21.9	21.9	21.9	21.9	21.9	21.9	21.9	21.9	21.9	21.9	21.9	21.9	21.9	21.9	21.9	21.9
20.93	20.93	20.93	20.93	20.93	20.93	20.93	20.93	20.93	20.93	20.93	20.93	20.93	20.93	20.93	20.93
21.07	21.07	21.07	21.07	21.07	21.07	21.07	21.07	21.07	21.07	21.07	21.07	21.07	21.07	21.07	21.07
27.17	27.17	27.17	27.17	27.17	27.17	27.17	27.17	27.17	27.17	27.17	27.17	27.17	27.17	27.17	27.17
24.73	24.73	24.73	24.73	24.73	24.73	24.73	24.73	24.73	24.73	24.73	24.73	24.73	24.73	24.73	24.73
23.68	23.68	23.68	23.68	23.68	23.68	23.68	23.68	23.68	23.68	23.68	23.68	23.68	23.68	23.68	23.68
22.93	22.93	22.93	22.93	22.93	22.93	22.93	22.93	22.93	22.93	22.93	22.93	22.93	22.93	22.93	22.93
21.52	21.52	21.52	21.52	21.52	21.52	21.52	21.52	21.52	21.52	21.52	21.52	21.52	21.52	21.52	21.52
17.53	17.53	17.53	17.53	17.53	17.53	17.53	17.53	17.53	17.53	17.53	17.53	17.53	17.53	17.53	17.53
17.32	17.32	17.32	17.32	17.32	17.32	17.32	17.32	17.32	17.32	17.32	17.32	17.32	17.32	17.32	17.32
17.28	17.28	17.28	17.28	17.28	17.28	17.28	17.28	17.28	17.28	17.28	17.28	17.28	17.28	17.28	17.28
17.08	17.08	17.08	17.08	17.08	17.08	17.08	17.08	17.08	17.08	17.08	17.08	17.08	17.08	17.08	17.08
16.33	16.33	16.33	16.33	16.33	16.33	16.33	16.33	16.33	16.33	16.33	16.33	16.33	16.33	16.33	16.33
16.26	16.26	16.26	16.26	16.26	16.26	16.26	16.26	16.26	16.26	16.26	16.26	16.26	16.26	16.26	16.26
28.77	28.77	28.77	28.77	28.77	28.77	28.77	28.77	28.77	28.77	28.77	28.77	28.77	28.77	28.77	28.77
49.39	49.39	49.39	49.39	49.39	49.39	49.39	49.39	49.39	49.39	49.39	49.39	49.39	49.39	49.39	49.39
45.34	45.34	45.34	45.34	45.34	45.34	45.34	45.34	45.34	45.34	45.34	45.34	45.34	45.34	45.34	45.34
42.06	42.06	42.06	42.06	42.06	42.06	42.06	42.06	42.06	42.06	42.06	42.06	42.06	42.06	42.06	42.06
39.9	39.9	39.9	39.9	39.9	39.9	39.9	39.9	39.9	39.9	39.9	39.9	39.9	39.9	39.9	39.9
37.11	37.11	37.11	37.11	37.11	37.11	37.11	37.11	37.11	37.11	37.11	37.11	37.11	37.11	37.11	37.11
30.39	30.39	30.39	30.39	30.39	30.39	30.39	30.39	30.39	30.39	30.39	30.39	30.39	30.39	30.39	30.39
25.03	25.03	25.03	25.03	25.03	25.03	25.03	25.03	25.03	25.03	25.03	25.03	25.03	25.03	25.03	25.03
22.04	22.04	22.04	22.04	22.04	22.04	22.04	22.04	22.04	22.04	22.04	22.04	22.04	22.04	22.04	22.04
20.6	20.6	20.6	20.6	20.6	20.6	20.6	20.6	20.6	20.6	20.6	20.6	20.6	20.6	20.6	20.6
20.74	20.74	20.74	20.74	20.74	20.74	20.74	20.74	20.74	20.74	20.74	20.74	20.74	20.74	20.74	20.74
20.93	20.93	20.93	20.93	20.93	20.93	20.93	20.93	20.93	20.93	20.93	20.93	20.93	20.93	20.93	20.93
40.31	40.31	40.31	40.31	40.31	40.31	40.31	40.31	40.31	40.31	40.31	40.31	40.31	40.31	40.31	40.31
46.11	46.11	46.11	46.11	46.11	46.11	46.11	46.11	46.11	46.11	46.11	46.11	46.11	46.11	46.11	46.11
42.02	42.02	42.02	42.02	42.02	42.02	42.02	42.02	42.02	42.02	42.02	42.02	42.02	42.02	42.02	42.02
34.04	34.04	34.04	34.04	34.04	34.04	34.04	34.04	34.04	34.04	34.04	34.04	34.04	34.04	34.04	34.04
28.71	28.71	28.71	28.71	28.71	28.71	28.71	28.71	28.71	28.71	28.71	28.71	28.71	28.71	28.71	28.71
27.17	27.17	27.17	27.17	27.17	27.17	27.17	27.17	27.17	27.17	27.17	27.17	27.17	27.17	27.17	27.17
30.02	30.02	30.02	30.02	30.02	30.02	30.02	30.02	30.02	30.02	30.02	30.02	30.02	30.02	30.02	30.02
43.87	43.87	43.87	43.87	43.87	43.87	43.87	43.87	43.87	43.87	43.87	43.87	43.87	43.87	43.87	43.87
57.55	57.55	57.55	57.55	57.55	57.55	57.55	57.55	57.55	57.55	57.55	57.55	57.55	57.55	57.55	57.55
47.14	47.14	47.14	47.14	47.14	47.14	47.14	47.14	47.14	47.14	47.14	47.14	47.14	47.14	47.14	47.14
41.67	41.67	41.67	41.67	41.67	41.67	41.67	41.67	41.67	41.67	41.67	41.67	41.67	41.67	41.67	41.67
30.69	30.69	30.69	30.69	30.69	30.69	30.69	30.69	30.69	30.69	30.69	30.69	30.69	30.69	30.69	30.69
28.63	28.63	28.63	28.63	28.63	28.63	28.63	28.63	28.63	28.63	28.63	28.63	28.63	28.63	28.63	28.63
53.69	53.69	53.69	53.69	53.69	53.69	53.69	53.69	53.69	53.69	53.69	53.69	53.69	53.69	53.69	53.69
54.19	54.19	54.19	54.19	54.19	54.19	54.19	54.19	54.19	54.19	54.19	54.19	54.19	54.19	54.19	54.19
46.79	46.79	46.79	46.79	46.79	46.79	46.79	46.79	46.79	46.79	46.79	46.79	46.79	46.79	46.79	46.79
42.42	42.42	42.42	42.42	42.42	42.42	42.42	42.42	42.42	42.42	42.42	42.42	42.42	42.42	42.42	42.42
32.33	32.33	32.33	32.33	32.33	32.33	32.33	32.33	32.33	32.33	32.33	32.33	32.33	32.33	32.33	32.33
25.63	25.63	25.63	25.63	25.63	25.63	25.63	25.63	25.63	25.63	25.63	25.63	25.63	25.63	25.63	25.63
23.09	23.09	23.09	23.09	23.09	23.09	23.09	23.09	23.09	23.09	23.09	23.09	23.09	23.09	23.09	23.09
24.14	24.14	24.14	24.14	24.14	24.14	24.14	24.14	24.14	24.14	24.14	24.14	24.14	24.14	24.14	24.14
44.14	44.14	44.14	44.14	44.14	44.14	44.14	44.14	44.14	44.14	44.14	44.14	44.14	44.14	44.14	44.14
45.72	45.72	45.72	45.72	45.72	45.72	45.72	45.72	45.72	45.72	45.72	45.72	45.72	45.72	45.72	45.72
40.86	40.86	40.86	40.86	40.86	40.86	40.86	40.86	40.86	40.86	40.86	40.86	40.86	40.86	40.86	40.86
36.59	36.59	36.59	36.59	36.59	36.59	36.59	36.59	36.59	36.59	36.59	36.59	36.59	36.59	36.59	36.59
35.69	35.69	35.69	35.69	35.69	35.69	35.69	35.69	35.69	35.69	35.69	35.69	35.69	35.69	35.69	35.69
44.89	44.89	44.89	44.89	44.89	44.89	44.89	44.89	44.89	44.89	44.89	44.89	44.89	44.89	44.89	44.89
40.66	40.66	40.66	40.66	40.66	40.66	40.66	40.66	40.66	40.66	40.66	40.66	40.66	40.66	40.66	40.66
45.31	45.31	45.31	45.31	45.31	45.31	45.31	45.31	45.31	45.31	45.31	45.31	45.31	45.31	45.31	45.31
52.87	52.87	52.87	52.87	52.87	52.87	52.87	52.87	52.87	52.87	52.87	52.87	52.87	52.87	52.87	52.87
58.28	58.28	58.28	58.28	58.28	58.28	58.28	58.28	58.28	58.28	58.28	58.28	58.28	58.28	58.28	58.28
43.96	43.96	43.96	43.96	43.96	43.96	43.96	43.96	43.96	43.96	43.96	43.96	43.96	43.96	43.96	43.96
38.58	38.58	38.58	38.58	38.58	38.58	38.58	38.58	38.58	38.58	38.58	38.58	38.58	38.58	38.58	38.58
42.2	42.2	42.2	42.2	42.2	42.2	42.2	42.2	42.2	42.2	42.2	42.2	42.2	42.2	42.2	42.2
65.97	65.97	65.97	65.97	65.97	65.97	65.97	65.97	65.97	65.97	65.97	65.97	65.97	65.97	65.97	65.97
46.84	46.84	46.84	46.84	46.84	46.84	46.84	46.84	46.84	46.84	46.84	46.84	46.84	46.84	46.84	46.84
52.65	52.65	52.65	52.65	52.65	52.65	52.65	52.65	52.65	52.65	52.65	52.65	52.65	52.65	52.65	52.65
55.03	55.03	55.03	55.03	55.03	55.03	55.03	55.03	55.03	55.03	55.03	55.03	55.03	55.03	55.03	55.03
58.53	58.53	58.53	58.53	58.53	58.53	58.53	58.53	58.53	58.53	58.53	58.53	58.53	58.53	58.53	58.53
60.78	60.78	60.78	60.78	60.78	60.78	60.78	60.78	60.78	60.78	60.78	60.78	60.78	60.78	60.78	60.78
46.81	46.81	46.81	46.81	46.81	46.81	46.81	46.81	46.81	46.81	46.81	46.81	46.81	46.81	46.81	46.81
73.15	73.15	73.15	73.15	73.15	73.15	73.15	73.15	73.15	73.15	73.15	73.15	73.15	73.15	73.15	73.15
55.79	55.79	55.79	55.79	55.79	55.79	55.79	55.79	55.79	55.79	55.79	55.79	55.79	55.79	55.79	55.79
59.33	59.33	59.33	59.33	59.33	59.33	59.33	59.33	59.33	59.33	59.33	59.33	59.33	59.33	59.33	59.33
48.78	48.78	48.78	48.78	48.78	48.78	48.78	48.78	48.78	48.78	48.78	48.78	48.78	48.78	48.78	48.78
51.86	51.86	51.86	51.86	51.86	51.86	51.86	51.86	51.86	51.86	51.86	51.86	51.86	51.86	51.86	51.86
59.77	59.77	59.77	59.77	59.77	59.77	59.77	59.77	59.77	59.77	59.77	59.77	59.77	59.77	59.77	59.77
57.43	57.43	57.43	57.43	57.43	57.43	57.43	57.43	57.43	57.43	57.43	57.43	57.43	57.43	57.43	57.43
60.37	60.37	60.37	60.37	60.37	60.37	60.37	60.37	60.37	60.37	60.37	60.37	60.37	60.37	60.37	60.37
51.98	51.98	51.98	51.98	51.98	51.98	51.98	51.98	51.98	51.98	51.98	51.98	51.98	51.98	51.98	51.98
63.22	63.22	63.22	63.22	63.22	63.22	63.22	63.22	63.22	63.22	63.22	63.22	63.22	63.22	63.22	63.22
54.24	54.24	54.24	54.24	54.24	54.24	54.24	54.24	54.24	54.24	54.24	54.24	54.24	54.24	54.24	54.24
43.78	43.78	43.78	43.78	43.78	43.78	43.78	43.78	43.78	43.78	43.78	43.78	43.78	43.78	43.78	43.78
47.73	47.73	47.73	47.73	47.73	47.73	47.73	47.73	47.73	47.73	47.73	47.73	47.73	47.73	47.73	47.73
51.67	51.67	51.67	51.67	51.67	51.67	51.67	51.67	51.67	51.67	51.67	51.67	51.67	51.67	51.67	51.67
57.9	57.9	57.9	57.9	57.9	57.9	57.9	57.9	57.9	57.9	57.9	57.9	57.9	57.9	57.9	57.9
60.51	60.51	60.51	60.51	60.51	60.51	60.51	60.51	60.51	60.51	60.51	60.51	60.51	60.51	60.51	60.51
46.02	46.02	46.02	46.02	46.02	46.02	46.02	46.02	46.02	46.02	46.02	46.02	46.02	46.02	46.02	46.02
53.55	53.55	53.55	53.55	53.55	53.55	53.55	53.55	53.55	53.55	53.55	53.55	53.55	53.55	53.55	53.55
62.83	62.83	62.83	62.83	62.83	62.83	62.83	62.83	62.83	62.83	62.83	62.83	62.83	62.83	62.83	62.83
58.41	58.41	58.41	58.41	58.41	58.41	58.41	58.41	58.41	58.41	58.41	58.41	58.41	58.41	58.41	58.41
54.21	54.21	54.21	54.21	54.21	54.21	54.21	54.21	54.21	54.21	54.21	54.21	54.21	54.21	54.21	54.21
45.87	45.87	45.87	45.87	45.87	45.87	45.87	45.87	45.87	45.87	45.87	45.87	45.87	45.87	45.87	45.87
43.84	43.84	43.84	43.84	43.84	43.84	43.84	43.84	43.84	43.84	43.84	43.84	43.84	43.84	43.84	43.84
39.17	39.17	39.17	39.17	39.17	39.17	39.17	39.17	39.17	39.17	39.17	39.17	39.17	39.17	39.17	39.17
42.1	42.1	42.1	42.1	42.1	42.1	42.1	42.1	42.1	42.1	42.1	42.1	42.1	42.1	42.1	42.1
54.8	54.8	54.8	54.8	54.8	54.8	54.8	54.8	54.8	54.8	54.8	54.8	54.8	54.8	54.8	54.8
47.55	47.55	47.55	47.55	47.55	47.55	47.55	47.55	47.55	47.55	47.55	47.55	47.55	47.55	47.55	47.55
39.98	39.98	39.98	39.98	39.98	39.98	39.98	39.98	39.98	39.98	39.98	39.98	39.98	39.98	39.98	39.98
44.15	44.15	44.15	44.15	44.15	44.15	44.15	44.15	44.15	44.15	44.15	44.15	44.15	44.15	44.15	44.15
51.56	51.56	51.56	51.56	51.56	51.56	51.56	51.56	51.56	51.56	51.56	51.56	51.56	51.56	51.56	51.56
49.64	49.64	49.64	49.64	49.64	49.64	49.64	49.64	49.64	49.64	49.64	49.64	49.64	49.64	49.64	49.64
43.93	43.93	43.93	43.93	43.93	43.93	43.93	43.93	43.93	43.93	43.93	43.93	43.93	43.93	43.93	43.93
35.31	35.31	35.31	35.31	35.31	35.31	35.31	35.31	35.31	35.31	35.31	35.31	35.31	35.31	35.31	35.31
42.87	42.87	42.87	42.87	42.87	42.87	42.87	42.87	42.87	42.87	42.87	42.87	42.87	42.87	42.87	42.87
44.64	44.64	44.64	44.64	44.64	44.64	44.64	44.64	44.64	44.64	44.64	44.64	44.64	44.64	44.64	44.64
44.37	44.37	44.37	44.37	44.37	44.37	44.37	44.37	44.37	44.37	44.37	44.37	44.37	44.37	44.37	44.37
46.49	46.49	46.49	46.49	46.49	46.49	46.49	46.49	46.49	46.49	46.49	46.49	46.49	46.49	46.49	46.49
48.51	48.51	48.51	48.51	48.51	48.51	48.51	48.51	48.51	48.51	48.51	48.51	48.51	48.51	48.51	48.51
46.64	46.64	46.64	46.64	46.64	46.64	46.64	46.64	46.64	46.64	46.64	46.64	46.64	46.64	46.64	46.64
43.33	43.33	43.33	43.33	43.33	43.33	43.33	43.33	43.33	43.33	43.33	43.33	43.33	43.33	43.33	43.33
38.64	38.64	38.64	38.64	38.64	38.64	38.64	38.64	38.64	38.64	38.64	38.64	38.64	38.64	38.64	38.64
31.89	31.89	31.89	31.89	31.89	31.89	31.89	31.89	31.89	31.89	31.89	31.89	31.89	31.89	31.89	31.89
41.4	41.4	41.4	41.4	41.4	41.4	41.4	41.4	41.4	41.4	41.4	41.4	41.4	41.4	41.4	41.4
43.2	43.2	43.2	43.2	43.2	43.2	43.2	43.2	43.2	43.2	43.2	43.2	43.2	43.2	43.2	43.2
42.93	42.93	42.93	42.93	42.93	42.93	42.93	42.93	42.93	42.93	42.93	42.93	42.93	42.93	42.93	42.93
38.96	38.96	38.96	38.96	38.96	38.96	38.96	38.96	38.96	38.96	38.96	38.96	38.96	38.96	38.96	38.96
38.1	38.1	38.1	38.1	38.1	38.1	38.1	38.1	38.1	38.1	38.1	38.1	38.1	38.1	38.1	38.1
38.85	38.85	38.85	38.85	38.85	38.85	38.85	38.85	38.85	38.85	38.85	38.85	38.85	38.85	38.85	38.85
32.45	32.45	32.45	32.45	32.45	32.45	32.45	32.45	32.45	32.45	32.45	32.45	32.45	32.45	32.45	32.45
27.51	27.51	27.51	27.51	27.51	27.51	27.51	27.51	27.51	27.51	27.51	27.51	27.51	27.51	27.51	27.51
26.69	26.69	26.69	26.69	26.69	26.69	26.69	26.69	26.69	26.69	26.69	26.69	26.69	26.69	26.69	26.69
29.1	29.1	29.1	29.1	29.1	29.1	29.1	29.1	29.1	29.1	29.1	29.1	29.1	29.1	29.1	29.1
27.05	27.05	27.05	27.05	27.05	27.05	27.05	27.05	27.05	27.05	27.05	27.05	27.05	27.05	27.05	27.05
25.56	25.56	25.56	25.56	25.56	25.56	25.56	25.56	25.56	25.56	25.56	25.56	25.56	25.56	25.56	25.56
21.21	21.21	21.21	21.21	21.21	21.21	21.21	21.21	21.21	21.21	21.21	21.21	21.21	21.21	21.21	21.21
21.4	21.4	21.4	21.4	21.4	21.4	21.4	21.4	21.4	21.4	21.4	21.4	21.4	21.4	21.4	21.4
21.63	21.63	21.63	21.63	21.63	21.63	21.63	21.63	21.63	21.63	21.63	21.63	21.63	21.63	21.63	21.63
22.88	22.88	22.88	22.88	22.88	22.88	22.88	22.88	22.88	22.88	22.88	22.88	22.88	22.88	22.88	22.88
22.75	22.75	22.75	22.75	22.75	22.75	22.75	22.75	22.75	22.75	22.75	22.75	22.75	22.75	22.75	22.75
22.27	22.27	22.27	22.27	22.27	22.27	22.27	22.27	22.27	22.27	22.27	22.27	22.27	22.27	22.27	22.27
21.39	21.39	21.39	21.39	21.39	21.39	21.39	21.39	21.39	21.39	21.39	21.39	21.39	21.39	21.39	21.39
20.1	20.1	20.1	20.1	20.1	20.1	20.1	20.1	20.1	20.1	20.1	20.1	20.1	20.1	20.1	20.1
19.73	19.73	19.73	19.73	19.73	19.73	19.73	19.73	19.73	19.73	19.73	19.73	19.73	19.73	19.73	19.73
20.12	20.12	20.12	20.12	20.12	20.12	20.12	20.12	20.12	20.12	20.12	20.12	20.12	20.12	20.12	20.12
19	19	19	19	19	19	19	19	19	19	19	19	19	19	19	19
20.25	20.25	20.25	20.25	20.25	20.25	20.25	20.25	20.25	20.25	20.25	20.25	20.25	20.25	20.25	20.25
20.73	20.73	20.73	20.73	20.73	20.73	20.73	20.73	20.73	20.73	20.73	20.73	20.73	20.73	20.73	20.73
24.5	24.5	24.5	24.5	24.5	24.5	24.5	24.5	24.5	24.5	24.5	24.5	24.5	24.5	24.5	24.5
34.63	34.63	34.63	34.63	34.63	34.63	34.63	34.63	34.63	34.63	34.63	34.63	34.63	34.63	34.63	34.63
35.15	35.15	35.15	35.15	35.15	35.15	35.15	35.15	35.15	35.15	35.15	35.15	35.15	35.15	35.15	35.15
39.37	39.37	39.37	39.37	39.37	39.37	39.37	39.37	39.37	39.37	39.37	39.37	39.37	39.37	39.37	39.37
40.9	40.9	40.9	40.9	40.9	40.9	40.9	40.9	40.9	40.9	40.9	40.9	40.9	40.9	40.9	40.9
45.43	45.43	45.43	45.43	45.43	45.43	45.43	45.43	45.43	45.43	45.43	45.43	45.43	45.43	45.43	45.43
41.01	41.01	41.01	41.01	41.01	41.01	41.01	41.01	41.01	41.01	41.01	41.01	41.01	41.01	41.01	41.01
27.96	27.96	27.96	27.96	27.96	27.96	27.96	27.96	27.96	27.96	27.96	27.96	27.96	27.96	27.96	27.96
55.85	55.85	55.85	55.85	55.85	55.85	55.85	55.85	55.85	55.85	55.85	55.85	55.85	55.85	55.85	55.85
64.18	64.18	64.18	64.18	64.18	64.18	64.18	64.18	64.18	64.18	64.18	64.18	64.18	64.18	64.18	64.18
67.15	67.15	67.15	67.15	67.15	67.15	67.15	67.15	67.15	67.15	67.15	67.15	67.15	67.15	67.15	67.15
65.43	65.43	65.43	65.43	65.43	65.43	65.43	65.43	65.43	65.43	65.43	65.43	65.43	65.43	65.43	65.43
61.21	61.21	61.21	61.21	61.21	61.21	61.21	61.21	61.21	61.21	61.21	61.21	61.21	61.21	61.21	61.21
65.99	65.99	65.99	65.99	65.99	65.99	65.99	65.99	65.99	65.99	65.99	65.99	65.99	65.99	65.99	65.99
68.08	68.08	68.08	68.08	68.08	68.08	68.08	68.08	68.08	68.08	68.08	68.08	68.08	68.08	68.08	68.08
68.39	68.39	68.39	68.39	68.39	68.39	68.39	68.39	68.39	68.39	68.39	68.39	68.39	68.39	68.39	68.39
46.75	46.75	46.75	46.75	46.75	46.75	46.75	46.75	46.75	46.75	46.75	46.75	46.75	46.75	46.75	46.75
35.86	35.86	35.86	35.86	35.86	35.86	35.86	35.86	35.86	35.86	35.86	35.86	35.86	35.86	35.86	35.86
29.46	29.46	29.46	29.46	29.46	29.46	29.46	29.46	29.46	29.46	29.46	29.46	29.46	29.46	29.46	29.46
52.84	52.84	52.84	52.84	52.84	52.84	52.84	52.84	52.84	52.84	52.84	52.84	52.84	52.84	52.84	52.84
32.69	32.69	32.69	32.69	32.69	32.69	32.69	32.69	32.69	32.69	32.69	32.69	32.69	32.69	32.69	32.69
27.79	27.79	27.79	27.79	27.79	27.79	27.79	27.79	27.79	27.79	27.79	27.79	27.79	27.79	27.79	27.79
37.14	37.14	37.14	37.14	37.14	37.14	37.14	37.14	37.14	37.14	37.14	37.14	37.14	37.14	37.14	37.14
101.66	101.66	101.66	101.66	101.66	101.66	101.66	101.66	101.66	101.66	101.66	101.66	101.66	101.66	101.66	101.66
106.27	106.27	106.27	106.27	106.27	106.27	106.27	106.27	106.27	106.27	106.27	106.27	106.27	106.27	106.27	106.27
81.01	81.01	81.01	81.01	81.01	81.01	81.01	81.01	81.01	81.01	81.01	81.01	81.01	81.01	81.01	81.01
87.61	87.61	87.61	87.61	87.61	87.61	87.61	87.61	87.61	87.61	87.61	87.61	87.61	87.61	87.61	87.61
80.03	80.03	80.03	80.03	80.03	80.03	80.03	80.03	80.03	80.03	80.03	80.03	80.03	80.03	80.03	80.03
52.4	52.4	52.4	52.4	52.4	52.4	52.4	52.4	52.4	52.4	52.4	52.4	52.4	52.4	52.4	52.4
43.23	43.23	43.23	43.23	43.23	43.23	43.23	43.23	43.23	43.23	43.23	43.23	43.23	43.23	43.23	43.23
39.28	39.28	39.28	39.28	39.28	39.28	39.28	39.28	39.28	39.28	39.28	39.28	39.28	39.28	39.28	39.28
39.68	39.68	39.68	39.68	39.68	39.68	39.68	39.68	39.68	39.68	39.68	39.68	39.68	39.68	39.68	39.68
31.11	31.11	31.11	31.11	31.11	31.11	31.11	31.11	31.11	31.11	31.11	31.11	31.11	31.11	31.11	31.11
28.95	28.95	28.95	28.95	28.95	28.95	28.95	28.95	28.95	28.95	28.95	28.95	28.95	28.95	28.95	28.95
31.14	31.14	31.14	31.14	31.14	31.14	31.14	31.14	31.14	31.14	31.14	31.14	31.14	31.14	31.14	31.14
36.8	36.8	36.8	36.8	36.8	36.8	36.8	36.8	36.8	36.8	36.8	36.8	36.8	36.8	36.8	36.8
62.55	62.55	62.55	62.55	62.55	62.55	62.55	62.55	62.55	62.55	62.55	62.55	62.55	62.55	62.55	62.55
41.26	41.26	41.26	41.26	41.26	41.26	41.26	41.26	41.26	41.26	41.26	41.26	41.26	41.26	41.26	41.26
38.91	38.91	38.91	38.91	38.91	38.91	38.91	38.91	38.91	38.91	38.91	38.91	38.91	38.91	38.91	38.91
34.72	34.72	34.72	34.72	34.72	34.72	34.72	34.72	34.72	34.72	34.72	34.72	34.72	34.72	34.72	34.72
31.52	31.52	31.52	31.52	31.52	31.52	31.52	31.52	31.52	31.52	31.52	31.52	31.52	31.52	31.52	31.52
37.8	37.8	37.8	37.8	37.8	37.8	37.8	37.8	37.8	37.8	37.8	37.8	37.8	37.8	37.8	37.8
31.34	31.34	31.34	31.34	31.34	31.34	31.34	31.34	31.34	31.34	31.34	31.34	31.34	31.34	31.34	31.34
28.61	28.61	28.61	28.61	28.61	28.61	28.61	28.61	28.61	28.61	28.61	28.61	28.61	28.61	28.61	28.61
26.92	26.92	26.92	26.92	26.92	26.92	26.92	26.92	26.92	26.92	26.92	26.92	26.92	26.92	26.92	26.92
40.41	40.41	40.41	40.41	40.41	40.41	40.41	40.41	40.41	40.41	40.41	40.41	40.41	40.41	40.41	40.41
63.59	63.59	63.59	63.59	63.59	63.59	63.59	63.59	63.59	63.59	63.59	63.59	63.59	63.59	63.59	63.59
40.26	40.26	40.26	40.26	40.26	40.26	40.26	40.26	40.26	40.26	40.26	40.26	40.26	40.26	40.26	40.26
29.8	29.8	29.8	29.8	29.8	29.8	29.8	29.8	29.8	29.8	29.8	29.8	29.8	29.8	29.8	29.8
40.06	40.06	40.06	40.06	40.06	40.06	40.06	40.06	40.06	40.06	40.06	40.06	40.06	40.06	40.06	40.06
32.12	32.12	32.12	32.12	32.12	32.12	32.12	32.12	32.12	32.12	32.12	32.12	32.12	32.12	32.12	32.12
33.17	33.17	33.17	33.17	33.17	33.17	33.17	33.17	33.17	33.17	33.17	33.17	33.17	33.17	33.17	33.17
28.79	28.79	28.79	28.79	28.79	28.79	28.79	28.79	28.79	28.79	28.79	28.79	28.79	28.79	28.79	28.79
25.26	25.26	25.26	25.26	25.26	25.26	25.26	25.26	25.26	25.26	25.26	25.26	25.26	25.26	25.26	25.26
23.49	23.49	23.49	23.49	23.49	23.49	23.49	23.49	23.49	23.49	23.49	23.49	23.49	23.49	23.49	23.49
23.73	23.73	23.73	23.73	23.73	23.73	23.73	23.73	23.73	23.73	23.73	23.73	23.73	23.73	23.73	23.73
22.5	22.5	22.5	22.5	22.5	22.5	22.5	22.5	22.5	22.5	22.5	22.5	22.5	22.5	22.5	22.5
20.85	20.85	20.85	20.85	20.85	20.85	20.85	20.85	20.85	20.85	20.85	20.85	20.85	20.85	20.85	20.85
22.53	22.53	22.53	22.53	22.53	22.53	22.53	22.53	22.53	22.53	22.53	22.53	22.53	22.53	22.53	22.53
22.38	22.38	22.38	22.38	22.38	22.38	22.38	22.38	22.38	22.38	22.38	22.38	22.38	22.38	22.38	22.38
24.93	24.93	24.93	24.93	24.93	24.93	24.93	24.93	24.93	24.93	24.93	24.93	24.93	24.93	24.93	24.93
24.87	24.87	24.87	24.87	24.87	24.87	24.87	24.87	24.87	24.87	24.87	24.87	24.87	24.87	24.87	24.87
27.57	27.57	27.57	27.57	27.57	27.57	27.57	27.57	27.57	27.57	27.57	27.57	27.57	27.57	27.57	27.57
29.98	29.98	29.98	29.98	29.98	29.98	29.98	29.98	29.98	29.98	29.98	29.98	29.98	29.98	29.98	29.98
27.09	27.09	27.09	27.09	27.09	27.09	27.09	27.09	27.09	27.09	27.09	27.09	27.09	27.09	27.09	27.09
27.09	27.09	27.09	27.09	27.09	27.09	27.09	27.09	27.09	27.09	27.09	27.09	27.09	27.09	27.09	27.09
28.99	28.99	28.99	28.99	28.99	28.99	28.99	28.99	28.99	28.99	28.99	28.99	28.99	28.99	28.99	28.99
26.48	26.48	26.48	26.48	26.48	26.48	26.48	26.48	26.48	26.48	26.48	26.48	26.48	26.48	26.48	26.48
24.45	24.45	24.45	24.45	24.45	24.45	24.45	24.45	24.45	24.45	24.45	24.45	24.45	24.45	24.45	24.45
23.71	23.71	23.71	23.71	23.71	23.71	23.71	23.71	23.71	23.71	23.71	23.71	23.71	23.71	23.71	23.71
22.9	22.9	22.9	22.9	22.9	22.9	22.9	22.9	22.9	22.9	22.9	22.9	22.9	22.9	22.9	22.9
22.6	22.6	22.6	22.6	22.6	22.6	22.6	22.6	22.6	22.6	22.6	22.6	22.6	22.6	22.6	22.6
24.39	24.39	24.39	24.39	24.39	24.39	24.39	24.39	24.39	24.39	24.39	24.39	24.39	24.39	24.39	24.39
24.07	24.07	24.07	24.07	24.07	24.07	24.07	24.07	24.07	24.07	24.07	24.07	24.07	24.07	24.07	24.07
24.32	24.32	24.32	24.32	24.32	24.32	24.32	24.32	24.32	24.32	24.32	24.32	24.32	24.32	24.32	24.32
23.48	23.48	23.48	23.48	23.48	23.48	23.48	23.48	23.48	23.48	23.48	23.48	23.48	23.48	23.48	23.48
24.48	24.48	24.48	24.48	24.48	24.48	24.48	24.48	24.48	24.48	24.48	24.48	24.48	24.48	24.48	24.48
24.63	24.63	24.63	24.63	24.63	24.63	24.63	24.63	24.63	24.63	24.63	24.63	24.63	24.63	24.63	24.63
37.01	37.01	37.01	37.01	37.01	37.01	37.01	37.01	37.01	37.01	37.01	37.01	37.01	37.01	37.01	37.01
33.36	33.36	33.36	33.36	33.36	33.36	33.36	33.36	33.36	33.36	33.36	33.36	33.36	33.36	33.36	33.36
33.9	33.9	33.9	33.9	33.9	33.9	33.9	33.9	33.9	33.9	33.9	33.9	33.9	33.9	33.9	33.9
41.4	41.4	41.4	41.4	41.4	41.4	41.4	41.4	41.4	41.4	41.4	41.4	41.4	41.4	41.4	41.4
46.26	46.26	46.26	46.26	46.26	46.26	46.26	46.26	46.26	46.26	46.26	46.26	46.26	46.26	46.26	46.26
35.68	35.68	35.68	35.68	35.68	35.68	35.68	35.68	35.68	35.68	35.68	35.68	35.68	35.68	35.68	35.68
34.79	34.79	34.79	34.79	34.79	34.79	34.79	34.79	34.79	34.79	34.79	34.79	34.79	34.79	34.79	34.79
34.68	34.68	34.68	34.68	34.68	34.68	34.68	34.68	34.68	34.68	34.68	34.68	34.68	34.68	34.68	34.68
38.22	38.22	38.22	38.22	38.22	38.22	38.22	38.22	38.22	38.22	38.22	38.22	38.22	38.22	38.22	38.22
39.7	39.7	39.7	39.7	39.7	39.7	39.7	39.7	39.7	39.7	39.7	39.7	39.7	39.7	39.7	39.7
46.82	46.82	46.82	46.82	46.82	46.82	46.82	46.82	46.82	46.82	46.82	46.82	46.82	46.82	46.82	46.82
48.3	48.3	48.3	48.3	48.3	48.3	48.3	48.3	48.3	48.3	48.3	48.3	48.3	48.3	48.3	48.3
46.88	46.88	46.88	46.88	46.88	46.88	46.88	46.88	46.88	46.88	46.88	46.88	46.88	46.88	46.88	46.88
46.02	46.02	46.02	46.02	46.02	46.02	46.02	46.02	46.02	46.02	46.02	46.02	46.02	46.02	46.02	46.02
36.81	36.81	36.81	36.81	36.81	36.81	36.81	36.81	36.81	36.81	36.81	36.81	36.81	36.81	36.81	36.81
29.39	29.39	29.39	29.39	29.39	29.39	29.39	29.39	29.39	29.39	29.39	29.39	29.39	29.39	29.39	29.39
26.19	26.19	26.19	26.19	26.19	26.19	26.19	26.19	26.19	26.19	26.19	26.19	26.19	26.19	26.19	26.19
29.35	29.35	29.35	29.35	29.35	29.35	29.35	29.35	29.35	29.35	29.35	29.35	29.35	29.35	29.35	29.35
32	32	32	32	32	32	32	32	32	32	32	32	32	32	32	32
33.46	33.46	33.46	33.46	33.46	33.46	33.46	33.46	33.46	33.46	33.46	33.46	33.46	33.46	33.46	33.46
37.52	37.52	37.52	37.52	37.52	37.52	37.52	37.52	37.52	37.52	37.52	37.52	37.52	37.52	37.52	37.52
38.3	38.3	38.3	38.3	38.3	38.3	38.3	38.3	38.3	38.3	38.3	38.3	38.3	38.3	38.3	38.3
29.93	29.93	29.93	29.93	29.93	29.93	29.93	29.93	29.93	29.93	29.93	29.93	29.93	29.93	29.93	29.93
25.76	25.76	25.76	25.76	25.76	25.76	25.76	25.76	25.76	25.76	25.76	25.76	25.76	25.76	25.76	25.76
25.41	25.41	25.41	25.41	25.41	25.41	25.41	25.41	25.41	25.41	25.41	25.41	25.41	25.41	25.41	25.41
25.87	25.87	25.87	25.87	25.87	25.87	25.87	25.87	25.87	25.87	25.87	25.87	25.87	25.87	25.87	25.87
28.81	28.81	28.81	28.81	28.81	28.81	28.81	28.81	28.81	28.81	28.81	28.81	28.81	28.81	28.81	28.81
27.21	27.21	27.21	27.21	27.21	27.21	27.21	27.21	27.21	27.21	27.21	27.21	27.21	27.21	27.21	27.21
24.06	24.06	24.06	24.06	24.06	24.06	24.06	24.06	24.06	24.06	24.06	24.06	24.06	24.06	24.06	24.06
27.54	27.54	27.54	27.54	27.54	27.54	27.54	27.54	27.54	27.54	27.54	27.54	27.54	27.54	27.54	27.54
23.92	23.92	23.92	23.92	23.92	23.92	23.92	23.92	23.92	23.92	23.92	23.92	23.92	23.92	23.92	23.92
24.6	24.6	24.6	24.6	24.6	24.6	24.6	24.6	24.6	24.6	24.6	24.6	24.6	24.6	24.6	24.6
25.14	25.14	25.14	25.14	25.14	25.14	25.14	25.14	25.14	25.14	25.14	25.14	25.14	25.14	25.14	25.14
20.26	20.26	20.26	20.26	20.26	20.26	20.26	20.26	20.26	20.26	20.26	20.26	20.26	20.26	20.26	20.26
18.13	18.13	18.13	18.13	18.13	18.13	18.13	18.13	18.13	18.13	18.13	18.13	18.13	18.13	18.13	18.13
19.86	19.86	19.86	19.86	19.86	19.86	19.86	19.86	19.86	19.86	19.86	19.86	19.86	19.86	19.86	19.86
19.02	19.02	19.02	19.02	19.02	19.02	19.02	19.02	19.02	19.02	19.02	19.02	19.02	19.02	19.02	19.02
19.47	19.47	19.47	19.47	19.47	19.47	19.47	19.47	19.47	19.47	19.47	19.47	19.47	19.47	19.47	19.47
20.81	20.81	20.81	20.81	20.81	20.81	20.81	20.81	20.81	20.81	20.81	20.81	20.81	20.81	20.81	20.81
26.96	26.96	26.96	26.96	26.96	26.96	26.96	26.96	26.96	26.96	26.96	26.96	26.96	26.96	26.96	26.96
27.06	27.06	27.06	27.06	27.06	27.06	27.06	27.06	27.06	27.06	27.06	27.06	27.06	27.06	27.06	27.06
26.08	26.08	26.08	26.08	26.08	26.08	26.08	26.08	26.08	26.08	26.08	26.08	26.08	26.08	26.08	26.08
28.33	28.33	28.33	28.33	28.33	28.33	28.33	28.33	28.33	28.33	28.33	28.33	28.33	28.33	28.33	28.33
30.97	30.97	30.97	30.97	30.97	30.97	30.97	30.97	30.97	30.97	30.97	30.97	30.97	30.97	30.97	30.97
25.33	25.33	25.33	25.33	25.33	25.33	25.33	25.33	25.33	25.33	25.33	25.33	25.33	25.33	25.33	25.33
23.17	23.17	23.17	23.17	23.17	23.17	23.17	23.17	23.17	23.17	23.17	23.17	23.17	23.17	23.17	23.17
21.44	21.44	21.44	21.44	21.44	21.44	21.44	21.44	21.44	21.44	21.44	21.44	21.44	21.44	21.44	21.44
21.6	21.6	21.6	21.6	21.6	21.6	21.6	21.6	21.6	21.6	21.6	21.6	21.6	21.6	21.6	21.6
20.74	20.74	20.74	20.74	20.74	20.74	20.74	20.74	20.74	20.74	20.74	20.74	20.74	20.74	20.74	20.74
20.52	20.52	20.52	20.52	20.52	20.52	20.52	20.52	20.52	20.52	20.52	20.52	20.52	20.52	20.52	20.52
19.61	19.61	19.61	19.61	19.61	19.61	19.61	19.61	19.61	19.61	19.61	19.61	19.61	19.61	19.61	19.61
19.13	19.13	19.13	19.13	19.13	19.13	19.13	19.13	19.13	19.13	19.13	19.13	19.13	19.13	19.13	19.13
18.7	18.7	18.7	18.7	18.7	18.7	18.7	18.7	18.7	18.7	18.7	18.7	18.7	18.7	18.7	18.7
17.02	17.02	17.02	17.02	17.02	17.02	17.02	17.02	17.02	17.02	17.02	17.02	17.02	17.02	17.02	17.02
17.15	17.15	17.15	17.15	17.15	17.15	17.15	17.15	17.15	17.15	17.15	17.15	17.15	17.15	17.15	17.15
17.73	17.73	17.73	17.73	17.73	17.73	17.73	17.73	17.73	17.73	17.73	17.73	17.73	17.73	17.73	17.73
18.03	18.03	18.03	18.03	18.03	18.03	18.03	18.03	18.03	18.03	18.03	18.03	18.03	18.03	18.03	18.03
18.64	18.64	18.64	18.64	18.64	18.64	18.64	18.64	18.64	18.64	18.64	18.64	18.64	18.64	18.64	18.64
19.26	19.26	19.26	19.26	19.26	19.26	19.26	19.26	19.26	19.26	19.26	19.26	19.26	19.26	19.26	19.26
18.66	18.66	18.66	18.66	18.66	18.66	18.66	18.66	18.66	18.66	18.66	18.66	18.66	18.66	18.66	18.66
20.61	20.61	20.61	20.61	20.61	20.61	20.61	20.61	20.61	20.61	20.61	20.61	20.61	20.61	20.61	20.61
19.84	19.84	19.84	19.84	19.84	19.84	19.84	19.84	19.84	19.84	19.84	19.84	19.84	19.84	19.84	19.84
18.79	18.79	18.79	18.79	18.79	18.79	18.79	18.79	18.79	18.79	18.79	18.79	18.79	18.79	18.79	18.79
20.13	20.13	20.13	20.13	20.13	20.13	20.13	20.13	20.13	20.13	20.13	20.13	20.13	20.13	20.13	20.13
18.49	18.49	18.49	18.49	18.49	18.49	18.49	18.49	18.49	18.49	18.49	18.49	18.49	18.49	18.49	18.49
15.65	15.65	15.65	15.65	15.65	15.65	15.65	15.65	15.65	15.65	15.65	15.65	15.65	15.65	15.65	15.65
14.9	14.9	14.9	14.9	14.9	14.9	14.9	14.9	14.9	14.9	14.9	14.9	14.9	14.9	14.9	14.9
18.16	18.16	18.16	18.16	18.16	18.16	18.16	18.16	18.16	18.16	18.16	18.16	18.16	18.16	18.16	18.16
22.15	22.15	22.15	22.15	22.15	22.15	22.15	22.15	22.15	22.15	22.15	22.15	22.15	22.15	22.15	22.15
22.8	22.8	22.8	22.8	22.8	22.8	22.8	22.8	22.8	22.8	22.8	22.8	22.8	22.8	22.8	22.8
24.77	24.77	24.77	24.77	24.77	24.77	24.77	24.77	24.77	24.77	24.77	24.77	24.77	24.77	24.77	24.77
24.86	24.86	24.86	24.86	24.86	24.86	24.86	24.86	24.86	24.86	24.86	24.86	24.86	24.86	24.86	24.86
28.61	28.61	28.61	28.61	28.61	28.61	28.61	28.61	28.61	28.61	28.61	28.61	28.61	28.61	28.61	28.61
24.81	24.81	24.81	24.81	24.81	24.81	24.81	24.81	24.81	24.81	24.81	24.81	24.81	24.81	24.81	24.81
22.09	22.09	22.09	22.09	22.09	22.09	22.09	22.09	22.09	22.09	22.09	22.09	22.09	22.09	22.09	22.09
19.84	19.84	19.84	19.84	19.84	19.84	19.84	19.84	19.84	19.84	19.84	19.84	19.84	19.84	19.84	19.84
18.48	18.48	18.48	18.48	18.48	18.48	18.48	18.48	18.48	18.48	18.48	18.48	18.48	18.48	18.48	18.48
17.44	17.44	17.44	17.44	17.44	17.44	17.44	17.44	17.44	17.44	17.44	17.44	17.44	17.44	17.44	17.44
17.33	17.33	17.33	17.33	17.33	17.33	17.33	17.33	17.33	17.33	17.33	17.33	17.33	17.33	17.33	17.33
17.45	17.45	17.45	17.45	17.45	17.45	17.45	17.45	17.45	17.45	17.45	17.45	17.45	17.45	17.45	17.45
15.91	15.91	15.91	15.91	15.91	15.91	15.91	15.91	15.91	15.91	15.91	15.91	15.91	15.91	15.91	15.91
16.4	16.4	16.4	16.4	16.4	16.4	16.4	16.4	16.4	16.4	16.4	16.4	16.4	16.4	16.4	16.4
15.15	15.15	15.15	15.15	15.15	15.15	15.15	15.15	15.15	15.15	15.15	15.15	15.15	15.15	15.15	15.15
14.02	14.02	14.02	14.02	14.02	14.02	14.02	14.02	14.02	14.02	14.02	14.02	14.02	14.02	14.02	14.02
13.3	13.3	13.3	13.3	13.3	13.3	13.3	13.3	13.3	13.3	13.3	13.3	13.3	13.3	13.3	13.3
13.99	13.99	13.99	13.99	13.99	13.99	13.99	13.99	13.99	13.99	13.99	13.99	13.99	13.99	13.99	13.99
13.78	13.78	13.78	13.78	13.78	13.78	13.78	13.78	13.78	13.78	13.78	13.78	13.78	13.78	13.78	13.78
14.55	14.55	14.55	14.55	14.55	14.55	14.55	14.55	14.55	14.55	14.55	14.55	14.55	14.55	14.55	14.55
15.95	15.95	15.95	15.95	15.95	15.95	15.95	15.95	15.95	15.95	15.95	15.95	15.95	15.95	15.95	15.95
17.39	17.39	17.39	17.39	17.39	17.39	17.39	17.39	17.39	17.39	17.39	17.39	17.39	17.39	17.39	17.39
18.72	18.72	18.72	18.72	18.72	18.72	18.72	18.72	18.72	18.72	18.72	18.72	18.72	18.72	18.72	18.72
19.11	19.11	19.11	19.11	19.11	19.11	19.11	19.11	19.11	19.11	19.11	19.11	19.11	19.11	19.11	19.11
20.26	20.26	20.26	20.26	20.26	20.26	20.26	20.26	20.26	20.26	20.26	20.26	20.26	20.26	20.26	20.26
21.64	21.64	21.64	21.64	21.64	21.64	21.64	21.64	21.64	21.64	21.64	21.64	21.64	21.64	21.64	21.64
23.13	23.13	23.13	23.13	23.13	23.13	23.13	23.13	23.13	23.13	23.13	23.13	23.13	23.13	23.13	23.13
21.86	21.86	21.86	21.86	21.86	21.86	21.86	21.86	21.86	21.86	21.86	21.86	21.86	21.86	21.86	21.86
19.4	19.4	19.4	19.4	19.4	19.4	19.4	19.4	19.4	19.4	19.4	19.4	19.4	19.4	19.4	19.4
18.68	18.68	18.68	18.68	18.68	18.68	18.68	18.68	18.68	18.68	18.68	18.68	18.68	18.68	18.68	18.68
19.71	19.71	19.71	19.71	19.71	19.71	19.71	19.71	19.71	19.71	19.71	19.71	19.71	19.71	19.71	19.71
17.58	17.58	17.58	17.58	17.58	17.58	17.58	17.58	17.58	17.58	17.58	17.58	17.58	17.58	17.58	17.58
18.64	18.64	18.64	18.64	18.64	18.64	18.64	18.64	18.64	18.64	18.64	18.64	18.64	18.64	18.64	18.64
18.23	18.23	18.23	18.23	18.23	18.23	18.23	18.23	18.23	18.23	18.23	18.23	18.23	18.23	18.23	18.23
17.07	17.07	17.07	17.07	17.07	17.07	17.07	17.07	17.07	17.07	17.07	17.07	17.07	17.07	17.07	17.07
16.45	16.45	16.45	16.45	16.45	16.45	16.45	16.45	16.45	16.45	16.45	16.45	16.45	16.45	16.45	16.45
15.4	15.4	15.4	15.4	15.4	15.4	15.4	15.4	15.4	15.4	15.4	15.4	15.4	15.4	15.4	15.4
13.7	13.7	13.7	13.7	13.7	13.7	13.7	13.7	13.7	13.7	13.7	13.7	13.7	13.7	13.7	13.7
13.92	13.92	13.92	13.92	13.92	13.92	13.92	13.92	13.92	13.92	13.92	13.92	13.92	13.92	13.92	13.92
13.51	13.51	13.51	13.51	13.51	13.51	13.51	13.51	13.51	13.51	13.51	13.51	13.51	13.51	13.51	13.51
13.49	13.49	13.49	13.49	13.49	13.49	13.49	13.49	13.49	13.49	13.49	13.49	13.49	13.49	13.49	13.49
13.57	13.57	13.57	13.57	13.57	13.57	13.57	13.57	13.57	13.57	13.57	13.57	13.57	13.57	13.57	13.57
11.64	11.64	11.64	11.64	11.64	11.64	11.64	11.64	11.64	11.64	11.64	11.64	11.64	11.64	11.64	11.64
11.27	11.27	11.27	11.27	11.27	11.27	11.27	11.27	11.27	11.27	11.27	11.27	11.27	11.27	11.27	11.27
11.4	11.4	11.4	11.4	11.4	11.4	11.4	11.4	11.4	11.4	11.4	11.4	11.4	11.4	11.4	11.4
11.36	11.36	11.36	11.36	11.36	11.36	11.36	11.36	11.36	11.36	11.36	11.36	11.36	11.36	11.36	11.36
11.33	11.33	11.33	11.33	11.33	11.33	11.33	11.33	11.33	11.33	11.33	11.33	11.33	11.33	11.33	11.33
11.61	11.61	11.61	11.61	11.61	11.61	11.61	11.61	11.61	11.61	11.61	11.61	11.61	11.61	11.61	11.61
12.41	12.41	12.41	12.41	12.41	12.41	12.41	12.41	12.41	12.41	12.41	12.41	12.41	12.41	12.41	12.41
13.32	13.32	13.32	13.32	13.32	13.32	13.32	13.32	13.32	13.32	13.32	13.32	13.32	13.32	13.32	13.32
14.23	14.23	14.23	14.23	14.23	14.23	14.23	14.23	14.23	14.23	14.23	14.23	14.23	14.23	14.23	14.23
13.59	13.59	13.59	13.59	13.59	13.59	13.59	13.59	13.59	13.59	13.59	13.59	13.59	13.59	13.59	13.59
13.38	13.38	13.38	13.38	13.38	13.38	13.38	13.38	13.38	13.38	13.38	13.38	13.38	13.38	13.38	13.38
12.79	12.79	12.79	12.79	12.79	12.79	12.79	12.79	12.79	12.79	12.79	12.79	12.79	12.79	12.79	12.79
12.76	12.76	12.76	12.76	12.76	12.76	12.76	12.76	12.76	12.76	12.76	12.76	12.76	12.76	12.76	12.76
12.84	12.84	12.84	12.84	12.84	12.84	12.84	12.84	12.84	12.84	12.84	12.84	12.84	12.84	12.84	12.84
13.99	13.99	13.99	13.99	13.99	13.99	13.99	13.99	13.99	13.99	13.99	13.99	13.99	13.99	13.99	13.99
15.42	15.42	15.42	15.42	15.42	15.42	15.42	15.42	15.42	15.42	15.42	15.42	15.42	15.42	15.42	15.42
15.12	15.12	15.12	15.12	15.12	15.12	15.12	15.12	15.12	15.12	15.12	15.12	15.12	15.12	15.12	15.12
14.36	14.36	14.36	14.36	14.36	14.36	14.36	14.36	14.36	14.36	14.36	14.36	14.36	14.36	14.36	14.36
15.08	15.08	15.08	15.08	15.08	15.08	15.08	15.08	15.08	15.08	15.08	15.08	15.08	15.08	15.08	15.08
14.86	14.86	14.86	14.86	14.86	14.86	14.86	14.86	14.86	14.86	14.86	14.86	14.86	14.86	14.86	14.86
15.37	15.37	15.37	15.37	15.37	15.37	15.37	15.37	15.37	15.37	15.37	15.37	15.37	15.37	15.37	15.37
15.47	15.47	15.47	15.47	15.47	15.47	15.47	15.47	15.47	15.47	15.47	15.47	15.47	15.47	15.47	15.47
17.45	17.45	17.45	17.45	17.45	17.45	17.45	17.45	17.45	17.45	17.45	17.45	17.45	17.45	17.45	17.45
17.07	17.07	17.07	17.07	17.07	17.07	17.07	17.07	17.07	17.07	17.07	17.07	17.07	17.07	17.07	17.07
16.84	16.84	16.84	16.84	16.84	16.84	16.84	16.84	16.84	16.84	16.84	16.84	16.84	16.84	16.84	16.84
17.68	17.68	17.68	17.68	17.68	17.68	17.68	17.68	17.68	17.68	17.68	17.68	17.68	17.68	17.68	17.68
18.87	18.87	18.87	18.87	18.87	18.87	18.87	18.87	18.87	18.87	18.87	18.87	18.87	18.87	18.87	18.87
20.14	20.14	20.14	20.14	20.14	20.14	20.14	20.14	20.14	20.14	20.14	20.14	20.14	20.14	20.14	20.14
21.59	21.59	21.59	21.59	21.59	21.59	21.59	21.59	21.59	21.59	21.59	21.59	21.59	21.59	21.59	21.59
22.26	22.26	22.26	22.26	22.26	22.26	22.26	22.26	22.26	22.26	22.26	22.26	22.26	22.26	22.26	22.26
19.62	19.62	19.62	19.62	19.62	19.62	19.62	19.62	19.62	19.62	19.62	19.62	19.62	19.62	19.62	19.62
21.8	21.8	21.8	21.8	21.8	21.8	21.8	21.8	21.8	21.8	21.8	21.8	21.8	21.8	21.8	21.8
23.21	23.21	23.21	23.21	23.21	23.21	23.21	23.21	23.21	23.21	23.21	23.21	23.21	23.21	23.21	23.21
23.77	23.77	23.77	23.77	23.77	23.77	23.77	23.77	23.77	23.77	23.77	23.77	23.77	23.77	23.77	23.77
18.52	18.52	18.52	18.52	18.52	18.52	18.52	18.52	18.52	18.52	18.52	18.52	18.52	18.52	18.52	18.52
16.78	16.78	16.78	16.78	16.78	16.78	16.78	16.78	16.78	16.78	16.78	16.78	16.78	16.78	16.78	16.78
13.13	13.13	13.13	13.13	13.13	13.13	13.13	13.13	13.13	13.13	13.13	13.13	13.13	13.13	13.13	13.13
11.36	11.36	11.36	11.36	11.36	11.36	11.36	11.36	11.36	11.36	11.36	11.36	11.36	11.36	11.36	11.36
11.22	11.22	11.22	11.22	11.22	11.22	11.22	11.22	11.22	11.22	11.22	11.22	11.22	11.22	11.22	11.22
14.39	14.39	14.39	14.39	14.39	14.39	14.39	14.39	14.39	14.39	14.39	14.39	14.39	14.39	14.39	14.39
11.08	11.08	11.08	11.08	11.08	11.08	11.08	11.08	11.08	11.08	11.08	11.08	11.08	11.08	11.08	11.08
10.58	10.58	10.58	10.58	10.58	10.58	10.58	10.58	10.58	10.58	10.58	10.58	10.58	10.58	10.58	10.58
12.17	12.17	12.17	12.17	12.17	12.17	12.17	12.17	12.17	12.17	12.17	12.17	12.17	12.17	12.17	12.17
15.59	15.59	15.59	15.59	15.59	15.59	15.59	15.59	15.59	15.59	15.59	15.59	15.59	15.59	15.59	15.59
10.75	10.75	10.75	10.75	10.75	10.75	10.75	10.75	10.75	10.75	10.75	10.75	10.75	10.75	10.75	10.75
10.52	10.52	10.52	10.52	10.52	10.52	10.52	10.52	10.52	10.52	10.52	10.52	10.52	10.52	10.52	10.52
10.77	10.77	10.77	10.77	10.77	10.77	10.77	10.77	10.77	10.77	10.77	10.77	10.77	10.77	10.77	10.77
10.5	10.5	10.5	10.5	10.5	10.5	10.5	10.5	10.5	10.5	10.5	10.5	10.5	10.5	10.5	10.5
10.17	10.17	10.17	10.17	10.17	10.17	10.17	10.17	10.17	10.17	10.17	10.17	10.17	10.17	10.17	10.17
9.96	9.96	9.96	9.96	9.96	9.96	9.96	9.96	9.96	9.96	9.96	9.96	9.96	9.96	9.96	9.96
9.92	9.92	9.92	9.92	9.92	9.92	9.92	9.92	9.92	9.92	9.92	9.92	9.92	9.92	9.92	9.92
9.48	9.48	9.48	9.48	9.48	9.48	9.48	9.48	9.48	9.48	9.48	9.48	9.48	9.48	9.48	9.48
9.11	9.11	9.11	9.11	9.11	9.11	9.11	9.11	9.11	9.11	9.11	9.11	9.11	9.11	9.11	9.11
8.67	8.67	8.67	8.67	8.67	8.67	8.67	8.67	8.67	8.67	8.67	8.67	8.67	8.67	8.67	8.67
8.97	8.97	8.97	8.97	8.97	8.97	8.97	8.97	8.97	8.97	8.97	8.97	8.97	8.97	8.97	8.97
8.88	8.88	8.88	8.88	8.88	8.88	8.88	8.88	8.88	8.88	8.88	8.88	8.88	8.88	8.88	8.88
9.02	9.02	9.02	9.02	9.02	9.02	9.02	9.02	9.02	9.02	9.02	9.02	9.02	9.02	9.02	9.02
8.94	8.94	8.94	8.94	8.94	8.94	8.94	8.94	8.94	8.94	8.94	8.94	8.94	8.94	8.94	8.94
8.59	8.59	8.59	8.59	8.59	8.59	8.59	8.59	8.59	8.59	8.59	8.59	8.59	8.59	8.59	8.59
9.04	9.04	9.04	9.04	9.04	9.04	9.04	9.04	9.04	9.04	9.04	9.04	9.04	9.04	9.04	9.04
8.62	8.62	8.62	8.62	8.62	8.62	8.62	8.62	8.62	8.62	8.62	8.62	8.62	8.62	8.62	8.62
8.73	8.73	8.73	8.73	8.73	8.73	8.73	8.73	8.73	8.73	8.73	8.73	8.73	8.73	8.73	8.73
8.73	8.73	8.73	8.73	8.73	8.73	8.73	8.73	8.73	8.73	8.73	8.73	8.73	8.73	8.73	8.73
8.66	8.66	8.66	8.66	8.66	8.66	8.66	8.66	8.66	8.66	8.66	8.66	8.66	8.66	8.66	8.66
8.58	8.58	8.58	8.58	8.58	8.58	8.58	8.58	8.58	8.58	8.58	8.58	8.58	8.58	8.58	8.58
8.58	8.58	8.58	8.58	8.58	8.58	8.58	8.58	8.58	8.58	8.58	8.58	8.58	8.58	8.58	8.58
8.5	8.5	8.5	8.5	8.5	8.5	8.5	8.5	8.5	8.5	8.5	8.5	8.5	8.5	8.5	8.5
8.51	8.51	8.51	8.51	8.51	8.51	8.51	8.51	8.51	8.51	8.51	8.51	8.51	8.51	8.51	8.51
8.34	8.34	8.34	8.34	8.34	8.34	8.34	8.34	8.34	8.34	8.34	8.34	8.34	8.34	8.34	8.34
8.55	8.55	8.55	8.55	8.55	8.55	8.55	8.55	8.55	8.55	8.55	8.55	8.55	8.55	8.55	8.55
8.52	8.52	8.52	8.52	8.52	8.52	8.52	8.52	8.52	8.52	8.52	8.52	8.52	8.52	8.52	8.52
8.51	8.51	8.51	8.51	8.51	8.51	8.51	8.51	8.51	8.51	8.51	8.51	8.51	8.51	8.51	8.51
8.74	8.74	8.74	8.74	8.74	8.74	8.74	8.74	8.74	8.74	8.74	8.74	8.74	8.74	8.74	8.74
8.25	8.25	8.25	8.25	8.25	8.25	8.25	8.25	8.25	8.25	8.25	8.25	8.25	8.25	8.25	8.25
8.44	8.44	8.44	8.44	8.44	8.44	8.44	8.44	8.44	8.44	8.44	8.44	8.44	8.44	8.44	8.44
8.7	8.7	8.7	8.7	8.7	8.7	8.7	8.7	8.7	8.7	8.7	8.7	8.7	8.7	8.7	8.7
9.06	9.06	9.06	9.06	9.06	9.06	9.06	9.06	9.06	9.06	9.06	9.06	9.06	9.06	9.06	9.06
8.78	8.78	8.78	8.78	8.78	8.78	8.78	8.78	8.78	8.78	8.78	8.78	8.78	8.78	8.78	8.78
8.87	8.87	8.87	8.87	8.87	8.87	8.87	8.87	8.87	8.87	8.87	8.87	8.87	8.87	8.87	8.87
9.32	9.32	9.32	9.32	9.32	9.32	9.32	9.32	9.32	9.32	9.32	9.32	9.32	9.32	9.32	9.32
9.94	9.94	9.94	9.94	9.94	9.94	9.94	9.94	9.94	9.94	9.94	9.94	9.94	9.94	9.94	9.94
9.53	9.53	9.53	9.53	9.53	9.53	9.53	9.53	9.53	9.53	9.53	9.53	9.53	9.53	9.53	9.53
9.93	9.93	9.93	9.93	9.93	9.93	9.93	9.93	9.93	9.93	9.93	9.93	9.93	9.93	9.93	9.93
8.98	8.98	8.98	8.98	8.98	8.98	8.98	8.98	8.98	8.98	8.98	8.98	8.98	8.98	8.98	8.98
8.38	8.38	8.38	8.38	8.38	8.38	8.38	8.38	8.38	8.38	8.38	8.38	8.38	8.38	8.38	8.38
8.5	8.5	8.5	8.5	8.5	8.5	8.5	8.5	8.5	8.5	8.5	8.5	8.5	8.5	8.5	8.5
9.05	9.05	9.05	9.05	9.05	9.05	9.05	9.05	9.05	9.05	9.05	9.05	9.05	9.05	9.05	9.05
9.2	9.2	9.2	9.2	9.2	9.2	9.2	9.2	9.2	9.2	9.2	9.2	9.2	9.2	9.2	9.2
9.56	9.56	9.56	9.56	9.56	9.56	9.56	9.56	9.56	9.56	9.56	9.56	9.56	9.56	9.56	9.56
9.94	9.94	9.94	9.94	9.94	9.94	9.94	9.94	9.94	9.94	9.94	9.94	9.94	9.94	9.94	9.94
9.55	9.55	9.55	9.55	9.55	9.55	9.55	9.55	9.55	9.55	9.55	9.55	9.55	9.55	9.55	9.55
9.33	9.33	9.33	9.33	9.33	9.33	9.33	9.33	9.33	9.33	9.33	9.33	9.33	9.33	9.33	9.33
9.64	9.64	9.64	9.64	9.64	9.64	9.64	9.64	9.64	9.64	9.64	9.64	9.64	9.64	9.64	9.64
9.95	9.95	9.95	9.95	9.95	9.95	9.95	9.95	9.95	9.95	9.95	9.95	9.95	9.95	9.95	9.95
9.92	9.92	9.92	9.92	9.92	9.92	9.92	9.92	9.92	9.92	9.92	9.92	9.92	9.92	9.92	9.92
9.95	9.95	9.95	9.95	9.95	9.95	9.95	9.95	9.95	9.95	9.95	9.95	9.95	9.95	9.95	9.95
9.66	9.66	9.66	9.66	9.66	9.66	9.66	9.66	9.66	9.66	9.66	9.66	9.66	9.66	9.66	9.66
9.36	9.36	9.36	9.36	9.36	9.36	9.36	9.36	9.36	9.36	9.36	9.36	9.36	9.36	9.36	9.36
8.93	8.93	8.93	8.93	8.93	8.93	8.93	8.93	8.93	8.93	8.93	8.93	8.93	8.93	8.93	8.93
8.77	8.77	8.77	8.77	8.77	8.77	8.77	8.77	8.77	8.77	8.77	8.77	8.77	8.77	8.77	8.77
9.03	9.03	9.03	9.03	9.03	9.03	9.03	9.03	9.03	9.03	9.03	9.03	9.03	9.03	9.03	9.03
9.14	9.14	9.14	9.14	9.14	9.14	9.14	9.14	9.14	9.14	9.14	9.14	9.14	9.14	9.14	9.14
9.28	9.28	9.28	9.28	9.28	9.28	9.28	9.28	9.28	9.28	9.28	9.28	9.28	9.28	9.28	9.28
9.85	9.85	9.85	9.85	9.85	9.85	9.85	9.85	9.85	9.85	9.85	9.85	9.85	9.85	9.85	9.85
10.09	10.09	10.09	10.09	10.09	10.09	10.09	10.09	10.09	10.09	10.09	10.09	10.09	10.09	10.09	10.09
9.94	9.94	9.94	9.94	9.94	9.94	9.94	9.94	9.94	9.94	9.94	9.94	9.94	9.94	9.94	9.94
9.73	9.73	9.73	9.73	9.73	9.73	9.73	9.73	9.73	9.73	9.73	9.73	9.73	9.73	9.73	9.73
10.13	10.13	10.13	10.13	10.13	10.13	10.13	10.13	10.13	10.13	10.13	10.13	10.13	10.13	10.13	10.13
10	10	10	10	10	10	10	10	10	10	10	10	10	10	10	10
10.34	10.34	10.34	10.34	10.34	10.34	10.34	10.34	10.34	10.34	10.34	10.34	10.34	10.34	10.34	10.34
9.48	9.48	9.48	9.48	9.48	9.48	9.48	9.48	9.48	9.48	9.48	9.48	9.48	9.48	9.48	9.48
9.49	9.49	9.49	9.49	9.49	9.49	9.49	9.49	9.49	9.49	9.49	9.49	9.49	9.49	9.49	9.49
9.55	9.55	9.55	9.55	9.55	9.55	9.55	9.55	9.55	9.55	9.55	9.55	9.55	9.55	9.55	9.55
8.99	8.99	8.99	8.99	8.99	8.99	8.99	8.99	8.99	8.99	8.99	8.99	8.99	8.99	8.99	8.99
9.38	9.38	9.38	9.38	9.38	9.38	9.38	9.38	9.38	9.38	9.38	9.38	9.38	9.38	9.38	9.38
10.37	10.37	10.37	10.37	10.37	10.37	10.37	10.37	10.37	10.37	10.37	10.37	10.37	10.37	10.37	10.37
10.68	10.68	10.68	10.68	10.68	10.68	10.68	10.68	10.68	10.68	10.68	10.68	10.68	10.68	10.68	10.68
10.64	10.64	10.64	10.64	10.64	10.64	10.64	10.64	10.64	10.64	10.64	10.64	10.64	10.64	10.64	10.64
10.64	10.64	10.64	10.64	10.64	10.64	10.64	10.64	10.64	10.64	10.64	10.64	10.64	10.64	10.64	10.64
10.64	10.64	10.64	10.64	10.64	10.64	10.64	10.64	10.64	10.64	10.64	10.64	10.64	10.64	10.64	10.64
12.34	12.34	12.34	12.34	12.34	12.34	12.34	12.34	12.34	12.34	12.34	12.34	12.34	12.34	12.34	12.34
14.56	14.56	14.56	14.56	14.56	14.56	14.56	14.56	14.56	14.56	14.56	14.56	14.56	14.56	14.56	14.56
16.38	16.38	16.38	16.38	16.38	16.38	16.38	16.38	16.38	16.38	16.38	16.38	16.38	16.38	16.38	16.38
16.64	16.64	16.64	16.64	16.64	16.64	16.64	16.64	16.64	16.64	16.64	16.64	16.64	16.64	16.64	16.64
16.12	16.12	16.12	16.12	16.12	16.12	16.12	16.12	16.12	16.12	16.12	16.12	16.12	16.12	16.12	16.12
16.85	16.85	16.85	16.85	16.85	16.85	16.85	16.85	16.85	16.85	16.85	16.85	16.85	16.85	16.85	16.85
16.04	16.04	16.04	16.04	16.04	16.04	16.04	16.04	16.04	16.04	16.04	16.04	16.04	16.04	16.04	16.04
13.48	13.48	13.48	13.48	13.48	13.48	13.48	13.48	13.48	13.48	13.48	13.48	13.48	13.48	13.48	13.48
11.4	11.4	11.4	11.4	11.4	11.4	11.4	11.4	11.4	11.4	11.4	11.4	11.4	11.4	11.4	11.4
11.1	11.1	11.1	11.1	11.1	11.1	11.1	11.1	11.1	11.1	11.1	11.1	11.1	11.1	11.1	11.1
10.73	10.73	10.73	10.73	10.73	10.73	10.73	10.73	10.73	10.73	10.73	10.73	10.73	10.73	10.73	10.73
10.35	10.35	10.35	10.35	10.35	10.35	10.35	10.35	10.35	10.35	10.35	10.35	10.35	10.35	10.35	10.35
9.92	9.92	9.92	9.92	9.92	9.92	9.92	9.92	9.92	9.92	9.92	9.92	9.92	9.92	9.92	9.92
10.49	10.49	10.49	10.49	10.49	10.49	10.49	10.49	10.49	10.49	10.49	10.49	10.49	10.49	10.49	10.49
10.26	10.26	10.26	10.26	10.26	10.26	10.26	10.26	10.26	10.26	10.26	10.26	10.26	10.26	10.26	10.26
10.72	10.72	10.72	10.72	10.72	10.72	10.72	10.72	10.72	10.72	10.72	10.72	10.72	10.72	10.72	10.72
12.26	12.26	12.26	12.26	12.26	12.26	12.26	12.26	12.26	12.26	12.26	12.26	12.26	12.26	12.26	12.26
14.76	14.76	14.76	14.76	14.76	14.76	14.76	14.76	14.76	14.76	14.76	14.76	14.76	14.76	14.76	14.76
15.72	15.72	15.72	15.72	15.72	15.72	15.72	15.72	15.72	15.72	15.72	15.72	15.72	15.72	15.72	15.72
16.35	16.35	16.35	16.35	16.35	16.35	16.35	16.35	16.35	16.35	16.35	16.35	16.35	16.35	16.35	16.35
15.77	15.77	15.77	15.77	15.77	15.77	15.77	15.77	15.77	15.77	15.77	15.77	15.77	15.77	15.77	15.77
15.64	15.64	15.64	15.64	15.64	15.64	15.64	15.64	15.64	15.64	15.64	15.64	15.64	15.64	15.64	15.64
16.44	16.44	16.44	16.44	16.44	16.44	16.44	16.44	16.44	16.44	16.44	16.44	16.44	16.44	16.44	16.44
16.26	16.26	16.26	16.26	16.26	16.26	16.26	16.26	16.26	16.26	16.26	16.26	16.26	16.26	16.26	16.26
14.66	14.66	14.66	14.66	14.66	14.66	14.66	14.66	14.66	14.66	14.66	14.66	14.66	14.66	14.66	14.66
14.21	14.21	14.21	14.21	14.21	14.21	14.21	14.21	14.21	14.21	14.21	14.21	14.21	14.21	14.21	14.21
14.42	14.42	14.42	14.42	14.42	14.42	14.42	14.42	14.42	14.42	14.42	14.42	14.42	14.42	14.42	14.42
13.31	13.31	13.31	13.31	13.31	13.31	13.31	13.31	13.31	13.31	13.31	13.31	13.31	13.31	13.31	13.31
12.7	12.7	12.7	12.7	12.7	12.7	12.7	12.7	12.7	12.7	12.7	12.7	12.7	12.7	12.7	12.7
12	12	12	12	12	12	12	12	12	12	12	12	12	12	12	12
12.05	12.05	12.05	12.05	12.05	12.05	12.05	12.05	12.05	12.05	12.05	12.05	12.05	12.05	12.05	12.05
11.75	11.75	11.75	11.75	11.75	11.75	11.75	11.75	11.75	11.75	11.75	11.75	11.75	11.75	11.75	11.75
11.78	11.78	11.78	11.78	11.78	11.78	11.78	11.78	11.78	11.78	11.78	11.78	11.78	11.78	11.78	11.78
11.51	11.51	11.51	11.51	11.51	11.51	11.51	11.51	11.51	11.51	11.51	11.51	11.51	11.51	11.51	11.51
11.19	11.19	11.19	11.19	11.19	11.19	11.19	11.19	11.19	11.19	11.19	11.19	11.19	11.19	11.19	11.19
10.42	10.42	10.42	10.42	10.42	10.42	10.42	10.42	10.42	10.42	10.42	10.42	10.42	10.42	10.42	10.42
10.6	10.6	10.6	10.6	10.6	10.6	10.6	10.6	10.6	10.6	10.6	10.6	10.6	10.6	10.6	10.6
10.49	10.49	10.49	10.49	10.49	10.49	10.49	10.49	10.49	10.49	10.49	10.49	10.49	10.49	10.49	10.49
10.81	10.81	10.81	10.81	10.81	10.81	10.81	10.81	10.81	10.81	10.81	10.81	10.81	10.81	10.81	10.81
10.28	10.28	10.28	10.28	10.28	10.28	10.28	10.28	10.28	10.28	10.28	10.28	10.28	10.28	10.28	10.28
8.69	8.69	8.69	8.69	8.69	8.69	8.69	8.69	8.69	8.69	8.69	8.69	8.69	8.69	8.69	8.69
8.11	8.11	8.11	8.11	8.11	8.11	8.11	8.11	8.11	8.11	8.11	8.11	8.11	8.11	8.11	8.11
7.97	7.97	7.97	7.97	7.97	7.97	7.97	7.97	7.97	7.97	7.97	7.97	7.97	7.97	7.97	7.97
7.64	7.64	7.64	7.64	7.64	7.64	7.64	7.64	7.64	7.64	7.64	7.64	7.64	7.64	7.64	7.64
7.53	7.53	7.53	7.53	7.53	7.53	7.53	7.53	7.53	7.53	7.53	7.53	7.53	7.53	7.53	7.53
7.31	7.31	7.31	7.31	7.31	7.31	7.31	7.31	7.31	7.31	7.31	7.31	7.31	7.31	7.31	7.31
7.38	7.38	7.38	7.38	7.38	7.38	7.38	7.38	7.38	7.38	7.38	7.38	7.38	7.38	7.38	7.38
7.87	7.87	7.87	7.87	7.87	7.87	7.87	7.87	7.87	7.87	7.87	7.87	7.87	7.87	7.87	7.87
9.6	9.6	9.6	9.6	9.6	9.6	9.6	9.6	9.6	9.6	9.6	9.6	9.6	9.6	9.6	9.6
11.07	11.07	11.07	11.07	11.07	11.07	11.07	11.07	11.07	11.07	11.07	11.07	11.07	11.07	11.07	11.07
11.67	11.67	11.67	11.67	11.67	11.67	11.67	11.67	11.67	11.67	11.67	11.67	11.67	11.67	11.67	11.67
11.57	11.57	11.57	11.57	11.57	11.57	11.57	11.57	11.57	11.57	11.57	11.57	11.57	11.57	11.57	11.57
12.46	12.46	12.46	12.46	12.46	12.46	12.46	12.46	12.46	12.46	12.46	12.46	12.46	12.46	12.46	12.46
13.75	13.75	13.75	13.75	13.75	13.75	13.75	13.75	13.75	13.75	13.75	13.75	13.75	13.75	13.75	13.75
13.43	13.43	13.43	13.43	13.43	13.43	13.43	13.43	13.43	13.43	13.43	13.43	13.43	13.43	13.43	13.43
11.02	11.02	11.02	11.02	11.02	11.02	11.02	11.02	11.02	11.02	11.02	11.02	11.02	11.02	11.02	11.02
10.13	10.13	10.13	10.13	10.13	10.13	10.13	10.13	10.13	10.13	10.13	10.13	10.13	10.13	10.13	10.13
9.85	9.85	9.85	9.85	9.85	9.85	9.85	9.85	9.85	9.85	9.85	9.85	9.85	9.85	9.85	9.85
9.66	9.66	9.66	9.66	9.66	9.66	9.66	9.66	9.66	9.66	9.66	9.66	9.66	9.66	9.66	9.66
10.15	10.15	10.15	10.15	10.15	10.15	10.15	10.15	10.15	10.15	10.15	10.15	10.15	10.15	10.15	10.15
10.09	10.09	10.09	10.09	10.09	10.09	10.09	10.09	10.09	10.09	10.09	10.09	10.09	10.09	10.09	10.09
10.04	10.04	10.04	10.04	10.04	10.04	10.04	10.04	10.04	10.04	10.04	10.04	10.04	10.04	10.04	10.04
10.32	10.32	10.32	10.32	10.32	10.32	10.32	10.32	10.32	10.32	10.32	10.32	10.32	10.32	10.32	10.32
10.28	10.28	10.28	10.28	10.28	10.28	10.28	10.28	10.28	10.28	10.28	10.28	10.28	10.28	10.28	10.28
10.01	10.01	10.01	10.01	10.01	10.01	10.01	10.01	10.01	10.01	10.01	10.01	10.01	10.01	10.01	10.01
10.11	10.11	10.11	10.11	10.11	10.11	10.11	10.11	10.11	10.11	10.11	10.11	10.11	10.11	10.11	10.11
9.95	9.95	9.95	9.95	9.95	9.95	9.95	9.95	9.95	9.95	9.95	9.95	9.95	9.95	9.95	9.95
10.07	10.07	10.07	10.07	10.07	10.07	10.07	10.07	10.07	10.07	10.07	10.07	10.07	10.07	10.07	10.07
10.08	10.08	10.08	10.08	10.08	10.08	10.08	10.08	10.08	10.08	10.08	10.08	10.08	10.08	10.08	10.08
10.11	10.11	10.11	10.11	10.11	10.11	10.11	10.11	10.11	10.11	10.11	10.11	10.11	10.11	10.11	10.11
10.64	10.64	10.64	10.64	10.64	10.64	10.64	10.64	10.64	10.64	10.64	10.64	10.64	10.64	10.64	10.64
10.74	10.74	10.74	10.74	10.74	10.74	10.74	10.74	10.74	10.74	10.74	10.74	10.74	10.74	10.74	10.74
9.79	9.79	9.79	9.79	9.79	9.79	9.79	9.79	9.79	9.79	9.79	9.79	9.79	9.79	9.79	9.79
9.56	9.56	9.56	9.56	9.56	9.56	9.56	9.56	9.56	9.56	9.56	9.56	9.56	9.56	9.56	9.56
9.36	9.36	9.36	9.36	9.36	9.36	9.36	9.36	9.36	9.36	9.36	9.36	9.36	9.36	9.36	9.36
9.23	9.23	9.23	9.23	9.23	9.23	9.23	9.23	9.23	9.23	9.23	9.23	9.23	9.23	9.23	9.23
9.21	9.21	9.21	9.21	9.21	9.21	9.21	9.21	9.21	9.21	9.21	9.21	9.21	9.21	9.21	9.21
9.23	9.23	9.23	9.23	9.23	9.23	9.23	9.23	9.23	9.23	9.23	9.23	9.23	9.23	9.23	9.23
9.76	9.76	9.76	9.76	9.76	9.76	9.76	9.76	9.76	9.76	9.76	9.76	9.76	9.76	9.76	9.76
10.5	10.5	10.5	10.5	10.5	10.5	10.5	10.5	10.5	10.5	10.5	10.5	10.5	10.5	10.5	10.5
11.66	11.66	11.66	11.66	11.66	11.66	11.66	11.66	11.66	11.66	11.66	11.66	11.66	11.66	11.66	11.66
12.63	12.63	12.63	12.63	12.63	12.63	12.63	12.63	12.63	12.63	12.63	12.63	12.63	12.63	12.63	12.63
12.49	12.49	12.49	12.49	12.49	12.49	12.49	12.49	12.49	12.49	12.49	12.49	12.49	12.49	12.49	12.49
11.15	11.15	11.15	11.15	11.15	11.15	11.15	11.15	11.15	11.15	11.15	11.15	11.15	11.15	11.15	11.15
10.59	10.59	10.59	10.59	10.59	10.59	10.59	10.59	10.59	10.59	10.59	10.59	10.59	10.59	10.59	10.59
11.28	11.28	11.28	11.28	11.28	11.28	11.28	11.28	11.28	11.28	11.28	11.28	11.28	11.28	11.28	11.28
11.82	11.82	11.82	11.82	11.82	11.82	11.82	11.82	11.82	11.82	11.82	11.82	11.82	11.82	11.82	11.82
11.61	11.61	11.61	11.61	11.61	11.61	11.61	11.61	11.61	11.61	11.61	11.61	11.61	11.61	11.61	11.61
12.03	12.03	12.03	12.03	12.03	12.03	12.03	12.03	12.03	12.03	12.03	12.03	12.03	12.03	12.03	12.03
13	13	13	13	13	13	13	13	13	13	13	13	13	13	13	13
13.58	13.58	13.58	13.58	13.58	13.58	13.58	13.58	13.58	13.58	13.58	13.58	13.58	13.58	13.58	13.58
13.67	13.67	13.67	13.67	13.67	13.67	13.67	13.67	13.67	13.67	13.67	13.67	13.67	13.67	13.67	13.67
14.37	14.37	14.37	14.37	14.37	14.37	14.37	14.37	14.37	14.37	14.37	14.37	14.37	14.37	14.37	14.37
14.54	14.54	14.54	14.54	14.54	14.54	14.54	14.54	14.54	14.54	14.54	14.54	14.54	14.54	14.54	14.54
14.03	14.03	14.03	14.03	14.03	14.03	14.03	14.03	14.03	14.03	14.03	14.03	14.03	14.03	14.03	14.03
13.03	13.03	13.03	13.03	13.03	13.03	13.03	13.03	13.03	13.03	13.03	13.03	13.03	13.03	13.03	13.03
14.27	14.27	14.27	14.27	14.27	14.27	14.27	14.27	14.27	14.27	14.27	14.27	14.27	14.27	14.27	14.27
13.71	13.71	13.71	13.71	13.71	13.71	13.71	13.71	13.71	13.71	13.71	13.71	13.71	13.71	13.71	13.71
13.06	13.06	13.06	13.06	13.06	13.06	13.06	13.06	13.06	13.06	13.06	13.06	13.06	13.06	13.06	13.06
12.08	12.08	12.08	12.08	12.08	12.08	12.08	12.08	12.08	12.08	12.08	12.08	12.08	12.08	12.08	12.08
11.84	11.84	11.84	11.84	11.84	11.84	11.84	11.84	11.84	11.84	11.84	11.84	11.84	11.84	11.84	11.84
15.49	15.49	15.49	15.49	15.49	15.49	15.49	15.49	15.49	15.49	15.49	15.49	15.49	15.49	15.49	15.49
18.71	18.71	18.71	18.71	18.71	18.71	18.71	18.71	18.71	18.71	18.71	18.71	18.71	18.71	18.71	18.71
16.96	16.96	16.96	16.96	16.96	16.96	16.96	16.96	16.96	16.96	16.96	16.96	16.96	16.96	16.96	16.96
16.32	16.32	16.32	16.32	16.32	16.32	16.32	16.32	16.32	16.32	16.32	16.32	16.32	16.32	16.32	16.32
15.69	15.69	15.69	15.69	15.69	15.69	15.69	15.69	15.69	15.69	15.69	15.69	15.69	15.69	15.69	15.69
13.38	13.38	13.38	13.38	13.38	13.38	13.38	13.38	13.38	13.38	13.38	13.38	13.38	13.38	13.38	13.38
13.67	13.67	13.67	13.67	13.67	13.67	13.67	13.67	13.67	13.67	13.67	13.67	13.67	13.67	13.67	13.67
14.48	14.48	14.48	14.48	14.48	14.48	14.48	14.48	14.48	14.48	14.48	14.48	14.48	14.48	14.48	14.48
13.96	13.96	13.96	13.96	13.96	13.96	13.96	13.96	13.96	13.96	13.96	13.96	13.96	13.96	13.96	13.96
12.46	12.46	12.46	12.46	12.46	12.46	12.46	12.46	12.46	12.46	12.46	12.46	12.46	12.46	12.46	12.46
11.58	11.58	11.58	11.58	11.58	11.58	11.58	11.58	11.58	11.58	11.58	11.58	11.58	11.58	11.58	11.58
11.15	11.15	11.15	11.15	11.15	11.15	11.15	11.15	11.15	11.15	11.15	11.15	11.15	11.15	11.15	11.15
11.07	11.07	11.07	11.07	11.07	11.07	11.07	11.07	11.07	11.07	11.07	11.07	11.07	11.07	11.07	11.07
11.28	11.28	11.28	11.28	11.28	11.28	11.28	11.28	11.28	11.28	11.28	11.28	11.28	11.28	11.28	11.28
11.23	11.23	11.23	11.23	11.23	11.23	11.23	11.23	11.23	11.23	11.23	11.23	11.23	11.23	11.23	11.23
11.11	11.11	11.11	11.11	11.11	11.11	11.11	11.11	11.11	11.11	11.11	11.11	11.11	11.11	11.11	11.11
11.01	11.01	11.01	11.01	11.01	11.01	11.01	11.01	11.01	11.01	11.01	11.01	11.01	11.01	11.01	11.01
10.5	10.5	10.5	10.5	10.5	10.5	10.5	10.5	10.5	10.5	10.5	10.5	10.5	10.5	10.5	10.5
10.76	10.76	10.76	10.76	10.76	10.76	10.76	10.76	10.76	10.76	10.76	10.76	10.76	10.76	10.76	10.76
9.81	9.81	9.81	9.81	9.81	9.81	9.81	9.81	9.81	9.81	9.81	9.81	9.81	9.81	9.81	9.81
8.95	8.95	8.95	8.95	8.95	8.95	8.95	8.95	8.95	8.95	8.95	8.95	8.95	8.95	8.95	8.95
8.77	8.77	8.77	8.77	8.77	8.77	8.77	8.77	8.77	8.77	8.77	8.77	8.77	8.77	8.77	8.77
8.66	8.66	8.66	8.66	8.66	8.66	8.66	8.66	8.66	8.66	8.66	8.66	8.66	8.66	8.66	8.66
8.58	8.58	8.58	8.58	8.58	8.58	8.58	8.58	8.58	8.58	8.58	8.58	8.58	8.58	8.58	8.58
9.03	9.03	9.03	9.03	9.03	9.03	9.03	9.03	9.03	9.03	9.03	9.03	9.03	9.03	9.03	9.03
9.14	9.14	9.14	9.14	9.14	9.14	9.14	9.14	9.14	9.14	9.14	9.14	9.14	9.14	9.14	9.14
8.86	8.86	8.86	8.86	8.86	8.86	8.86	8.86	8.86	8.86	8.86	8.86	8.86	8.86	8.86	8.86
9.08	9.08	9.08	9.08	9.08	9.08	9.08	9.08	9.08	9.08	9.08	9.08	9.08	9.08	9.08	9.08
8.65	8.65	8.65	8.65	8.65	8.65	8.65	8.65	8.65	8.65	8.65	8.65	8.65	8.65	8.65	8.65
8.62	8.62	8.62	8.62	8.62	8.62	8.62	8.62	8.62	8.62	8.62	8.62	8.62	8.62	8.62	8.62
8.73	8.73	8.73	8.73	8.73	8.73	8.73	8.73	8.73	8.73	8.73	8.73	8.73	8.73	8.73	8.73
9.22	9.22	9.22	9.22	9.22	9.22	9.22	9.22	9.22	9.22	9.22	9.22	9.22	9.22	9.22	9.22
9.14	9.14	9.14	9.14	9.14	9.14	9.14	9.14	9.14	9.14	9.14	9.14	9.14	9.14	9.14	9.14
10	10	10	10	10	10	10	10	10	10	10	10	10	10	10	10
9.8	9.8	9.8	9.8	9.8	9.8	9.8	9.8	9.8	9.8	9.8	9.8	9.8	9.8	9.8	9.8
9.32	9.32	9.32	9.32	9.32	9.32	9.32	9.32	9.32	9.32	9.32	9.32	9.32	9.32	9.32	9.32
9.51	9.51	9.51	9.51	9.51	9.51	9.51	9.51	9.51	9.51	9.51	9.51	9.51	9.51	9.51	9.51
9.15	9.15	9.15	9.15	9.15	9.15	9.15	9.15	9.15	9.15	9.15	9.15	9.15	9.15	9.15	9.15
8.99	8.99	8.99	8.99	8.99	8.99	8.99	8.99	8.99	8.99	8.99	8.99	8.99	8.99	8.99	8.99
9.33	9.33	9.33	9.33	9.33	9.33	9.33	9.33	9.33	9.33	9.33	9.33	9.33	9.33	9.33	9.33
8.83	8.83	8.83	8.83	8.83	8.83	8.83	8.83	8.83	8.83	8.83	8.83	8.83	8.83	8.83	8.83
8.85	8.85	8.85	8.85	8.85	8.85	8.85	8.85	8.85	8.85	8.85	8.85	8.85	8.85	8.85	8.85
9.18	9.18	9.18	9.18	9.18	9.18	9.18	9.18	9.18	9.18	9.18	9.18	9.18	9.18	9.18	9.18
9.66	9.66	9.66	9.66	9.66	9.66	9.66	9.66	9.66	9.66	9.66	9.66	9.66	9.66	9.66	9.66
9.72	9.72	9.72	9.72	9.72	9.72	9.72	9.72	9.72	9.72	9.72	9.72	9.72	9.72	9.72	9.72
10.68	10.68	10.68	10.68	10.68	10.68	10.68	10.68	10.68	10.68	10.68	10.68	10.68	10.68	10.68	10.68
10.33	10.33	10.33	10.33	10.33	10.33	10.33	10.33	10.33	10.33	10.33	10.33	10.33	10.33	10.33	10.33
10.87	10.87	10.87	10.87	10.87	10.87	10.87	10.87	10.87	10.87	10.87	10.87	10.87	10.87	10.87	10.87
11.01	11.01	11.01	11.01	11.01	11.01	11.01	11.01	11.01	11.01	11.01	11.01	11.01	11.01	11.01	11.01
11.2	11.2	11.2	11.2	11.2	11.2	11.2	11.2	11.2	11.2	11.2	11.2	11.2	11.2	11.2	11.2
11.4	11.4	11.4	11.4	11.4	11.4	11.4	11.4	11.4	11.4	11.4	11.4	11.4	11.4	11.4	11.4
10.46	10.46	10.46	10.46	10.46	10.46	10.46	10.46	10.46	10.46	10.46	10.46	10.46	10.46	10.46	10.46
10.09	10.09	10.09	10.09	10.09	10.09	10.09	10.09	10.09	10.09	10.09	10.09	10.09	10.09	10.09	10.09
10.76	10.76	10.76	10.76	10.76	10.76	10.76	10.76	10.76	10.76	10.76	10.76	10.76	10.76	10.76	10.76
10.01	10.01	10.01	10.01	10.01	10.01	10.01	10.01	10.01	10.01	10.01	10.01	10.01	10.01	10.01	10.01
10.37	10.37	10.37	10.37	10.37	10.37	10.37	10.37	10.37	10.37	10.37	10.37	10.37	10.37	10.37	10.37
11.14	11.14	11.14	11.14	11.14	11.14	11.14	11.14	11.14	11.14	11.14	11.14	11.14	11.14	11.14	11.14
11.33	11.33	11.33	11.33	11.33	11.33	11.33	11.33	11.33	11.33	11.33	11.33	11.33	11.33	11.33	11.33
11.92	11.92	11.92	11.92	11.92	11.92	11.92	11.92	11.92	11.92	11.92	11.92	11.92	11.92	11.92	11.92
12.63	12.63	12.63	12.63	12.63	12.63	12.63	12.63	12.63	12.63	12.63	12.63	12.63	12.63	12.63	12.63
11.84	11.84	11.84	11.84	11.84	11.84	11.84	11.84	11.84	11.84	11.84	11.84	11.84	11.84	11.84	11.84
11.46	11.46	11.46	11.46	11.46	11.46	11.46	11.46	11.46	11.46	11.46	11.46	11.46	11.46	11.46	11.46
11.77	11.77	11.77	11.77	11.77	11.77	11.77	11.77	11.77	11.77	11.77	11.77	11.77	11.77	11.77	11.77
11.44	11.44	11.44	11.44	11.44	11.44	11.44	11.44	11.44	11.44	11.44	11.44	11.44	11.44	11.44	11.44
11.49	11.49	11.49	11.49	11.49	11.49	11.49	11.49	11.49	11.49	11.49	11.49	11.49	11.49	11.49	11.49
11.22	11.22	11.22	11.22	11.22	11.22	11.22	11.22	11.22	11.22	11.22	11.22	11.22	11.22	11.22	11.22
11.21	11.21	11.21	11.21	11.21	11.21	11.21	11.21	11.21	11.21	11.21	11.21	11.21	11.21	11.21	11.21
11.09	11.09	11.09	11.09	11.09	11.09	11.09	11.09	11.09	11.09	11.09	11.09	11.09	11.09	11.09	11.09
11.06	11.06	11.06	11.06	11.06	11.06	11.06	11.06	11.06	11.06	11.06	11.06	11.06	11.06	11.06	11.06
10.46	10.46	10.46	10.46	10.46	10.46	10.46	10.46	10.46	10.46	10.46	10.46	10.46	10.46	10.46	10.46
10.36	10.36	10.36	10.36	10.36	10.36	10.36	10.36	10.36	10.36	10.36	10.36	10.36	10.36	10.36	10.36
10.36	10.36	10.36	10.36	10.36	10.36	10.36	10.36	10.36	10.36	10.36	10.36	10.36	10.36	10.36	10.36
10.22	10.22	10.22	10.22	10.22	10.22	10.22	10.22	10.22	10.22	10.22	10.22	10.22	10.22	10.22	10.22
10.39	10.39	10.39	10.39	10.39	10.39	10.39	10.39	10.39	10.39	10.39	10.39	10.39	10.39	10.39	10.39
10.67	10.67	10.67	10.67	10.67	10.67	10.67	10.67	10.67	10.67	10.67	10.67	10.67	10.67	10.67	10.67
11.24	11.24	11.24	11.24	11.24	11.24	11.24	11.24	11.24	11.24	11.24	11.24	11.24	11.24	11.24	11.24
11.4	11.4	11.4	11.4	11.4	11.4	11.4	11.4	11.4	11.4	11.4	11.4	11.4	11.4	11.4	11.4
11.82	11.82	11.82	11.82	11.82	11.82	11.82	11.82	11.82	11.82	11.82	11.82	11.82	11.82	11.82	11.82
11.19	11.19	11.19	11.19	11.19	11.19	11.19	11.19	11.19	11.19	11.19	11.19	11.19	11.19	11.19	11.19
10.94	10.94	10.94	10.94	10.94	10.94	10.94	10.94	10.94	10.94	10.94	10.94	10.94	10.94	10.94	10.94
11.16	11.16	11.16	11.16	11.16	11.16	11.16	11.16	11.16	11.16	11.16	11.16	11.16	11.16	11.16	11.16
11.07	11.07	11.07	11.07	11.07	11.07	11.07	11.07	11.07	11.07	11.07	11.07	11.07	11.07	11.07	11.07
10.97	10.97	10.97	10.97	10.97	10.97	10.97	10.97	10.97	10.97	10.97	10.97	10.97	10.97	10.97	10.97
11.06	11.06	11.06	11.06	11.06	11.06	11.06	11.06	11.06	11.06	11.06	11.06	11.06	11.06	11.06	11.06
11.01	11.01	11.01	11.01	11.01	11.01	11.01	11.01	11.01	11.01	11.01	11.01	11.01	11.01	11.01	11.01
11.16	11.16	11.16	11.16	11.16	11.16	11.16	11.16	11.16	11.16	11.16	11.16	11.16	11.16	11.16	11.16
11.52	11.52	11.52	11.52	11.52	11.52	11.52	11.52	11.52	11.52	11.52	11.52	11.52	11.52	11.52	11.52
11.24	11.24	11.24	11.24	11.24	11.24	11.24	11.24	11.24	11.24	11.24	11.24	11.24	11.24	11.24	11.24
11.7	11.7	11.7	11.7	11.7	11.7	11.7	11.7	11.7	11.7	11.7	11.7	11.7	11.7	11.7	11.7
12.04	12.04	12.04	12.04	12.04	12.04	12.04	12.04	12.04	12.04	12.04	12.04	12.04	12.04	12.04	12.04
12.18	12.18	12.18	12.18	12.18	12.18	12.18	12.18	12.18	12.18	12.18	12.18	12.18	12.18	12.18	12.18
12.34	12.34	12.34	12.34	12.34	12.34	12.34	12.34	12.34	12.34	12.34	12.34	12.34	12.34	12.34	12.34
12.73	12.73	12.73	12.73	12.73	12.73	12.73	12.73	12.73	12.73	12.73	12.73	12.73	12.73	12.73	12.73
13.02	13.02	13.02	13.02	13.02	13.02	13.02	13.02	13.02	13.02	13.02	13.02	13.02	13.02	13.02	13.02
13.62	13.62	13.62	13.62	13.62	13.62	13.62	13.62	13.62	13.62	13.62	13.62	13.62	13.62	13.62	13.62
14.11	14.11	14.11	14.11	14.11	14.11	14.11	14.11	14.11	14.11	14.11	14.11	14.11	14.11	14.11	14.11
15.02	15.02	15.02	15.02	15.02	15.02	15.02	15.02	15.02	15.02	15.02	15.02	15.02	15.02	15.02	15.02
14.95	14.95	14.95	14.95	14.95	14.95	14.95	14.95	14.95	14.95	14.95	14.95	14.95	14.95	14.95	14.95
14.56	14.56	14.56	14.56	14.56	14.56	14.56	14.56	14.56	14.56	14.56	14.56	14.56	14.56	14.56	14.56
13.54	13.54	13.54	13.54	13.54	13.54	13.54	13.54	13.54	13.54	13.54	13.54	13.54	13.54	13.54	13.54
14.09	14.09	14.09	14.09	14.09	14.09	14.09	14.09	14.09	14.09	14.09	14.09	14.09	14.09	14.09	14.09
14.92	14.92	14.92	14.92	14.92	14.92	14.92	14.92	14.92	14.92	14.92	14.92	14.92	14.92	14.92	14.92
14.53	14.53	14.53	14.53	14.53	14.53	14.53	14.53	14.53	14.53	14.53	14.53	14.53	14.53	14.53	14.53
13.87	13.87	13.87	13.87	13.87	13.87	13.87	13.87	13.87	13.87	13.87	13.87	13.87	13.87	13.87	13.87
13.48	13.48	13.48	13.48	13.48	13.48	13.48	13.48	13.48	13.48	13.48	13.48	13.48	13.48	13.48	13.48
13.46	13.46	13.46	13.46	13.46	13.46	13.46	13.46	13.46	13.46	13.46	13.46	13.46	13.46	13.46	13.46
13.73	13.73	13.73	13.73	13.73	13.73	13.73	13.73	13.73	13.73	13.73	13.73	13.73	13.73	13.73	13.73
13.8	13.8	13.8	13.8	13.8	13.8	13.8	13.8	13.8	13.8	13.8	13.8	13.8	13.8	13.8	13.8
13.87	13.87	13.87	13.87	13.87	13.87	13.87	13.87	13.87	13.87	13.87	13.87	13.87	13.87	13.87	13.87
13.76	13.76	13.76	13.76	13.76	13.76	13.76	13.76	13.76	13.76	13.76	13.76	13.76	13.76	13.76	13.76
13.16	13.16	13.16	13.16	13.16	13.16	13.16	13.16	13.16	13.16	13.16	13.16	13.16	13.16	13.16	13.16
12.89	12.89	12.89	12.89	12.89	12.89	12.89	12.89	12.89	12.89	12.89	12.89	12.89	12.89	12.89	12.89
12.96	12.96	12.96	12.96	12.96	12.96	12.96	12.96	12.96	12.96	12.96	12.96	12.96	12.96	12.96	12.96
12.12	12.12	12.12	12.12	12.12	12.12	12.12	12.12	12.12	12.12	12.12	12.12	12.12	12.12	12.12	12.12
11.62	11.62	11.62	11.62	11.62	11.62	11.62	11.62	11.62	11.62	11.62	11.62	11.62	11.62	11.62	11.62
11.23	11.23	11.23	11.23	11.23	11.23	11.23	11.23	11.23	11.23	11.23	11.23	11.23	11.23	11.23	11.23
11.33	11.33	11.33	11.33	11.33	11.33	11.33	11.33	11.33	11.33	11.33	11.33	11.33	11.33	11.33	11.33
11.26	11.26	11.26	11.26	11.26	11.26	11.26	11.26	11.26	11.26	11.26	11.26	11.26	11.26	11.26	11.26
11.36	11.36	11.36	11.36	11.36	11.36	11.36	11.36	11.36	11.36	11.36	11.36	11.36	11.36	11.36	11.36
11.77	11.77	11.77	11.77	11.77	11.77	11.77	11.77	11.77	11.77	11.77	11.77	11.77	11.77	11.77	11.77
12.1	12.1	12.1	12.1	12.1	12.1	12.1	12.1	12.1	12.1	12.1	12.1	12.1	12.1	12.1	12.1
12.35	12.35	12.35	12.35	12.35	12.35	12.35	12.35	12.35	12.35	12.35	12.35	12.35	12.35	12.35	12.35
13.17	13.17	13.17	13.17	13.17	13.17	13.17	13.17	13.17	13.17	13.17	13.17	13.17	13.17	13.17	13.17
13.51	13.51	13.51	13.51	13.51	13.51	13.51	13.51	13.51	13.51	13.51	13.51	13.51	13.51	13.51	13.51
13.51	13.51	13.51	13.51	13.51	13.51	13.51	13.51	13.51	13.51	13.51	13.51	13.51	13.51	13.51	13.51
13.47	13.47	13.47	13.47	13.47	13.47	13.47	13.47	13.47	13.47	13.47	13.47	13.47	13.47	13.47	13.47
14.13	14.13	14.13	14.13	14.13	14.13	14.13	14.13	14.13	14.13	14.13	14.13	14.13	14.13	14.13	14.13
14.89	14.89	14.89	14.89	14.89	14.89	14.89	14.89	14.89	14.89	14.89	14.89	14.89	14.89	14.89	14.89
14.89	14.89	14.89	14.89	14.89	14.89	14.89	14.89	14.89	14.89	14.89	14.89	14.89	14.89	14.89	14.89
14.04	14.04	14.04	14.04	14.04	14.04	14.04	14.04	14.04	14.04	14.04	14.04	14.04	14.04	14.04	14.04
13.43	13.43	13.43	13.43	13.43	13.43	13.43	13.43	13.43	13.43	13.43	13.43	13.43	13.43	13.43	13.43
12.83	12.83	12.83	12.83	12.83	12.83	12.83	12.83	12.83	12.83	12.83	12.83	12.83	12.83	12.83	12.83
12.37	12.37	12.37	12.37	12.37	12.37	12.37	12.37	12.37	12.37	12.37	12.37	12.37	12.37	12.37	12.37
12.61	12.61	12.61	12.61	12.61	12.61	12.61	12.61	12.61	12.61	12.61	12.61	12.61	12.61	12.61	12.61
12.54	12.54	12.54	12.54	12.54	12.54	12.54	12.54	12.54	12.54	12.54	12.54	12.54	12.54	12.54	12.54
12.9	12.9	12.9	12.9	12.9	12.9	12.9	12.9	12.9	12.9	12.9	12.9	12.9	12.9	12.9	12.9
12.26	12.26	12.26	12.26	12.26	12.26	12.26	12.26	12.26	12.26	12.26	12.26	12.26	12.26	12.26	12.26
12.72	12.72	12.72	12.72	12.72	12.72	12.72	12.72	12.72	12.72	12.72	12.72	12.72	12.72	12.72	12.72
13.46	13.46	13.46	13.46	13.46	13.46	13.46	13.46	13.46	13.46	13.46	13.46	13.46	13.46	13.46	13.46
13.55	13.55	13.55	13.55	13.55	13.55	13.55	13.55	13.55	13.55	13.55	13.55	13.55	13.55	13.55	13.55
13.51	13.51	13.51	13.51	13.51	13.51	13.51	13.51	13.51	13.51	13.51	13.51	13.51	13.51	13.51	13.51
13.52	13.52	13.52	13.52	13.52	13.52	13.52	13.52	13.52	13.52	13.52	13.52	13.52	13.52	13.52	13.52
13.38	13.38	13.38	13.38	13.38	13.38	13.38	13.38	13.38	13.38	13.38	13.38	13.38	13.38	13.38	13.38
13.85	13.85	13.85	13.85	13.85	13.85	13.85	13.85	13.85	13.85	13.85	13.85	13.85	13.85	13.85	13.85
12.99	12.99	12.99	12.99	12.99	12.99	12.99	12.99	12.99	12.99	12.99	12.99	12.99	12.99	12.99	12.99
11.33	11.33	11.33	11.33	11.33	11.33	11.33	11.33	11.33	11.33	11.33	11.33	11.33	11.33	11.33	11.33
10.27	10.27	10.27	10.27	10.27	10.27	10.27	10.27	10.27	10.27	10.27	10.27	10.27	10.27	10.27	10.27
10.53	10.53	10.53	10.53	10.53	10.53	10.53	10.53	10.53	10.53	10.53	10.53	10.53	10.53	10.53	10.53
11.08	11.08	11.08	11.08	11.08	11.08	11.08	11.08	11.08	11.08	11.08	11.08	11.08	11.08	11.08	11.08
10.92	10.92	10.92	10.92	10.92	10.92	10.92	10.92	10.92	10.92	10.92	10.92	10.92	10.92	10.92	10.92
11.05	11.05	11.05	11.05	11.05	11.05	11.05	11.05	11.05	11.05	11.05	11.05	11.05	11.05	11.05	11.05
12.62	12.62	12.62	12.62	12.62	12.62	12.62	12.62	12.62	12.62	12.62	12.62	12.62	12.62	12.62	12.62
13.35	13.35	13.35	13.35	13.35	13.35	13.35	13.35	13.35	13.35	13.35	13.35	13.35	13.35	13.35	13.35
13.22	13.22	13.22	13.22	13.22	13.22	13.22	13.22	13.22	13.22	13.22	13.22	13.22	13.22	13.22	13.22
13.48	13.48	13.48	13.48	13.48	13.48	13.48	13.48	13.48	13.48	13.48	13.48	13.48	13.48	13.48	13.48
13.67	13.67	13.67	13.67	13.67	13.67	13.67	13.67	13.67	13.67	13.67	13.67	13.67	13.67	13.67	13.67
13.81	13.81	13.81	13.81	13.81	13.81	13.81	13.81	13.81	13.81	13.81	13.81	13.81	13.81	13.81	13.81
13.45	13.45	13.45	13.45	13.45	13.45	13.45	13.45	13.45	13.45	13.45	13.45	13.45	13.45	13.45	13.45
13.05	13.05	13.05	13.05	13.05	13.05	13.05	13.05	13.05	13.05	13.05	13.05	13.05	13.05	13.05	13.05
12.69	12.69	12.69	12.69	12.69	12.69	12.69	12.69	12.69	12.69	12.69	12.69	12.69	12.69	12.69	12.69
13.26	13.26	13.26	13.26	13.26	13.26	13.26	13.26	13.26	13.26	13.26	13.26	13.26	13.26	13.26	13.26
13.65	13.65	13.65	13.65	13.65	13.65	13.65	13.65	13.65	13.65	13.65	13.65	13.65	13.65	13.65	13.65
13.37	13.37	13.37	13.37	13.37	13.37	13.37	13.37	13.37	13.37	13.37	13.37	13.37	13.37	13.37	13.37
14.55	14.55	14.55	14.55	14.55	14.55	14.55	14.55	14.55	14.55	14.55	14.55	14.55	14.55	14.55	14.55
14.19	14.19	14.19	14.19	14.19	14.19	14.19	14.19	14.19	14.19	14.19	14.19	14.19	14.19	14.19	14.19
13.03	13.03	13.03	13.03	13.03	13.03	13.03	13.03	13.03	13.03	13.03	13.03	13.03	13.03	13.03	13.03
13.78	13.78	13.78	13.78	13.78	13.78	13.78	13.78	13.78	13.78	13.78	13.78	13.78	13.78	13.78	13.78
14.37	14.37	14.37	14.37	14.37	14.37	14.37	14.37	14.37	14.37	14.37	14.37	14.37	14.37	14.37	14.37
14.13	14.13	14.13	14.13	14.13	14.13	14.13	14.13	14.13	14.13	14.13	14.13	14.13	14.13	14.13	14.13
14.77	14.77	14.77	14.77	14.77	14.77	14.77	14.77	14.77	14.77	14.77	14.77	14.77	14.77	14.77	14.77
13.65	13.65	13.65	13.65	13.65	13.65	13.65	13.65	13.65	13.65	13.65	13.65	13.65	13.65	13.65	13.65
13.55	13.55	13.55	13.55	13.55	13.55	13.55	13.55	13.55	13.55	13.55	13.55	13.55	13.55	13.55	13.55
14.07	14.07	14.07	14.07	14.07	14.07	14.07	14.07	14.07	14.07	14.07	14.07	14.07	14.07	14.07	14.07
13.64	13.64	13.64	13.64	13.64	13.64	13.64	13.64	13.64	13.64	13.64	13.64	13.64	13.64	13.64	13.64
13.26	13.26	13.26	13.26	13.26	13.26	13.26	13.26	13.26	13.26	13.26	13.26	13.26	13.26	13.26	13.26
13.4	13.4	13.4	13.4	13.4	13.4	13.4	13.4	13.4	13.4	13.4	13.4	13.4	13.4	13.4	13.4
13.28	13.28	13.28	13.28	13.28	13.28	13.28	13.28	13.28	13.28	13.28	13.28	13.28	13.28	13.28	13.28
12.95	12.95	12.95	12.95	12.95	12.95	12.95	12.95	12.95	12.95	12.95	12.95	12.95	12.95	12.95	12.95
13.53	13.53	13.53	13.53	13.53	13.53	13.53	13.53	13.53	13.53	13.53	13.53	13.53	13.53	13.53	13.53
13.99	13.99	13.99	13.99	13.99	13.99	13.99	13.99	13.99	13.99	13.99	13.99	13.99	13.99	13.99	13.99
13.1	13.1	13.1	13.1	13.1	13.1	13.1	13.1	13.1	13.1	13.1	13.1	13.1	13.1	13.1	13.1
13.59	13.59	13.59	13.59	13.59	13.59	13.59	13.59	13.59	13.59	13.59	13.59	13.59	13.59	13.59	13.59
13.5	13.5	13.5	13.5	13.5	13.5	13.5	13.5	13.5	13.5	13.5	13.5	13.5	13.5	13.5	13.5
13.53	13.53	13.53	13.53	13.53	13.53	13.53	13.53	13.53	13.53	13.53	13.53	13.53	13.53	13.53	13.53
12.39	12.39	12.39	12.39	12.39	12.39	12.39	12.39	12.39	12.39	12.39	12.39	12.39	12.39	12.39	12.39
12.17	12.17	12.17	12.17	12.17	12.17	12.17	12.17	12.17	12.17	12.17	12.17	12.17	12.17	12.17	12.17
10.78	10.78	10.78	10.78	10.78	10.78	10.78	10.78	10.78	10.78	10.78	10.78	10.78	10.78	10.78	10.78
10.38	10.38	10.38	10.38	10.38	10.38	10.38	10.38	10.38	10.38	10.38	10.38	10.38	10.38	10.38	10.38
10.4	10.4	10.4	10.4	10.4	10.4	10.4	10.4	10.4	10.4	10.4	10.4	10.4	10.4	10.4	10.4
10.14	10.14	10.14	10.14	10.14	10.14	10.14	10.14	10.14	10.14	10.14	10.14	10.14	10.14	10.14	10.14
10.12	10.12	10.12	10.12	10.12	10.12	10.12	10.12	10.12	10.12	10.12	10.12	10.12	10.12	10.12	10.12
9.81	9.81	9.81	9.81	9.81	9.81	9.81	9.81	9.81	9.81	9.81	9.81	9.81	9.81	9.81	9.81
9.87	9.87	9.87	9.87	9.87	9.87	9.87	9.87	9.87	9.87	9.87	9.87	9.87	9.87	9.87	9.87
9.82	9.82	9.82	9.82	9.82	9.82	9.82	9.82	9.82	9.82	9.82	9.82	9.82	9.82	9.82	9.82
10.02	10.02	10.02	10.02	10.02	10.02	10.02	10.02	10.02	10.02	10.02	10.02	10.02	10.02	10.02	10.02
9.85	9.85	9.85	9.85	9.85	9.85	9.85	9.85	9.85	9.85	9.85	9.85	9.85	9.85	9.85	9.85
10.3	10.3	10.3	10.3	10.3	10.3	10.3	10.3	10.3	10.3	10.3	10.3	10.3	10.3	10.3	10.3
11	11	11	11	11	11	11	11	11	11	11	11	11	11	11	11
11.23	11.23	11.23	11.23	11.23	11.23	11.23	11.23	11.23	11.23	11.23	11.23	11.23	11.23	11.23	11.23
11.55	11.55	11.55	11.55	11.55	11.55	11.55	11.55	11.55	11.55	11.55	11.55	11.55	11.55	11.55	11.55
11.97	11.97	11.97	11.97	11.97	11.97	11.97	11.97	11.97	11.97	11.97	11.97	11.97	11.97	11.97	11.97
12.52	12.52	12.52	12.52	12.52	12.52	12.52	12.52	12.52	12.52	12.52	12.52	12.52	12.52	12.52	12.52
12.63	12.63	12.63	12.63	12.63	12.63	12.63	12.63	12.63	12.63	12.63	12.63	12.63	12.63	12.63	12.63
12.39	12.39	12.39	12.39	12.39	12.39	12.39	12.39	12.39	12.39	12.39	12.39	12.39	12.39	12.39	12.39
11.02	11.02	11.02	11.02	11.02	11.02	11.02	11.02	11.02	11.02	11.02	11.02	11.02	11.02	11.02	11.02
11.02	11.02	11.02	11.02	11.02	11.02	11.02	11.02	11.02	11.02	11.02	11.02	11.02	11.02	11.02	11.02
10.9	10.9	10.9	10.9	10.9	10.9	10.9	10.9	10.9	10.9	10.9	10.9	10.9	10.9	10.9	10.9
10.69	10.69	10.69	10.69	10.69	10.69	10.69	10.69	10.69	10.69	10.69	10.69	10.69	10.69	10.69	10.69
10.7	10.7	10.7	10.7	10.7	10.7	10.7	10.7	10.7	10.7	10.7	10.7	10.7	10.7	10.7	10.7
10.94	10.94	10.94	10.94	10.94	10.94	10.94	10.94	10.94	10.94	10.94	10.94	10.94	10.94	10.94	10.94
11.97	11.97	11.97	11.97	11.97	11.97	11.97	11.97	11.97	11.97	11.97	11.97	11.97	11.97	11.97	11.97
11.7	11.7	11.7	11.7	11.7	11.7	11.7	11.7	11.7	11.7	11.7	11.7	11.7	11.7	11.7	11.7
12.11	12.11	12.11	12.11	12.11	12.11	12.11	12.11	12.11	12.11	12.11	12.11	12.11	12.11	12.11	12.11
12.23	12.23	12.23	12.23	12.23	12.23	12.23	12.23	12.23	12.23	12.23	12.23	12.23	12.23	12.23	12.23
11.97	11.97	11.97	11.97	11.97	11.97	11.97	11.97	11.97	11.97	11.97	11.97	11.97	11.97	11.97	11.97
11.79	11.79	11.79	11.79	11.79	11.79	11.79	11.79	11.79	11.79	11.79	11.79	11.79	11.79	11.79	11.79
11.87	11.87	11.87	11.87	11.87	11.87	11.87	11.87	11.87	11.87	11.87	11.87	11.87	11.87	11.87	11.87
11.57	11.57	11.57	11.57	11.57	11.57	11.57	11.57	11.57	11.57	11.57	11.57	11.57	11.57	11.57	11.57
11.42	11.42	11.42	11.42	11.42	11.42	11.42	11.42	11.42	11.42	11.42	11.42	11.42	11.42	11.42	11.42
11.06	11.06	11.06	11.06	11.06	11.06	11.06	11.06	11.06	11.06	11.06	11.06	11.06	11.06	11.06	11.06
12.02	12.02	12.02	12.02	12.02	12.02	12.02	12.02	12.02	12.02	12.02	12.02	12.02	12.02	12.02	12.02
12.03	12.03	12.03	12.03	12.03	12.03	12.03	12.03	12.03	12.03	12.03	12.03	12.03	12.03	12.03	12.03
11.7	11.7	11.7	11.7	11.7	11.7	11.7	11.7	11.7	11.7	11.7	11.7	11.7	11.7	11.7	11.7
11.76	11.76	11.76	11.76	11.76	11.76	11.76	11.76	11.76	11.76	11.76	11.76	11.76	11.76	11.76	11.76
11.41	11.41	11.41	11.41	11.41	11.41	11.41	11.41	11.41	11.41	11.41	11.41	11.41	11.41	11.41	11.41
11.28	11.28	11.28	11.28	11.28	11.28	11.28	11.28	11.28	11.28	11.28	11.28	11.28	11.28	11.28	11.28
11.31	11.31	11.31	11.31	11.31	11.31	11.31	11.31	11.31	11.31	11.31	11.31	11.31	11.31	11.31	11.31
11.76	11.76	11.76	11.76	11.76	11.76	11.76	11.76	11.76	11.76	11.76	11.76	11.76	11.76	11.76	11.76
11.79	11.79	11.79	11.79	11.79	11.79	11.79	11.79	11.79	11.79	11.79	11.79	11.79	11.79	11.79	11.79
11.88	11.88	11.88	11.88	11.88	11.88	11.88	11.88	11.88	11.88	11.88	11.88	11.88	11.88	11.88	11.88
12.09	12.09	12.09	12.09	12.09	12.09	12.09	12.09	12.09	12.09	12.09	12.09	12.09	12.09	12.09	12.09
11	11	11	11	11	11	11	11	11	11	11	11	11	11	11	11
10.62	10.62	10.62	10.62	10.62	10.62	10.62	10.62	10.62	10.62	10.62	10.62	10.62	10.62	10.62	10.62
10.63	10.63	10.63	10.63	10.63	10.63	10.63	10.63	10.63	10.63	10.63	10.63	10.63	10.63	10.63	10.63
10.98	10.98	10.98	10.98	10.98	10.98	10.98	10.98	10.98	10.98	10.98	10.98	10.98	10.98	10.98	10.98
10.67	10.67	10.67	10.67	10.67	10.67	10.67	10.67	10.67	10.67	10.67	10.67	10.67	10.67	10.67	10.67
10.57	10.57	10.57	10.57	10.57	10.57	10.57	10.57	10.57	10.57	10.57	10.57	10.57	10.57	10.57	10.57
9.76	9.76	9.76	9.76	9.76	9.76	9.76	9.76	9.76	9.76	9.76	9.76	9.76	9.76	9.76	9.76
10.34	10.34	10.34	10.34	10.34	10.34	10.34	10.34	10.34	10.34	10.34	10.34	10.34	10.34	10.34	10.34
10.25	10.25	10.25	10.25	10.25	10.25	10.25	10.25	10.25	10.25	10.25	10.25	10.25	10.25	10.25	10.25
10.33	10.33	10.33	10.33	10.33	10.33	10.33	10.33	10.33	10.33	10.33	10.33	10.33	10.33	10.33	10.33
11.02	11.02	11.02	11.02	11.02	11.02	11.02	11.02	11.02	11.02	11.02	11.02	11.02	11.02	11.02	11.02
11.98	11.98	11.98	11.98	11.98	11.98	11.98	11.98	11.98	11.98	11.98	11.98	11.98	11.98	11.98	11.98
13.03	13.03	13.03	13.03	13.03	13.03	13.03	13.03	13.03	13.03	13.03	13.03	13.03	13.03	13.03	13.03
13.22	13.22	13.22	13.22	13.22	13.22	13.22	13.22	13.22	13.22	13.22	13.22	13.22	13.22	13.22	13.22
13.01	13.01	13.01	13.01	13.01	13.01	13.01	13.01	13.01	13.01	13.01	13.01	13.01	13.01	13.01	13.01
13.35	13.35	13.35	13.35	13.35	13.35	13.35	13.35	13.35	13.35	13.35	13.35	13.35	13.35	13.35	13.35
13.95	13.95	13.95	13.95	13.95	13.95	13.95	13.95	13.95	13.95	13.95	13.95	13.95	13.95	13.95	13.95
13.77	13.77	13.77	13.77	13.77	13.77	13.77	13.77	13.77	13.77	13.77	13.77	13.77	13.77	13.77	13.77
12.99	12.99	12.99	12.99	12.99	12.99	12.99	12.99	12.99	12.99	12.99	12.99	12.99	12.99	12.99	12.99
12.66	12.66	12.66	12.66	12.66	12.66	12.66	12.66	12.66	12.66	12.66	12.66	12.66	12.66	12.66	12.66
12.88	12.88	12.88	12.88	12.88	12.88	12.88	12.88	12.88	12.88	12.88	12.88	12.88	12.88	12.88	12.88
12	12	12	12	12	12	12	12	12	12	12	12	12	12	12	12
12.1	12.1	12.1	12.1	12.1	12.1	12.1	12.1	12.1	12.1	12.1	12.1	12.1	12.1	12.1	12.1
11.57	11.57	11.57	11.57	11.57	11.57	11.57	11.57	11.57	11.57	11.57	11.57	11.57	11.57	11.57	11.57
11.88	11.88	11.88	11.88	11.88	11.88	11.88	11.88	11.88	11.88	11.88	11.88	11.88	11.88	11.88	11.88
11.69	11.69	11.69	11.69	11.69	11.69	11.69	11.69	11.69	11.69	11.69	11.69	11.69	11.69	11.69	11.69
11.55	11.55	11.55	11.55	11.55	11.55	11.55	11.55	11.55	11.55	11.55	11.55	11.55	11.55	11.55	11.55
11.56	11.56	11.56	11.56	11.56	11.56	11.56	11.56	11.56	11.56	11.56	11.56	11.56	11.56	11.56	11.56
11.41	11.41	11.41	11.41	11.41	11.41	11.41	11.41	11.41	11.41	11.41	11.41	11.41	11.41	11.41	11.41
11.31	11.31	11.31	11.31	11.31	11.31	11.31	11.31	11.31	11.31	11.31	11.31	11.31	11.31	11.31	11.31
10.69	10.69	10.69	10.69	10.69	10.69	10.69	10.69	10.69	10.69	10.69	10.69	10.69	10.69	10.69	10.69
10.37	10.37	10.37	10.37	10.37	10.37	10.37	10.37	10.37	10.37	10.37	10.37	10.37	10.37	10.37	10.37
10.8	10.8	10.8	10.8	10.8	10.8	10.8	10.8	10.8	10.8	10.8	10.8	10.8	10.8	10.8	10.8
10.56	10.56	10.56	10.56	10.56	10.56	10.56	10.56	10.56	10.56	10.56	10.56	10.56	10.56	10.56	10.56
10.41	10.41	10.41	10.41	10.41	10.41	10.41	10.41	10.41	10.41	10.41	10.41	10.41	10.41	10.41	10.41
9.69	9.69	9.69	9.69	9.69	9.69	9.69	9.69	9.69	9.69	9.69	9.69	9.69	9.69	9.69	9.69
9.86	9.86	9.86	9.86	9.86	9.86	9.86	9.86	9.86	9.86	9.86	9.86	9.86	9.86	9.86	9.86
10.3	10.3	10.3	10.3	10.3	10.3	10.3	10.3	10.3	10.3	10.3	10.3	10.3	10.3	10.3	10.3
10.42	10.42	10.42	10.42	10.42	10.42	10.42	10.42	10.42	10.42	10.42	10.42	10.42	10.42	10.42	10.42
10.84	10.84	10.84	10.84	10.84	10.84	10.84	10.84	10.84	10.84	10.84	10.84	10.84	10.84	10.84	10.84
10.84	10.84	10.84	10.84	10.84	10.84	10.84	10.84	10.84	10.84	10.84	10.84	10.84	10.84	10.84	10.84
10.84	10.84	10.84	10.84	10.84	10.84	10.84	10.84	10.84	10.84	10.84	10.84	10.84	10.84	10.84	10.84
10.84	10.84	10.84	10.84	10.84	10.84	10.84	10.84	10.84	10.84	10.84	10.84	10.84	10.84	10.84	10.84
10.84	10.84	10.84	10.84	10.84	10.84	10.84	10.84	10.84	10.84	10.84	10.84	10.84	10.84	10.84	10.84
10.84	10.84	10.84	10.84	10.84	10.84	10.84	10.84	10.84	10.84	10.84	10.84	10.84	10.84	10.84	10.84
10.84	10.84	10.84	10.84	10.84	10.84	10.84	10.84	10.84	10.84	10.84	10.84	10.84	10.84	10.84	10.84
10.84	10.84	10.84	10.84	10.84	10.84	10.84	10.84	10.84	10.84	10.84	10.84	10.84	10.84	10.84	10.84
10.84	10.84	10.84	10.84	10.84	10.84	10.84	10.84	10.84	10.84	10.84	10.84	10.84	10.84	10.84	10.84
10.84	10.84	10.84	10.84	10.84	10.84	10.84	10.84	10.84	10.84	10.84	10.84	10.84	10.84	10.84	10.84
10.84	10.84	10.84	10.84	10.84	10.84	10.84	10.84	10.84	10.84	10.84	10.84	10.84	10.84	10.84	10.84
10.84	10.84	10.84	10.84	10.84	10.84	10.84	10.84	10.84	10.84	10.84	10.84	10.84	10.84	10.84	10.84
10.84	10.84	10.84	10.84	10.84	10.84	10.84	10.84	10.84	10.84	10.84	10.84	10.84	10.84	10.84	10.84
10.84	10.84	10.84	10.84	10.84	10.84	10.84	10.84	10.84	10.84	10.84	10.84	10.84	10.84	10.84	10.84
10.84	10.84	10.84	10.84	10.84	10.84	10.84	10.84	10.84	10.84	10.84	10.84	10.84	10.84	10.84	10.84
10.84	10.84	10.84	10.84	10.84	10.84	10.84	10.84	10.84	10.84	10.84	10.84	10.84	10.84	10.84	10.84
10.84	10.84	10.84	10.84	10.84	10.84	10.84	10.84	10.84	10.84	10.84	10.84	10.84	10.84	10.84	10.84
10.84	10.84	10.84	10.84	10.84	10.84	10.84	10.84	10.84	10.84	10.84	10.84	10.84	10.84	10.84	10.84
10.84	10.84	10.84	10.84	10.84	10.84	10.84	10.84	10.84	10.84	10.84	10.84	10.84	10.84	10.84	10.84
10.84	10.84	10.84	10.84	10.84	10.84	10.84	10.84	10.84	10.84	10.84	10.84	10.84	10.84	10.84	10.84
10.84	10.84	10.84	10.84	10.84	10.84	10.84	10.84	10.84	10.84	10.84	10.84	10.84	10.84	10.84	10.84
10.84	10.84	10.84	10.84	10.84	10.84	10.84	10.84	10.84	10.84	10.84	10.84	10.84	10.84	10.84	10.84
10.84	10.84	10.84	10.84	10.84	10.84	10.84	10.84	10.84	10.84	10.84	10.84	10.84	10.84	10.84	10.84
10.84	10.84	10.84	10.84	10.84	10.84	10.84	10.84	10.84	10.84	10.84	10.84	10.84	10.84	10.84	10.84
10.84	10.84	10.84	10.84	10.84	10.84	10.84	10.84	10.84	10.84	10.84	10.84	10.84	10.84	10.84	10.84
10.84	10.84	10.84	10.84	10.84	10.84	10.84	10.84	10.84	10.84	10.84	10.84	10.84	10.84	10.84	10.84
10.84	10.84	10.84	10.84	10.84	10.84	10.84	10.84	10.84	10.84	10.84	10.84	10.84	10.84	10.84	10.84
10.84	10.84	10.84	10.84	10.84	10.84	10.84	10.84	10.84	10.84	10.84	10.84	10.84	10.84	10.84	10.84
10.84	10.84	10.84	10.84	10.84	10.84	10.84	10.84	10.84	10.84	10.84	10.84	10.84	10.84	10.84	10.84
10.84	10.84	10.84	10.84	10.84	10.84	10.84	10.84	10.84	10.84	10.84	10.84	10.84	10.84	10.84	10.84
10.84	10.84	10.84	10.84	10.84	10.84	10.84	10.84	10.84	10.84	10.84	10.84	10.84	10.84	10.84	10.84
10.84	10.84	10.84	10.84	10.84	10.84	10.84	10.84	10.84	10.84	10.84	10.84	10.84	10.84	10.84	10.84
10.84	10.84	10.84	10.84	10.84	10.84	10.84	10.84	10.84	10.84	10.84	10.84	10.84	10.84	10.84	10.84
10.84	10.84	10.84	10.84	10.84	10.84	10.84	10.84	10.84	10.84	10.84	10.84	10.84	10.84	10.84	10.84
10.84	10.84	10.84	10.84	10.84	10.84	10.84	10.84	10.84	10.84	10.84	10.84	10.84	10.84	10.84	10.84
10.84	10.84	10.84	10.84	10.84	10.84	10.84	10.84	10.84	10.84	10.84	10.84	10.84	10.84	10.84	10.84
10.84	10.84	10.84	10.84	10.84	10.84	10.84	10.84	10.84	10.84	10.84	10.84	10.84	10.84	10.84	10.84
10.84	10.84	10.84	10.84	10.84	10.84	10.84	10.84	10.84	10.84	10.84	10.84	10.84	10.84	10.84	10.84
10.84	10.84	10.84	10.84	10.84	10.84	10.84	10.84	10.84	10.84	10.84	10.84	10.84	10.84	10.84	10.84
10.84	10.84	10.84	10.84	10.84	10.84	10.84	10.84	10.84	10.84	10.84	10.84	10.84	10.84	10.84	10.84
10.84	10.84	10.84	10.84	10.84	10.84	10.84	10.84	10.84	10.84	10.84	10.84	10.84	10.84	10.84	10.84
10.84	10.84	10.84	10.84	10.84	10.84	10.84	10.84	10.84	10.84	10.84	10.84	10.84	10.84	10.84	10.84
10.84	10.84	10.84	10.84	10.84	10.84	10.84	10.84	10.84	10.84	10.84	10.84	10.84	10.84	10.84	10.84
10.84	10.84	10.84	10.84	10.84	10.84	10.84	10.84	10.84	10.84	10.84	10.84	10.84	10.84	10.84	10.84
10.84	10.84	10.84	10.84	10.84	10.84	10.84	10.84	10.84	10.84	10.84	10.84	10.84	10.84	10.84	10.84
10.84	10.84	10.84	10.84	10.84	10.84	10.84	10.84	10.84	10.84	10.84	10.84	10.84	10.84	10.84	10.84
10.84	10.84	10.84	10.84	10.84	10.84	10.84	10.84	10.84	10.84	10.84	10.84	10.84	10.84	10.84	10.84
10.84	10.84	10.84	10.84	10.84	10.84	10.84	10.84	10.84	10.84	10.84	10.84	10.84	10.84	10.84	10.84
10.84	10.84	10.84	10.84	10.84	10.84	10.84	10.84	10.84	10.84	10.84	10.84	10.84	10.84	10.84	10.84
10.84	10.84	10.84	10.84	10.84	10.84	10.84	10.84	10.84	10.84	10.84	10.84	10.84	10.84	10.84	10.84
10.84	10.84	10.84	10.84	10.84	10.84	10.84	10.84	10.84	10.84	10.84	10.84	10.84	10.84	10.84	10.84
10.84	10.84	10.84	10.84	10.84	10.84	10.84	10.84	10.84	10.84	10.84	10.84	10.84	10.84	10.84	10.84
10.84	10.84	10.84	10.84	10.84	10.84	10.84	10.84	10.84	10.84	10.84	10.84	10.84	10.84	10.84	10.84
10.84	10.84	10.84	10.84	10.84	10.84	10.84	10.84	10.84	10.84	10.84	10.84	10.84	10.84	10.84	10.84
10.84	10.84	10.84	10.84	10.84	10.84	10.84	10.84	10.84	10.84	10.84	10.84	10.84	10.84	10.84	10.84
10.84	10.84	10.84	10.84	10.84	10.84	10.84	10.84	10.84	10.84	10.84	10.84	10.84	10.84	10.84	10.84
10.84	10.84	10.84	10.84	10.84	10.84	10.84	10.84	10.84	10.84	10.84	10.84	10.84	10.84	10.84	10.84
10.84	10.84	10.84	10.84	10.84	10.84	10.84	10.84	10.84	10.84	10.84	10.84	10.84	10.84	10.84	10.84
10.84	10.84	10.84	10.84	10.84	10.84	10.84	10.84	10.84	10.84	10.84	10.84	10.84	10.84	10.84	10.84
10.84	10.84	10.84	10.84	10.84	10.84	10.84	10.84	10.84	10.84	10.84	10.84	10.84	10.84	10.84	10.84
10.84	10.84	10.84	10.84	10.84	10.84	10.84	10.84	10.84	10.84	10.84	10.84	10.84	10.84	10.84	10.84
10.84	10.84	10.84	10.84	10.84	10.84	10.84	10.84	10.84	10.84	10.84	10.84	10.84	10.84	10.84	10.84
10.84	10.84	10.84	10.84	10.84	10.84	10.84	10.84	10.84	10.84	10.84	10.84	10.84	10.84	10.84	10.84
10.84	10.84	10.84	10.84	10.84	10.84	10.84	10.84	10.84	10.84	10.84	10.84	10.84	10.84	10.84	10.84
10.84	10.84	10.84	10.84	10.84	10.84	10.84	10.84	10.84	10.84	10.84	10.84	10.84	10.84	10.84	10.84
10.84	10.84	10.84	10.84	10.84	10.84	10.84	10.84	10.84	10.84	10.84	10.84	10.84	10.84	10.84	10.84
10.84	10.84	10.84	10.84	10.84	10.84	10.84	10.84	10.84	10.84	10.84	10.84	10.84	10.84	10.84	10.84
10.84	10.84	10.84	10.84	10.84	10.84	10.84	10.84	10.84	10.84	10.84	10.84	10.84	10.84	10.84	10.84
10.84	10.84	10.84	10.84	10.84	10.84	10.84	10.84	10.84	10.84	10.84	10.84	10.84	10.84	10.84	10.84
10.84	10.84	10.84	10.84	10.84	10.84	10.84	10.84	10.84	10.84	10.84	10.84	10.84	10.84	10.84	10.84
10.84	10.84	10.84	10.84	10.84	10.84	10.84	10.84	10.84	10.84	10.84	10.84	10.84	10.84	10.84	10.84
10.84	10.84	10.84	10.84	10.84	10.84	10.84	10.84	10.84	10.84	10.84	10.84	10.84	10.84	10.84	10.84
10.84	10.84	10.84	10.84	10.84	10.84	10.84	10.84	10.84	10.84	10.84	10.84	10.84	10.84	10.84	10.84
10.84	10.84	10.84	10.84	10.84	10.84	10.84	10.84	10.84	10.84	10.84	10.84	10.84	10.84	10.84	10.84
10.84	10.84	10.84	10.84	10.84	10.84	10.84	10.84	10.84	10.84	10.84	10.84	10.84	10.84	10.84	10.84
10.84	10.84	10.84	10.84	10.84	10.84	10.84	10.84	10.84	10.84	10.84	10.84	10.84	10.84	10.84	10.84
10.84	10.84	10.84	10.84	10.84	10.84	10.84	10.84	10.84	10.84	10.84	10.84	10.84	10.84	10.84	10.84
10.84	10.84	10.84	10.84	10.84	10.84	10.84	10.84	10.84	10.84	10.84	10.84	10.84	10.84	10.84	10.84
10.84	10.84	10.84	10.84	10.84	10.84	10.84	10.84	10.84	10.84	10.84	10.84	10.84	10.84	10.84	10.84
10.84	10.84	10.84	10.84	10.84	10.84	10.84	10.84	10.84	10.84	10.84	10.84	10.84	10.84	10.84	10.84
10.84	10.84	10.84	10.84	10.84	10.84	10.84	10.84	10.84	10.84	10.84	10.84	10.84	10.84	10.84	10.84
10.84	10.84	10.84	10.84	10.84	10.84	10.84	10.84	10.84	10.84	10.84	10.84	10.84	10.84	10.84	10.84
10.84	10.84	10.84	10.84	10.84	10.84	10.84	10.84	10.84	10.84	10.84	10.84	10.84	10.84	10.84	10.84
10.84	10.84	10.84	10.84	10.84	10.84	10.84	10.84	10.84	10.84	10.84	10.84	10.84	10.84	10.84	10.84
10.84	10.84	10.84	10.84	10.84	10.84	10.84	10.84	10.84	10.84	10.84	10.84	10.84	10.84	10.84	10.84
10.84	10.84	10.84	10.84	10.84	10.84	10.84	10.84	10.84	10.84	10.84	10.84	10.84	10.84	10.84	10.84
10.84	10.84	10.84	10.84	10.84	10.84	10.84	10.84	10.84	10.84	10.84	10.84	10.84	10.84	10.84	10.84
10.84	10.84	10.84	10.84	10.84	10.84	10.84	10.84	10.84	10.84	10.84	10.84	10.84	10.84	10.84	10.84
10.84	10.84	10.84	10.84	10.84	10.84	10.84	10.84	10.84	10.84	10.84	10.84	10.84	10.84	10.84	10.84
10.84	10.84	10.84	10.84	10.84	10.84	10.84	10.84	10.84	10.84	10.84	10.84	10.84	10.84	10.84	10.84
10.84	10.84	10.84	10.84	10.84	10.84	10.84	10.84	10.84	10.84	10.84	10.84	10.84	10.84	10.84	10.84
10.84	10.84	10.84	10.84	10.84	10.84	10.84	10.84	10.84	10.84	10.84	10.84	10.84	10.84	10.84	10.84
10.84	10.84	10.84	10.84	10.84	10.84	10.84	10.84	10.84	10.84	10.84	10.84	10.84	10.84	10.84	10.84
10.84	10.84	10.84	10.84	10.84	10.84	10.84	10.84	10.84	10.84	10.84	10.84	10.84	10.84	10.84	10.84
10.84	10.84	10.84	10.84	10.84	10.84	10.84	10.84	10.84	10.84	10.84	10.84	10.84	10.84	10.84	10.84
10.84	10.84	10.84	10.84	10.84	10.84	10.84	10.84	10.84	10.84	10.84	10.84	10.84	10.84	10.84	10.84
10.84	10.84	10.84	10.84	10.84	10.84	10.84	10.84	10.84	10.84	10.84	10.84	10.84	10.84	10.84	10.84
10.84	10.84	10.84	10.84	10.84	10.84	10.84	10.84	10.84	10.84	10.84	10.84	10.84	10.84	10.84	10.84
10.84	10.84	10.84	10.84	10.84	10.84	10.84	10.84	10.84	10.84	10.84	10.84	10.84	10.84	10.84	10.84
10.84	10.84	10.84	10.84	10.84	10.84	10.84	10.84	10.84	10.84	10.84	10.84	10.84	10.84	10.84	10.84
10.84	10.84	10.84	10.84	10.84	10.84	10.84	10.84	10.84	10.84	10.84	10.84	10.84	10.84	10.84	10.84
10.84	10.84	10.84	10.84	10.84	10.84	10.84	10.84	10.84	10.84	10.84	10.84	10.84	10.84	10.84	10.84
10.84	10.84	10.84	10.84	10.84	10.84	10.84	10.84	10.84	10.84	10.84	10.84	10.84	10.84	10.84	10.84

## Sheet: LOW_12t
9.43	9.43	9.43	9.43	9.43	9.43	9.43	9.43	9.43	9.43	9.43	9.43	9.43	9.43	9.43	9.43
9.45	9.45	9.45	9.45	9.45	9.45	9.45	9.45	9.45	9.45	9.45	9.45	9.45	9.45	9.45	9.45
9.46	9.46	9.46	9.46	9.46	9.46	9.46	9.46	9.46	9.46	9.46	9.46	9.46	9.46	9.46	9.46
9.39	9.39	9.39	9.39	9.39	9.39	9.39	9.39	9.39	9.39	9.39	9.39	9.39	9.39	9.39	9.39
9.39	9.39	9.39	9.39	9.39	9.39	9.39	9.39	9.39	9.39	9.39	9.39	9.39	9.39	9.39	9.39
9.41	9.41	9.41	9.41	9.41	9.41	9.41	9.41	9.41	9.41	9.41	9.41	9.41	9.41	9.41	9.41
9.19	9.19	9.19	9.19	9.19	9.19	9.19	9.19	9.19	9.19	9.19	9.19	9.19	9.19	9.19	9.19
9.12	9.12	9.12	9.12	9.12	9.12	9.12	9.12	9.12	9.12	9.12	9.12	9.12	9.12	9.12	9.12
8.92	8.92	8.92	8.92	8.92	8.92	8.92	8.92	8.92	8.92	8.92	8.92	8.92	8.92	8.92	8.92
9.19	9.19	9.19	9.19	9.19	9.19	9.19	9.19	9.19	9.19	9.19	9.19	9.19	9.19	9.19	9.19
9.55	9.55	9.55	9.55	9.55	9.55	9.55	9.55	9.55	9.55	9.55	9.55	9.55	9.55	9.55	9.55
9.72	9.72	9.72	9.72	9.72	9.72	9.72	9.72	9.72	9.72	9.72	9.72	9.72	9.72	9.72	9.72
9.53	9.53	9.53	9.53	9.53	9.53	9.53	9.53	9.53	9.53	9.53	9.53	9.53	9.53	9.53	9.53
9.6	9.6	9.6	9.6	9.6	9.6	9.6	9.6	9.6	9.6	9.6	9.6	9.6	9.6	9.6	9.6
9.42	9.42	9.42	9.42	9.42	9.42	9.42	9.42	9.42	9.42	9.42	9.42	9.42	9.42	9.42	9.42
9.45	9.45	9.45	9.45	9.45	9.45	9.45	9.45	9.45	9.45	9.45	9.45	9.45	9.45	9.45	9.45
9.7	9.7	9.7	9.7	9.7	9.7	9.7	9.7	9.7	9.7	9.7	9.7	9.7	9.7	9.7	9.7
9.56	9.56	9.56	9.56	9.56	9.56	9.56	9.56	9.56	9.56	9.56	9.56	9.56	9.56	9.56	9.56
9.36	9.36	9.36	9.36	9.36	9.36	9.36	9.36	9.36	9.36	9.36	9.36	9.36	9.36	9.36	9.36
9.18	9.18	9.18	9.18	9.18	9.18	9.18	9.18	9.18	9.18	9.18	9.18	9.18	9.18	9.18	9.18
9.29	9.29	9.29	9.29	9.29	9.29	9.29	9.29	9.29	9.29	9.29	9.29	9.29	9.29	9.29	9.29
9.27	9.27	9.27	9.27	9.27	9.27	9.27	9.27	9.27	9.27	9.27	9.27	9.27	9.27	9.27	9.27
9.29	9.29	9.29	9.29	9.29	9.29	9.29	9.29	9.29	9.29	9.29	9.29	9.29	9.29	9.29	9.29
9.57	9.57	9.57	9.57	9.57	9.57	9.57	9.57	9.57	9.57	9.57	9.57	9.57	9.57	9.57	9.57
9.34	9.34	9.34	9.34	9.34	9.34	9.34	9.34	9.34	9.34	9.34	9.34	9.34	9.34	9.34	9.34
9.15	9.15	9.15	9.15	9.15	9.15	9.15	9.15	9.15	9.15	9.15	9.15	9.15	9.15	9.15	9.15
9.02	9.02	9.02	9.02	9.02	9.02	9.02	9.02	9.02	9.02	9.02	9.02	9.02	9.02	9.02	9.02
9.03	9.03	9.03	9.03	9.03	9.03	9.03	9.03	9.03	9.03	9.03	9.03	9.03	9.03	9.03	9.03
9.02	9.02	9.02	9.02	9.02	9.02	9.02	9.02	9.02	9.02	9.02	9.02	9.02	9.02	9.02	9.02
9.03	9.03	9.03	9.03	9.03	9.03	9.03	9.03	9.03	9.03	9.03	9.03	9.03	9.03	9.03	9.03
8.98	8.98	8.98	8.98	8.98	8.98	8.98	8.98	8.98	8.98	8.98	8.98	8.98	8.98	8.98	8.98
9.13	9.13	9.13	9.13	9.13	9.13	9.13	9.13	9.13	9.13	9.13	9.13	9.13	9.13	9.13	9.13
9.04	9.04	9.04	9.04	9.04	9.04	9.04	9.04	9.04	9.04	9.04	9.04	9.04	9.04	9.04	9.04
9.39	9.39	9.39	9.39	9.39	9.39	9.39	9.39	9.39	9.39	9.39	9.39	9.39	9.39	9.39	9.39
9.47	9.47	9.47	9.47	9.47	9.47	9.47	9.47	9.47	9.47	9.47	9.47	9.47	9.47	9.47	9.47
9.47	9.47	9.47	9.47	9.47	9.47	9.47	9.47	9.47	9.47	9.47	9.47	9.47	9.47	9.47	9.47
9.94	9.94	9.94	9.94	9.94	9.94	9.94	9.94	9.94	9.94	9.94	9.94	9.94	9.94	9.94	9.94
10.22	10.22	10.22	10.22	10.22	10.22	10.22	10.22	10.22	10.22	10.22	10.22	10.22	10.22	10.22	10.22
10.29	10.29	10.29	10.29	10.29	10.29	10.29	10.29	10.29	10.29	10.29	10.29	10.29	10.29	10.29	10.29
10.27	10.27	10.27	10.27	10.27	10.27	10.27	10.27	10.27	10.27	10.27	10.27	10.27	10.27	10.27	10.27
10.33	10.33	10.33	10.33	10.33	10.33	10.33	10.33	10.33	10.33	10.33	10.33	10.33	10.33	10.33	10.33
10.45	10.45	10.45	10.45	10.45	10.45	10.45	10.45	10.45	10.45	10.45	10.45	10.45	10.45	10.45	10.45
10.61	10.61	10.61	10.61	10.61	10.61	10.61	10.61	10.61	10.61	10.61	10.61	10.61	10.61	10.61	10.61
10.66	10.66	10.66	10.66	10.66	10.66	10.66	10.66	10.66	10.66	10.66	10.66	10.66	10.66	10.66	10.66
10.71	10.71	10.71	10.71	10.71	10.71	10.71	10.71	10.71	10.71	10.71	10.71	10.71	10.71	10.71	10.71
11.04	11.04	11.04	11.04	11.04	11.04	11.04	11.04	11.04	11.04	11.04	11.04	11.04	11.04	11.04	11.04
11.21	11.21	11.21	11.21	11.21	11.21	11.21	11.21	11.21	11.21	11.21	11.21	11.21	11.21	11.21	11.21
11.22	11.22	11.22	11.22	11.22	11.22	11.22	11.22	11.22	11.22	11.22	11.22	11.22	11.22	11.22	11.22
11.31	11.31	11.31	11.31	11.31	11.31	11.31	11.31	11.31	11.31	11.31	11.31	11.31	11.31	11.31	11.31
11.09	11.09	11.09	11.09	11.09	11.09	11.09	11.09	11.09	11.09	11.09	11.09	11.09	11.09	11.09	11.09
11.06	11.06	11.06	11.06	11.06	11.06	11.06	11.06	11.06	11.06	11.06	11.06	11.06	11.06	11.06	11.06
10.89	10.89	10.89	10.89	10.89	10.89	10.89	10.89	10.89	10.89	10.89	10.89	10.89	10.89	10.89	10.89
10.55	10.55	10.55	10.55	10.55	10.55	10.55	10.55	10.55	10.55	10.55	10.55	10.55	10.55	10.55	10.55
10.19	10.19	10.19	10.19	10.19	10.19	10.19	10.19	10.19	10.19	10.19	10.19	10.19	10.19	10.19	10.19
10.2	10.2	10.2	10.2	10.2	10.2	10.2	10.2	10.2	10.2	10.2	10.2	10.2	10.2	10.2	10.2
9.92	9.92	9.92	9.92	9.92	9.92	9.92	9.92	9.92	9.92	9.92	9.92	9.92	9.92	9.92	9.92
9.82	9.82	9.82	9.82	9.82	9.82	9.82	9.82	9.82	9.82	9.82	9.82	9.82	9.82	9.82	9.82
9.66	9.66	9.66	9.66	9.66	9.66	9.66	9.66	9.66	9.66	9.66	9.66	9.66	9.66	9.66	9.66
9.58	9.58	9.58	9.58	9.58	9.58	9.58	9.58	9.58	9.58	9.58	9.58	9.58	9.58	9.58	9.58
9.5	9.5	9.5	9.5	9.5	9.5	9.5	9.5	9.5	9.5	9.5	9.5	9.5	9.5	9.5	9.5
9.44	9.44	9.44	9.44	9.44	9.44	9.44	9.44	9.44	9.44	9.44	9.44	9.44	9.44	9.44	9.44
9.57	9.57	9.57	9.57	9.57	9.57	9.57	9.57	9.57	9.57	9.57	9.57	9.57	9.57	9.57	9.57
9.62	9.62	9.62	9.62	9.62	9.62	9.62	9.62	9.62	9.62	9.62	9.62	9.62	9.62	9.62	9.62
9.7	9.7	9.7	9.7	9.7	9.7	9.7	9.7	9.7	9.7	9.7	9.7	9.7	9.7	9.7	9.7
9.67	9.67	9.67	9.67	9.67	9.67	9.67	9.67	9.67	9.67	9.67	9.67	9.67	9.67	9.67	9.67
9.69	9.69	9.69	9.69	9.69	9.69	9.69	9.69	9.69	9.69	9.69	9.69	9.69	9.69	9.69	9.69
9.63	9.63	9.63	9.63	9.63	9.63	9.63	9.63	9.63	9.63	9.63	9.63	9.63	9.63	9.63	9.63
9.65	9.65	9.65	9.65	9.65	9.65	9.65	9.65	9.65	9.65	9.65	9.65	9.65	9.65	9.65	9.65
9.6	9.6	9.6	9.6	9.6	9.6	9.6	9.6	9.6	9.6	9.6	9.6	9.6	9.6	9.6	9.6
9.55	9.55	9.55	9.55	9.55	9.55	9.55	9.55	9.55	9.55	9.55	9.55	9.55	9.55	9.55	9.55
9.56	9.56	9.56	9.56	9.56	9.56	9.56	9.56	9.56	9.56	9.56	9.56	9.56	9.56	9.56	9.56
9.51	9.51	9.51	9.51	9.51	9.51	9.51	9.51	9.51	9.51	9.51	9.51	9.51	9.51	9.51	9.51
9.48	9.48	9.48	9.48	9.48	9.48	9.48	9.48	9.48	9.48	9.48	9.48	9.48	9.48	9.48	9.48
9.46	9.46	9.46	9.46	9.46	9.46	9.46	9.46	9.46	9.46	9.46	9.46	9.46	9.46	9.46	9.46
9.44	9.44	9.44	9.44	9.44	9.44	9.44	9.44	9.44	9.44	9.44	9.44	9.44	9.44	9.44	9.44
9.51	9.51	9.51	9.51	9.51	9.51	9.51	9.51	9.51	9.51	9.51	9.51	9.51	9.51	9.51	9.51
9.44	9.44	9.44	9.44	9.44	9.44	9.44	9.44	9.44	9.44	9.44	9.44	9.44	9.44	9.44	9.44
9.47	9.47	9.47	9.47	9.47	9.47	9.47	9.47	9.47	9.47	9.47	9.47	9.47	9.47	9.47	9.47
9.44	9.44	9.44	9.44	9.44	9.44	9.44	9.44	9.44	9.44	9.44	9.44	9.44	9.44	9.44	9.44
9.32	9.32	9.32	9.32	9.32	9.32	9.32	9.32	9.32	9.32	9.32	9.32	9.32	9.32	9.32	9.32
9.3	9.3	9.3	9.3	9.3	9.3	9.3	9.3	9.3	9.3	9.3	9.3	9.3	9.3	9.3	9.3
9.25	9.25	9.25	9.25	9.25	9.25	9.25	9.25	9.25	9.25	9.25	9.25	9.25	9.25	9.25	9.25
9.3	9.3	9.3	9.3	9.3	9.3	9.3	9.3	9.3	9.3	9.3	9.3	9.3	9.3	9.3	9.3
9.3	9.3	9.3	9.3	9.3	9.3	9.3	9.3	9.3	9.3	9.3	9.3	9.3	9.3	9.3	9.3
9.38	9.38	9.38	9.38	9.38	9.38	9.38	9.38	9.38	9.38	9.38	9.38	9.38	9.38	9.38	9.38
9.61	9.61	9.61	9.61	9.61	9.61	9.61	9.61	9.61	9.61	9.61	9.61	9.61	9.61	9.61	9.61
10.66	10.66	10.66	10.66	10.66	10.66	10.66	10.66	10.66	10.66	10.66	10.66	10.66	10.66	10.66	10.66
11.23	11.23	11.23	11.23	11.23	11.23	11.23	11.23	11.23	11.23	11.23	11.23	11.23	11.23	11.23	11.23
11.39	11.39	11.39	11.39	11.39	11.39	11.39	11.39	11.39	11.39	11.39	11.39	11.39	11.39	11.39	11.39
11.24	11.24	11.24	11.24	11.24	11.24	11.24	11.24	11.24	11.24	11.24	11.24	11.24	11.24	11.24	11.24
10.79	10.79	10.79	10.79	10.79	10.79	10.79	10.79	10.79	10.79	10.79	10.79	10.79	10.79	10.79	10.79
10.75	10.75	10.75	10.75	10.75	10.75	10.75	10.75	10.75	10.75	10.75	10.75	10.75	10.75	10.75	10.75
10.82	10.82	10.82	10.82	10.82	10.82	10.82	10.82	10.82	10.82	10.82	10.82	10.82	10.82	10.82	10.82
10.67	10.67	10.67	10.67	10.67	10.67	10.67	10.67	10.67	10.67	10.67	10.67	10.67	10.67	10.67	10.67
10.8	10.8	10.8	10.8	10.8	10.8	10.8	10.8	10.8	10.8	10.8	10.8	10.8	10.8	10.8	10.8
10.75	10.75	10.75	10.75	10.75	10.75	10.75	10.75	10.75	10.75	10.75	10.75	10.75	10.75	10.75	10.75
10.56	10.56	10.56	10.56	10.56	10.56	10.56	10.56	10.56	10.56	10.56	10.56	10.56	10.56	10.56	10.56
10.23	10.23	10.23	10.23	10.23	10.23	10.23	10.23	10.23	10.23	10.23	10.23	10.23	10.23	10.23	10.23
10.31	10.31	10.31	10.31	10.31	10.31	10.31	10.31	10.31	10.31	10.31	10.31	10.31	10.31	10.31	10.31
10.39	10.39	10.39	10.39	10.39	10.39	10.39	10.39	10.39	10.39	10.39	10.39	10.39	10.39	10.39	10.39
10.44	10.44	10.44	10.44	10.44	10.44	10.44	10.44	10.44	10.44	10.44	10.44	10.44	10.44	10.44	10.44
10.6	10.6	10.6	10.6	10.6	10.6	10.6	10.6	10.6	10.6	10.6	10.6	10.6	10.6	10.6	10.6
10.64	10.64	10.64	10.64	10.64	10.64	10.64	10.64	10.64	10.64	10.64	10.64	10.64	10.64	10.64	10.64
10.55	10.55	10.55	10.55	10.55	10.55	10.55	10.55	10.55	10.55	10.55	10.55	10.55	10.55	10.55	10.55
10.65	10.65	10.65	10.65	10.65	10.65	10.65	10.65	10.65	10.65	10.65	10.65	10.65	10.65	10.65	10.65
10.85	10.85	10.85	10.85	10.85	10.85	10.85	10.85	10.85	10.85	10.85	10.85	10.85	10.85	10.85	10.85
10.91	10.91	10.91	10.91	10.91	10.91	10.91	10.91	10.91	10.91	10.91	10.91	10.91	10.91	10.91	10.91
10.88	10.88	10.88	10.88	10.88	10.88	10.88	10.88	10.88	10.88	10.88	10.88	10.88	10.88	10.88	10.88
10.79	10.79	10.79	10.79	10.79	10.79	10.79	10.79	10.79	10.79	10.79	10.79	10.79	10.79	10.79	10.79
10.73	10.73	10.73	10.73	10.73	10.73	10.73	10.73	10.73	10.73	10.73	10.73	10.73	10.73	10.73	10.73
10.68	10.68	10.68	10.68	10.68	10.68	10.68	10.68	10.68	10.68	10.68	10.68	10.68	10.68	10.68	10.68
10.74	10.74	10.74	10.74	10.74	10.74	10.74	10.74	10.74	10.74	10.74	10.74	10.74	10.74	10.74	10.74
10.87	10.87	10.87	10.87	10.87	10.87	10.87	10.87	10.87	10.87	10.87	10.87	10.87	10.87	10.87	10.87
10.9	10.9	10.9	10.9	10.9	10.9	10.9	10.9	10.9	10.9	10.9	10.9	10.9	10.9	10.9	10.9
10.82	10.82	10.82	10.82	10.82	10.82	10.82	10.82	10.82	10.82	10.82	10.82	10.82	10.82	10.82	10.82
10.77	10.77	10.77	10.77	10.77	10.77	10.77	10.77	10.77	10.77	10.77	10.77	10.77	10.77	10.77	10.77
10.74	10.74	10.74	10.74	10.74	10.74	10.74	10.74	10.74	10.74	10.74	10.74	10.74	10.74	10.74	10.74
10.61	10.61	10.61	10.61	10.61	10.61	10.61	10.61	10.61	10.61	10.61	10.61	10.61	10.61	10.61	10.61
10.56	10.56	10.56	10.56	10.56	10.56	10.56	10.56	10.56	10.56	10.56	10.56	10.56	10.56	10.56	10.56
10.53	10.53	10.53	10.53	10.53	10.53	10.53	10.53	10.53	10.53	10.53	10.53	10.53	10.53	10.53	10.53
10.51	10.51	10.51	10.51	10.51	10.51	10.51	10.51	10.51	10.51	10.51	10.51	10.51	10.51	10.51	10.51
10.29	10.29	10.29	10.29	10.29	10.29	10.29	10.29	10.29	10.29	10.29	10.29	10.29	10.29	10.29	10.29
10.08	10.08	10.08	10.08	10.08	10.08	10.08	10.08	10.08	10.08	10.08	10.08	10.08	10.08	10.08	10.08
9.96	9.96	9.96	9.96	9.96	9.96	9.96	9.96	9.96	9.96	9.96	9.96	9.96	9.96	9.96	9.96
9.93	9.93	9.93	9.93	9.93	9.93	9.93	9.93	9.93	9.93	9.93	9.93	9.93	9.93	9.93	9.93
9.89	9.89	9.89	9.89	9.89	9.89	9.89	9.89	9.89	9.89	9.89	9.89	9.89	9.89	9.89	9.89
9.89	9.89	9.89	9.89	9.89	9.89	9.89	9.89	9.89	9.89	9.89	9.89	9.89	9.89	9.89	9.89
9.85	9.85	9.85	9.85	9.85	9.85	9.85	9.85	9.85	9.85	9.85	9.85	9.85	9.85	9.85	9.85
9.77	9.77	9.77	9.77	9.77	9.77	9.77	9.77	9.77	9.77	9.77	9.77	9.77	9.77	9.77	9.77
9.78	9.78	9.78	9.78	9.78	9.78	9.78	9.78	9.78	9.78	9.78	9.78	9.78	9.78	9.78	9.78
9.82	9.82	9.82	9.82	9.82	9.82	9.82	9.82	9.82	9.82	9.82	9.82	9.82	9.82	9.82	9.82
9.95	9.95	9.95	9.95	9.95	9.95	9.95	9.95	9.95	9.95	9.95	9.95	9.95	9.95	9.95	9.95
10.03	10.03	10.03	10.03	10.03	10.03	10.03	10.03	10.03	10.03	10.03	10.03	10.03	10.03	10.03	10.03
9.98	9.98	9.98	9.98	9.98	9.98	9.98	9.98	9.98	9.98	9.98	9.98	9.98	9.98	9.98	9.98
9.88	9.88	9.88	9.88	9.88	9.88	9.88	9.88	9.88	9.88	9.88	9.88	9.88	9.88	9.88	9.88
9.87	9.87	9.87	9.87	9.87	9.87	9.87	9.87	9.87	9.87	9.87	9.87	9.87	9.87	9.87	9.87
9.82	9.82	9.82	9.82	9.82	9.82	9.82	9.82	9.82	9.82	9.82	9.82	9.82	9.82	9.82	9.82
9.9	9.9	9.9	9.9	9.9	9.9	9.9	9.9	9.9	9.9	9.9	9.9	9.9	9.9	9.9	9.9
9.94	9.94	9.94	9.94	9.94	9.94	9.94	9.94	9.94	9.94	9.94	9.94	9.94	9.94	9.94	9.94
9.99	9.99	9.99	9.99	9.99	9.99	9.99	9.99	9.99	9.99	9.99	9.99	9.99	9.99	9.99	9.99
10	10	10	10	10	10	10	10	10	10	10	10	10	10	10	10
10.02	10.02	10.02	10.02	10.02	10.02	10.02	10.02	10.02	10.02	10.02	10.02	10.02	10.02	10.02	10.02
10.1	10.1	10.1	10.1	10.1	10.1	10.1	10.1	10.1	10.1	10.1	10.1	10.1	10.1	10.1	10.1
10.22	10.22	10.22	10.22	10.22	10.22	10.22	10.22	10.22	10.22	10.22	10.22	10.22	10.22	10.22	10.22
10.31	10.31	10.31	10.31	10.31	10.31	10.31	10.31	10.31	10.31	10.31	10.31	10.31	10.31	10.31	10.31
10.33	10.33	10.33	10.33	10.33	10.33	10.33	10.33	10.33	10.33	10.33	10.33	10.33	10.33	10.33	10.33
10.39	10.39	10.39	10.39	10.39	10.39	10.39	10.39	10.39	10.39	10.39	10.39	10.39	10.39	10.39	10.39
10.66	10.66	10.66	10.66	10.66	10.66	10.66	10.66	10.66	10.66	10.66	10.66	10.66	10.66	10.66	10.66
10.74	10.74	10.74	10.74	10.74	10.74	10.74	10.74	10.74	10.74	10.74	10.74	10.74	10.74	10.74	10.74
10.62	10.62	10.62	10.62	10.62	10.62	10.62	10.62	10.62	10.62	10.62	10.62	10.62	10.62	10.62	10.62
10.47	10.47	10.47	10.47	10.47	10.47	10.47	10.47	10.47	10.47	10.47	10.47	10.47	10.47	10.47	10.47
10.32	10.32	10.32	10.32	10.32	10.32	10.32	10.32	10.32	10.32	10.32	10.32	10.32	10.32	10.32	10.32
11.01	11.01	11.01	11.01	11.01	11.01	11.01	11.01	11.01	11.01	11.01	11.01	11.01	11.01	11.01	11.01
10.91	10.91	10.91	10.91	10.91	10.91	10.91	10.91	10.91	10.91	10.91	10.91	10.91	10.91	10.91	10.91
10.51	10.51	10.51	10.51	10.51	10.51	10.51	10.51	10.51	10.51	10.51	10.51	10.51	10.51	10.51	10.51
10.36	10.36	10.36	10.36	10.36	10.36	10.36	10.36	10.36	10.36	10.36	10.36	10.36	10.36	10.36	10.36
10.38	10.38	10.38	10.38	10.38	10.38	10.38	10.38	10.38	10.38	10.38	10.38	10.38	10.38	10.38	10.38
10.53	10.53	10.53	10.53	10.53	10.53	10.53	10.53	10.53	10.53	10.53	10.53	10.53	10.53	10.53	10.53
10.58	10.58	10.58	10.58	10.58	10.58	10.58	10.58	10.58	10.58	10.58	10.58	10.58	10.58	10.58	10.58
10.68	10.68	10.68	10.68	10.68	10.68	10.68	10.68	10.68	10.68	10.68	10.68	10.68	10.68	10.68	10.68
10.99	10.99	10.99	10.99	10.99	10.99	10.99	10.99	10.99	10.99	10.99	10.99	10.99	10.99	10.99	10.99
11.51	11.51	11.51	11.51	11.51	11.51	11.51	11.51	11.51	11.51	11.51	11.51	11.51	11.51	11.51	11.51
11.57	11.57	11.57	11.57	11.57	11.57	11.57	11.57	11.57	11.57	11.57	11.57	11.57	11.57	11.57	11.57
11.1	11.1	11.1	11.1	11.1	11.1	11.1	11.1	11.1	11.1	11.1	11.1	11.1	11.1	11.1	11.1
10.74	10.74	10.74	10.74	10.74	10.74	10.74	10.74	10.74	10.74	10.74	10.74	10.74	10.74	10.74	10.74
10.55	10.55	10.55	10.55	10.55	10.55	10.55	10.55	10.55	10.55	10.55	10.55	10.55	10.55	10.55	10.55
10.42	10.42	10.42	10.42	10.42	10.42	10.42	10.42	10.42	10.42	10.42	10.42	10.42	10.42	10.42	10.42
10.46	10.46	10.46	10.46	10.46	10.46	10.46	10.46	10.46	10.46	10.46	10.46	10.46	10.46	10.46	10.46
10.58	10.58	10.58	10.58	10.58	10.58	10.58	10.58	10.58	10.58	10.58	10.58	10.58	10.58	10.58	10.58
10.58	10.58	10.58	10.58	10.58	10.58	10.58	10.58	10.58	10.58	10.58	10.58	10.58	10.58	10.58	10.58
10.61	10.61	10.61	10.61	10.61	10.61	10.61	10.61	10.61	10.61	10.61	10.61	10.61	10.61	10.61	10.61
10.64	10.64	10.64	10.64	10.64	10.64	10.64	10.64	10.64	10.64	10.64	10.64	10.64	10.64	10.64	10.64
10.79	10.79	10.79	10.79	10.79	10.79	10.79	10.79	10.79	10.79	10.79	10.79	10.79	10.79	10.79	10.79
10.84	10.84	10.84	10.84	10.84	10.84	10.84	10.84	10.84	10.84	10.84	10.84	10.84	10.84	10.84	10.84
10.79	10.79	10.79	10.79	10.79	10.79	10.79	10.79	10.79	10.79	10.79	10.79	10.79	10.79	10.79	10.79
10.82	10.82	10.82	10.82	10.82	10.82	10.82	10.82	10.82	10.82	10.82	10.82	10.82	10.82	10.82	10.82
10.97	10.97	10.97	10.97	10.97	10.97	10.97	10.97	10.97	10.97	10.97	10.97	10.97	10.97	10.97	10.97
11.35	11.35	11.35	11.35	11.35	11.35	11.35	11.35	11.35	11.35	11.35	11.35	11.35	11.35	11.35	11.35
11.48	11.48	11.48	11.48	11.48	11.48	11.48	11.48	11.48	11.48	11.48	11.48	11.48	11.48	11.48	11.48
11.24	11.24	11.24	11.24	11.24	11.24	11.24	11.24	11.24	11.24	11.24	11.24	11.24	11.24	11.24	11.24
11.2	11.2	11.2	11.2	11.2	11.2	11.2	11.2	11.2	11.2	11.2	11.2	11.2	11.2	11.2	11.2
11.13	11.13	11.13	11.13	11.13	11.13	11.13	11.13	11.13	11.13	11.13	11.13	11.13	11.13	11.13	11.13
11.16	11.16	11.16	11.16	11.16	11.16	11.16	11.16	11.16	11.16	11.16	11.16	11.16	11.16	11.16	11.16
11.27	11.27	11.27	11.27	11.27	11.27	11.27	11.27	11.27	11.27	11.27	11.27	11.27	11.27	11.27	11.27
11.59	11.59	11.59	11.59	11.59	11.59	11.59	11.59	11.59	11.59	11.59	11.59	11.59	11.59	11.59	11.59
12.05	12.05	12.05	12.05	12.05	12.05	12.05	12.05	12.05	12.05	12.05	12.05	12.05	12.05	12.05	12.05
12.22	12.22	12.22	12.22	12.22	12.22	12.22	12.22	12.22	12.22	12.22	12.22	12.22	12.22	12.22	12.22
12.48	12.48	12.48	12.48	12.48	12.48	12.48	12.48	12.48	12.48	12.48	12.48	12.48	12.48	12.48	12.48
12.41	12.41	12.41	12.41	12.41	12.41	12.41	12.41	12.41	12.41	12.41	12.41	12.41	12.41	12.41	12.41
11.75	11.75	11.75	11.75	11.75	11.75	11.75	11.75	11.75	11.75	11.75	11.75	11.75	11.75	11.75	11.75
11.63	11.63	11.63	11.63	11.63	11.63	11.63	11.63	11.63	11.63	11.63	11.63	11.63	11.63	11.63	11.63
11.65	11.65	11.65	11.65	11.65	11.65	11.65	11.65	11.65	11.65	11.65	11.65	11.65	11.65	11.65	11.65
11.63	11.63	11.63	11.63	11.63	11.63	11.63	11.63	11.63	11.63	11.63	11.63	11.63	11.63	11.63	11.63
11.68	11.68	11.68	11.68	11.68	11.68	11.68	11.68	11.68	11.68	11.68	11.68	11.68	11.68	11.68	11.68
11.74	11.74	11.74	11.74	11.74	11.74	11.74	11.74	11.74	11.74	11.74	11.74	11.74	11.74	11.74	11.74
15.48	15.48	15.48	15.48	15.48	15.48	15.48	15.48	15.48	15.48	15.48	15.48	15.48	15.48	15.48	15.48
21.59	21.59	21.59	21.59	21.59	21.59	21.59	21.59	21.59	21.59	21.59	21.59	21.59	21.59	21.59	21.59
16.1	16.1	16.1	16.1	16.1	16.1	16.1	16.1	16.1	16.1	16.1	16.1	16.1	16.1	16.1	16.1
14.11	14.11	14.11	14.11	14.11	14.11	14.11	14.11	14.11	14.11	14.11	14.11	14.11	14.11	14.11	14.11
13.18	13.18	13.18	13.18	13.18	13.18	13.18	13.18	13.18	13.18	13.18	13.18	13.18	13.18	13.18	13.18
12.28	12.28	12.28	12.28	12.28	12.28	12.28	12.28	12.28	12.28	12.28	12.28	12.28	12.28	12.28	12.28
12.46	12.46	12.46	12.46	12.46	12.46	12.46	12.46	12.46	12.46	12.46	12.46	12.46	12.46	12.46	12.46
16.39	16.39	16.39	16.39	16.39	16.39	16.39	16.39	16.39	16.39	16.39	16.39	16.39	16.39	16.39	16.39
24.2	24.2	24.2	24.2	24.2	24.2	24.2	24.2	24.2	24.2	24.2	24.2	24.2	24.2	24.2	24.2
30.95	30.95	30.95	30.95	30.95	30.95	30.95	30.95	30.95	30.95	30.95	30.95	30.95	30.95	30.95	30.95
30.1	30.1	30.1	30.1	30.1	30.1	30.1	30.1	30.1	30.1	30.1	30.1	30.1	30.1	30.1	30.1
30.02	30.02	30.02	30.02	30.02	30.02	30.02	30.02	30.02	30.02	30.02	30.02	30.02	30.02	30.02	30.02
31.25	31.25	31.25	31.25	31.25	31.25	31.25	31.25	31.25	31.25	31.25	31.25	31.25	31.25	31.25	31.25
29.22	29.22	29.22	29.22	29.22	29.22	29.22	29.22	29.22	29.22	29.22	29.22	29.22	29.22	29.22	29.22
33.99	33.99	33.99	33.99	33.99	33.99	33.99	33.99	33.99	33.99	33.99	33.99	33.99	33.99	33.99	33.99
58.16	58.16	58.16	58.16	58.16	58.16	58.16	58.16	58.16	58.16	58.16	58.16	58.16	58.16	58.16	58.16
45.59	45.59	45.59	45.59	45.59	45.59	45.59	45.59	45.59	45.59	45.59	45.59	45.59	45.59	45.59	45.59
50.76	50.76	50.76	50.76	50.76	50.76	50.76	50.76	50.76	50.76	50.76	50.76	50.76	50.76	50.76	50.76
53.87	53.87	53.87	53.87	53.87	53.87	53.87	53.87	53.87	53.87	53.87	53.87	53.87	53.87	53.87	53.87
62.09	62.09	62.09	62.09	62.09	62.09	62.09	62.09	62.09	62.09	62.09	62.09	62.09	62.09	62.09	62.09
58.2	58.2	58.2	58.2	58.2	58.2	58.2	58.2	58.2	58.2	58.2	58.2	58.2	58.2	58.2	58.2
51.14	51.14	51.14	51.14	51.14	51.14	51.14	51.14	51.14	51.14	51.14	51.14	51.14	51.14	51.14	51.14
46.68	46.68	46.68	46.68	46.68	46.68	46.68	46.68	46.68	46.68	46.68	46.68	46.68	46.68	46.68	46.68
54.14	54.14	54.14	54.14	54.14	54.14	54.14	54.14	54.14	54.14	54.14	54.14	54.14	54.14	54.14	54.14
46.48	46.48	46.48	46.48	46.48	46.48	46.48	46.48	46.48	46.48	46.48	46.48	46.48	46.48	46.48	46.48
39.3	39.3	39.3	39.3	39.3	39.3	39.3	39.3	39.3	39.3	39.3	39.3	39.3	39.3	39.3	39.3
32.9	32.9	32.9	32.9	32.9	32.9	32.9	32.9	32.9	32.9	32.9	32.9	32.9	32.9	32.9	32.9
28.89	28.89	28.89	28.89	28.89	28.89	28.89	28.89	28.89	28.89	28.89	28.89	28.89	28.89	28.89	28.89
29.79	29.79	29.79	29.79	29.79	29.79	29.79	29.79	29.79	29.79	29.79	29.79	29.79	29.79	29.79	29.79
33.71	33.71	33.71	33.71	33.71	33.71	33.71	33.71	33.71	33.71	33.71	33.71	33.71	33.71	33.71	33.71
35.73	35.73	35.73	35.73	35.73	35.73	35.73	35.73	35.73	35.73	35.73	35.73	35.73	35.73	35.73	35.73
36.54	36.54	36.54	36.54	36.54	36.54	36.54	36.54	36.54	36.54	36.54	36.54	36.54	36.54	36.54	36.54
31.88	31.88	31.88	31.88	31.88	31.88	31.88	31.88	31.88	31.88	31.88	31.88	31.88	31.88	31.88	31.88
32.45	32.45	32.45	32.45	32.45	32.45	32.45	32.45	32.45	32.45	32.45	32.45	32.45	32.45	32.45	32.45
24.64	24.64	24.64	24.64	24.64	24.64	24.64	24.64	24.64	24.64	24.64	24.64	24.64	24.64	24.64	24.64
19.88	19.88	19.88	19.88	19.88	19.88	19.88	19.88	19.88	19.88	19.88	19.88	19.88	19.88	19.88	19.88
17.55	17.55	17.55	17.55	17.55	17.55	17.55	17.55	17.55	17.55	17.55	17.55	17.55	17.55	17.55	17.55
15.87	15.87	15.87	15.87	15.87	15.87	15.87	15.87	15.87	15.87	15.87	15.87	15.87	15.87	15.87	15.87
15.31	15.31	15.31	15.31	15.31	15.31	15.31	15.31	15.31	15.31	15.31	15.31	15.31	15.31	15.31	15.31
14.18	14.18	14.18	14.18	14.18	14.18	14.18	14.18	14.18	14.18	14.18	14.18	14.18	14.18	14.18	14.18
28.75	28.75	28.75	28.75	28.75	28.75	28.75	28.75	28.75	28.75	28.75	28.75	28.75	28.75	28.75	28.75
42.61	42.61	42.61	42.61	42.61	42.61	42.61	42.61	42.61	42.61	42.61	42.61	42.61	42.61	42.61	42.61
38.68	38.68	38.68	38.68	38.68	38.68	38.68	38.68	38.68	38.68	38.68	38.68	38.68	38.68	38.68	38.68
43.47	43.47	43.47	43.47	43.47	43.47	43.47	43.47	43.47	43.47	43.47	43.47	43.47	43.47	43.47	43.47
39.02	39.02	39.02	39.02	39.02	39.02	39.02	39.02	39.02	39.02	39.02	39.02	39.02	39.02	39.02	39.02
34.41	34.41	34.41	34.41	34.41	34.41	34.41	34.41	34.41	34.41	34.41	34.41	34.41	34.41	34.41	34.41
35.29	35.29	35.29	35.29	35.29	35.29	35.29	35.29	35.29	35.29	35.29	35.29	35.29	35.29	35.29	35.29
30.44	30.44	30.44	30.44	30.44	30.44	30.44	30.44	30.44	30.44	30.44	30.44	30.44	30.44	30.44	30.44
25.75	25.75	25.75	25.75	25.75	25.75	25.75	25.75	25.75	25.75	25.75	25.75	25.75	25.75	25.75	25.75
24.41	24.41	24.41	24.41	24.41	24.41	24.41	24.41	24.41	24.41	24.41	24.41	24.41	24.41	24.41	24.41
31.37	31.37	31.37	31.37	31.37	31.37	31.37	31.37	31.37	31.37	31.37	31.37	31.37	31.37	31.37	31.37
35.23	35.23	35.23	35.23	35.23	35.23	35.23	35.23	35.23	35.23	35.23	35.23	35.23	35.23	35.23	35.23
30.71	30.71	30.71	30.71	30.71	30.71	30.71	30.71	30.71	30.71	30.71	30.71	30.71	30.71	30.71	30.71
39.54	39.54	39.54	39.54	39.54	39.54	39.54	39.54	39.54	39.54	39.54	39.54	39.54	39.54	39.54	39.54
57.43	57.43	57.43	57.43	57.43	57.43	57.43	57.43	57.43	57.43	57.43	57.43	57.43	57.43	57.43	57.43
63.17	63.17	63.17	63.17	63.17	63.17	63.17	63.17	63.17	63.17	63.17	63.17	63.17	63.17	63.17	63.17
51.2	51.2	51.2	51.2	51.2	51.2	51.2	51.2	51.2	51.2	51.2	51.2	51.2	51.2	51.2	51.2
40.79	40.79	40.79	40.79	40.79	40.79	40.79	40.79	40.79	40.79	40.79	40.79	40.79	40.79	40.79	40.79
37.61	37.61	37.61	37.61	37.61	37.61	37.61	37.61	37.61	37.61	37.61	37.61	37.61	37.61	37.61	37.61
45.96	45.96	45.96	45.96	45.96	45.96	45.96	45.96	45.96	45.96	45.96	45.96	45.96	45.96	45.96	45.96
49.37	49.37	49.37	49.37	49.37	49.37	49.37	49.37	49.37	49.37	49.37	49.37	49.37	49.37	49.37	49.37
52.81	52.81	52.81	52.81	52.81	52.81	52.81	52.81	52.81	52.81	52.81	52.81	52.81	52.81	52.81	52.81
56.61	56.61	56.61	56.61	56.61	56.61	56.61	56.61	56.61	56.61	56.61	56.61	56.61	56.61	56.61	56.61
38.59	38.59	38.59	38.59	38.59	38.59	38.59	38.59	38.59	38.59	38.59	38.59	38.59	38.59	38.59	38.59
30.47	30.47	30.47	30.47	30.47	30.47	30.47	30.47	30.47	30.47	30.47	30.47	30.47	30.47	30.47	30.47
25.62	25.62	25.62	25.62	25.62	25.62	25.62	25.62	25.62	25.62	25.62	25.62	25.62	25.62	25.62	25.62
39.62	39.62	39.62	39.62	39.62	39.62	39.62	39.62	39.62	39.62	39.62	39.62	39.62	39.62	39.62	39.62
58.56	58.56	58.56	58.56	58.56	58.56	58.56	58.56	58.56	58.56	58.56	58.56	58.56	58.56	58.56	58.56
56.42	56.42	56.42	56.42	56.42	56.42	56.42	56.42	56.42	56.42	56.42	56.42	56.42	56.42	56.42	56.42
53.38	53.38	53.38	53.38	53.38	53.38	53.38	53.38	53.38	53.38	53.38	53.38	53.38	53.38	53.38	53.38
41.28	41.28	41.28	41.28	41.28	41.28	41.28	41.28	41.28	41.28	41.28	41.28	41.28	41.28	41.28	41.28
41.14	41.14	41.14	41.14	41.14	41.14	41.14	41.14	41.14	41.14	41.14	41.14	41.14	41.14	41.14	41.14
34	34	34	34	34	34	34	34	34	34	34	34	34	34	34	34
34.16	34.16	34.16	34.16	34.16	34.16	34.16	34.16	34.16	34.16	34.16	34.16	34.16	34.16	34.16	34.16
37.5	37.5	37.5	37.5	37.5	37.5	37.5	37.5	37.5	37.5	37.5	37.5	37.5	37.5	37.5	37.5
46.07	46.07	46.07	46.07	46.07	46.07	46.07	46.07	46.07	46.07	46.07	46.07	46.07	46.07	46.07	46.07
46.64	46.64	46.64	46.64	46.64	46.64	46.64	46.64	46.64	46.64	46.64	46.64	46.64	46.64	46.64	46.64
42.12	42.12	42.12	42.12	42.12	42.12	42.12	42.12	42.12	42.12	42.12	42.12	42.12	42.12	42.12	42.12
40.75	40.75	40.75	40.75	40.75	40.75	40.75	40.75	40.75	40.75	40.75	40.75	40.75	40.75	40.75	40.75
45.02	45.02	45.02	45.02	45.02	45.02	45.02	45.02	45.02	45.02	45.02	45.02	45.02	45.02	45.02	45.02
49.27	49.27	49.27	49.27	49.27	49.27	49.27	49.27	49.27	49.27	49.27	49.27	49.27	49.27	49.27	49.27
42.75	42.75	42.75	42.75	42.75	42.75	42.75	42.75	42.75	42.75	42.75	42.75	42.75	42.75	42.75	42.75
56.01	56.01	56.01	56.01	56.01	56.01	56.01	56.01	56.01	56.01	56.01	56.01	56.01	56.01	56.01	56.01
53.11	53.11	53.11	53.11	53.11	53.11	53.11	53.11	53.11	53.11	53.11	53.11	53.11	53.11	53.11	53.11
45.11	45.11	45.11	45.11	45.11	45.11	45.11	45.11	45.11	45.11	45.11	45.11	45.11	45.11	45.11	45.11
43.53	43.53	43.53	43.53	43.53	43.53	43.53	43.53	43.53	43.53	43.53	43.53	43.53	43.53	43.53	43.53
42.75	42.75	42.75	42.75	42.75	42.75	42.75	42.75	42.75	42.75	42.75	42.75	42.75	42.75	42.75	42.75
51	51	51	51	51	51	51	51	51	51	51	51	51	51	51	51
47.1	47.1	47.1	47.1	47.1	47.1	47.1	47.1	47.1	47.1	47.1	47.1	47.1	47.1	47.1	47.1
41.94	41.94	41.94	41.94	41.94	41.94	41.94	41.94	41.94	41.94	41.94	41.94	41.94	41.94	41.94	41.94
39.29	39.29	39.29	39.29	39.29	39.29	39.29	39.29	39.29	39.29	39.29	39.29	39.29	39.29	39.29	39.29
52.9	52.9	52.9	52.9	52.9	52.9	52.9	52.9	52.9	52.9	52.9	52.9	52.9	52.9	52.9	52.9
46.55	46.55	46.55	46.55	46.55	46.55	46.55	46.55	46.55	46.55	46.55	46.55	46.55	46.55	46.55	46.55
35.12	35.12	35.12	35.12	35.12	35.12	35.12	35.12	35.12	35.12	35.12	35.12	35.12	35.12	35.12	35.12
33.18	33.18	33.18	33.18	33.18	33.18	33.18	33.18	33.18	33.18	33.18	33.18	33.18	33.18	33.18	33.18
31.91	31.91	31.91	31.91	31.91	31.91	31.91	31.91	31.91	31.91	31.91	31.91	31.91	31.91	31.91	31.91
33.72	33.72	33.72	33.72	33.72	33.72	33.72	33.72	33.72	33.72	33.72	33.72	33.72	33.72	33.72	33.72
34.18	34.18	34.18	34.18	34.18	34.18	34.18	34.18	34.18	34.18	34.18	34.18	34.18	34.18	34.18	34.18
38.36	38.36	38.36	38.36	38.36	38.36	38.36	38.36	38.36	38.36	38.36	38.36	38.36	38.36	38.36	38.36
39.09	39.09	39.09	39.09	39.09	39.09	39.09	39.09	39.09	39.09	39.09	39.09	39.09	39.09	39.09	39.09
45.08	45.08	45.08	45.08	45.08	45.08	45.08	45.08	45.08	45.08	45.08	45.08	45.08	45.08	45.08	45.08
54.46	54.46	54.46	54.46	54.46	54.46	54.46	54.46	54.46	54.46	54.46	54.46	54.46	54.46	54.46	54.46
54.67	54.67	54.67	54.67	54.67	54.67	54.67	54.67	54.67	54.67	54.67	54.67	54.67	54.67	54.67	54.67
54.82	54.82	54.82	54.82	54.82	54.82	54.82	54.82	54.82	54.82	54.82	54.82	54.82	54.82	54.82	54.82
50.66	50.66	50.66	50.66	50.66	50.66	50.66	50.66	50.66	50.66	50.66	50.66	50.66	50.66	50.66	50.66
41.71	41.71	41.71	41.71	41.71	41.71	41.71	41.71	41.71	41.71	41.71	41.71	41.71	41.71	41.71	41.71
52.25	52.25	52.25	52.25	52.25	52.25	52.25	52.25	52.25	52.25	52.25	52.25	52.25	52.25	52.25	52.25
61.25	61.25	61.25	61.25	61.25	61.25	61.25	61.25	61.25	61.25	61.25	61.25	61.25	61.25	61.25	61.25
58.77	58.77	58.77	58.77	58.77	58.77	58.77	58.77	58.77	58.77	58.77	58.77	58.77	58.77	58.77	58.77
63.06	63.06	63.06	63.06	63.06	63.06	63.06	63.06	63.06	63.06	63.06	63.06	63.06	63.06	63.06	63.06
52.51	52.51	52.51	52.51	52.51	52.51	52.51	52.51	52.51	52.51	52.51	52.51	52.51	52.51	52.51	52.51
51.34	51.34	51.34	51.34	51.34	51.34	51.34	51.34	51.34	51.34	51.34	51.34	51.34	51.34	51.34	51.34
43.35	43.35	43.35	43.35	43.35	43.35	43.35	43.35	43.35	43.35	43.35	43.35	43.35	43.35	43.35	43.35
51.05	51.05	51.05	51.05	51.05	51.05	51.05	51.05	51.05	51.05	51.05	51.05	51.05	51.05	51.05	51.05
47.19	47.19	47.19	47.19	47.19	47.19	47.19	47.19	47.19	47.19	47.19	47.19	47.19	47.19	47.19	47.19
48.85	48.85	48.85	48.85	48.85	48.85	48.85	48.85	48.85	48.85	48.85	48.85	48.85	48.85	48.85	48.85
43.32	43.32	43.32	43.32	43.32	43.32	43.32	43.32	43.32	43.32	43.32	43.32	43.32	43.32	43.32	43.32
47.35	47.35	47.35	47.35	47.35	47.35	47.35	47.35	47.35	47.35	47.35	47.35	47.35	47.35	47.35	47.35
48.53	48.53	48.53	48.53	48.53	48.53	48.53	48.53	48.53	48.53	48.53	48.53	48.53	48.53	48.53	48.53
48.79	48.79	48.79	48.79	48.79	48.79	48.79	48.79	48.79	48.79	48.79	48.79	48.79	48.79	48.79	48.79
45.71	45.71	45.71	45.71	45.71	45.71	45.71	45.71	45.71	45.71	45.71	45.71	45.71	45.71	45.71	45.71
47.25	47.25	47.25	47.25	47.25	47.25	47.25	47.25	47.25	47.25	47.25	47.25	47.25	47.25	47.25	47.25
51.79	51.79	51.79	51.79	51.79	51.79	51.79	51.79	51.79	51.79	51.79	51.79	51.79	51.79	51.79	51.79
51.54	51.54	51.54	51.54	51.54	51.54	51.54	51.54	51.54	51.54	51.54	51.54	51.54	51.54	51.54	51.54
54.04	54.04	54.04	54.04	54.04	54.04	54.04	54.04	54.04	54.04	54.04	54.04	54.04	54.04	54.04	54.04
54.63	54.63	54.63	54.63	54.63	54.63	54.63	54.63	54.63	54.63	54.63	54.63	54.63	54.63	54.63	54.63
40.33	40.33	40.33	40.33	40.33	40.33	40.33	40.33	40.33	40.33	40.33	40.33	40.33	40.33	40.33	40.33
36.79	36.79	36.79	36.79	36.79	36.79	36.79	36.79	36.79	36.79	36.79	36.79	36.79	36.79	36.79	36.79
42.41	42.41	42.41	42.41	42.41	42.41	42.41	42.41	42.41	42.41	42.41	42.41	42.41	42.41	42.41	42.41
44.97	44.97	44.97	44.97	44.97	44.97	44.97	44.97	44.97	44.97	44.97	44.97	44.97	44.97	44.97	44.97
56.09	56.09	56.09	56.09	56.09	56.09	56.09	56.09	56.09	56.09	56.09	56.09	56.09	56.09	56.09	56.09
51.76	51.76	51.76	51.76	51.76	51.76	51.76	51.76	51.76	51.76	51.76	51.76	51.76	51.76	51.76	51.76
44.82	44.82	44.82	44.82	44.82	44.82	44.82	44.82	44.82	44.82	44.82	44.82	44.82	44.82	44.82	44.82
38.88	38.88	38.88	38.88	38.88	38.88	38.88	38.88	38.88	38.88	38.88	38.88	38.88	38.88	38.88	38.88
34.07	34.07	34.07	34.07	34.07	34.07	34.07	34.07	34.07	34.07	34.07	34.07	34.07	34.07	34.07	34.07
34.81	34.81	34.81	34.81	34.81	34.81	34.81	34.81	34.81	34.81	34.81	34.81	34.81	34.81	34.81	34.81
37.41	37.41	37.41	37.41	37.41	37.41	37.41	37.41	37.41	37.41	37.41	37.41	37.41	37.41	37.41	37.41
39.25	39.25	39.25	39.25	39.25	39.25	39.25	39.25	39.25	39.25	39.25	39.25	39.25	39.25	39.25	39.25
39.53	39.53	39.53	39.53	39.53	39.53	39.53	39.53	39.53	39.53	39.53	39.53	39.53	39.53	39.53	39.53
35.95	35.95	35.95	35.95	35.95	35.95	35.95	35.95	35.95	35.95	35.95	35.95	35.95	35.95	35.95	35.95
27.1	27.1	27.1	27.1	27.1	27.1	27.1	27.1	27.1	27.1	27.1	27.1	27.1	27.1	27.1	27.1
23.16	23.16	23.16	23.16	23.16	23.16	23.16	23.16	23.16	23.16	23.16	23.16	23.16	23.16	23.16	23.16
26	26	26	26	26	26	26	26	26	26	26	26	26	26	26	26
28.19	28.19	28.19	28.19	28.19	28.19	28.19	28.19	28.19	28.19	28.19	28.19	28.19	28.19	28.19	28.19
22.82	22.82	22.82	22.82	22.82	22.82	22.82	22.82	22.82	22.82	22.82	22.82	22.82	22.82	22.82	22.82
19.99	19.99	19.99	19.99	19.99	19.99	19.99	19.99	19.99	19.99	19.99	19.99	19.99	19.99	19.99	19.99
18.26	18.26	18.26	18.26	18.26	18.26	18.26	18.26	18.26	18.26	18.26	18.26	18.26	18.26	18.26	18.26
16.97	16.97	16.97	16.97	16.97	16.97	16.97	16.97	16.97	16.97	16.97	16.97	16.97	16.97	16.97	16.97
15.88	15.88	15.88	15.88	15.88	15.88	15.88	15.88	15.88	15.88	15.88	15.88	15.88	15.88	15.88	15.88
15.25	15.25	15.25	15.25	15.25	15.25	15.25	15.25	15.25	15.25	15.25	15.25	15.25	15.25	15.25	15.25
15.47	15.47	15.47	15.47	15.47	15.47	15.47	15.47	15.47	15.47	15.47	15.47	15.47	15.47	15.47	15.47
15.18	15.18	15.18	15.18	15.18	15.18	15.18	15.18	15.18	15.18	15.18	15.18	15.18	15.18	15.18	15.18
15.05	15.05	15.05	15.05	15.05	15.05	15.05	15.05	15.05	15.05	15.05	15.05	15.05	15.05	15.05	15.05
14.96	14.96	14.96	14.96	14.96	14.96	14.96	14.96	14.96	14.96	14.96	14.96	14.96	14.96	14.96	14.96
14.8	14.8	14.8	14.8	14.8	14.8	14.8	14.8	14.8	14.8	14.8	14.8	14.8	14.8	14.8	14.8
14.54	14.54	14.54	14.54	14.54	14.54	14.54	14.54	14.54	14.54	14.54	14.54	14.54	14.54	14.54	14.54
14.34	14.34	14.34	14.34	14.34	14.34	14.34	14.34	14.34	14.34	14.34	14.34	14.34	14.34	14.34	14.34
14.31	14.31	14.31	14.31	14.31	14.31	14.31	14.31	14.31	14.31	14.31	14.31	14.31	14.31	14.31	14.31
15.29	15.29	15.29	15.29	15.29	15.29	15.29	15.29	15.29	15.29	15.29	15.29	15.29	15.29	15.29	15.29
23.92	23.92	23.92	23.92	23.92	23.92	23.92	23.92	23.92	23.92	23.92	23.92	23.92	23.92	23.92	23.92
31.99	31.99	31.99	31.99	31.99	31.99	31.99	31.99	31.99	31.99	31.99	31.99	31.99	31.99	31.99	31.99
32.71	32.71	32.71	32.71	32.71	32.71	32.71	32.71	32.71	32.71	32.71	32.71	32.71	32.71	32.71	32.71
32	32	32	32	32	32	32	32	32	32	32	32	32	32	32	32
32.47	32.47	32.47	32.47	32.47	32.47	32.47	32.47	32.47	32.47	32.47	32.47	32.47	32.47	32.47	32.47
42.23	42.23	42.23	42.23	42.23	42.23	42.23	42.23	42.23	42.23	42.23	42.23	42.23	42.23	42.23	42.23
42.19	42.19	42.19	42.19	42.19	42.19	42.19	42.19	42.19	42.19	42.19	42.19	42.19	42.19	42.19	42.19
42.02	42.02	42.02	42.02	42.02	42.02	42.02	42.02	42.02	42.02	42.02	42.02	42.02	42.02	42.02	42.02
47.69	47.69	47.69	47.69	47.69	47.69	47.69	47.69	47.69	47.69	47.69	47.69	47.69	47.69	47.69	47.69
40.89	40.89	40.89	40.89	40.89	40.89	40.89	40.89	40.89	40.89	40.89	40.89	40.89	40.89	40.89	40.89
36.88	36.88	36.88	36.88	36.88	36.88	36.88	36.88	36.88	36.88	36.88	36.88	36.88	36.88	36.88	36.88
28.84	28.84	28.84	28.84	28.84	28.84	28.84	28.84	28.84	28.84	28.84	28.84	28.84	28.84	28.84	28.84
27.52	27.52	27.52	27.52	27.52	27.52	27.52	27.52	27.52	27.52	27.52	27.52	27.52	27.52	27.52	27.52
47.01	47.01	47.01	47.01	47.01	47.01	47.01	47.01	47.01	47.01	47.01	47.01	47.01	47.01	47.01	47.01
32.13	32.13	32.13	32.13	32.13	32.13	32.13	32.13	32.13	32.13	32.13	32.13	32.13	32.13	32.13	32.13
30.73	30.73	30.73	30.73	30.73	30.73	30.73	30.73	30.73	30.73	30.73	30.73	30.73	30.73	30.73	30.73
44.37	44.37	44.37	44.37	44.37	44.37	44.37	44.37	44.37	44.37	44.37	44.37	44.37	44.37	44.37	44.37
40.58	40.58	40.58	40.58	40.58	40.58	40.58	40.58	40.58	40.58	40.58	40.58	40.58	40.58	40.58	40.58
30	30	30	30	30	30	30	30	30	30	30	30	30	30	30	30
20.95	20.95	20.95	20.95	20.95	20.95	20.95	20.95	20.95	20.95	20.95	20.95	20.95	20.95	20.95	20.95
16.61	16.61	16.61	16.61	16.61	16.61	16.61	16.61	16.61	16.61	16.61	16.61	16.61	16.61	16.61	16.61
14.53	14.53	14.53	14.53	14.53	14.53	14.53	14.53	14.53	14.53	14.53	14.53	14.53	14.53	14.53	14.53
16.16	16.16	16.16	16.16	16.16	16.16	16.16	16.16	16.16	16.16	16.16	16.16	16.16	16.16	16.16	16.16
16.84	16.84	16.84	16.84	16.84	16.84	16.84	16.84	16.84	16.84	16.84	16.84	16.84	16.84	16.84	16.84
18.94	18.94	18.94	18.94	18.94	18.94	18.94	18.94	18.94	18.94	18.94	18.94	18.94	18.94	18.94	18.94
33.76	33.76	33.76	33.76	33.76	33.76	33.76	33.76	33.76	33.76	33.76	33.76	33.76	33.76	33.76	33.76
85.53	85.53	85.53	85.53	85.53	85.53	85.53	85.53	85.53	85.53	85.53	85.53	85.53	85.53	85.53	85.53
76.65	76.65	76.65	76.65	76.65	76.65	76.65	76.65	76.65	76.65	76.65	76.65	76.65	76.65	76.65	76.65
78.86	78.86	78.86	78.86	78.86	78.86	78.86	78.86	78.86	78.86	78.86	78.86	78.86	78.86	78.86	78.86
77.73	77.73	77.73	77.73	77.73	77.73	77.73	77.73	77.73	77.73	77.73	77.73	77.73	77.73	77.73	77.73
68.23	68.23	68.23	68.23	68.23	68.23	68.23	68.23	68.23	68.23	68.23	68.23	68.23	68.23	68.23	68.23
57.98	57.98	57.98	57.98	57.98	57.98	57.98	57.98	57.98	57.98	57.98	57.98	57.98	57.98	57.98	57.98
47.55	47.55	47.55	47.55	47.55	47.55	47.55	47.55	47.55	47.55	47.55	47.55	47.55	47.55	47.55	47.55
39.86	39.86	39.86	39.86	39.86	39.86	39.86	39.86	39.86	39.86	39.86	39.86	39.86	39.86	39.86	39.86
39.7	39.7	39.7	39.7	39.7	39.7	39.7	39.7	39.7	39.7	39.7	39.7	39.7	39.7	39.7	39.7
35.32	35.32	35.32	35.32	35.32	35.32	35.32	35.32	35.32	35.32	35.32	35.32	35.32	35.32	35.32	35.32
31.49	31.49	31.49	31.49	31.49	31.49	31.49	31.49	31.49	31.49	31.49	31.49	31.49	31.49	31.49	31.49
31.6	31.6	31.6	31.6	31.6	31.6	31.6	31.6	31.6	31.6	31.6	31.6	31.6	31.6	31.6	31.6
28.59	28.59	28.59	28.59	28.59	28.59	28.59	28.59	28.59	28.59	28.59	28.59	28.59	28.59	28.59	28.59
28.18	28.18	28.18	28.18	28.18	28.18	28.18	28.18	28.18	28.18	28.18	28.18	28.18	28.18	28.18	28.18
25.6	25.6	25.6	25.6	25.6	25.6	25.6	25.6	25.6	25.6	25.6	25.6	25.6	25.6	25.6	25.6
27	27	27	27	27	27	27	27	27	27	27	27	27	27	27	27
29.68	29.68	29.68	29.68	29.68	29.68	29.68	29.68	29.68	29.68	29.68	29.68	29.68	29.68	29.68	29.68
24.19	24.19	24.19	24.19	24.19	24.19	24.19	24.19	24.19	24.19	24.19	24.19	24.19	24.19	24.19	24.19
22.92	22.92	22.92	22.92	22.92	22.92	22.92	22.92	22.92	22.92	22.92	22.92	22.92	22.92	22.92	22.92
25.87	25.87	25.87	25.87	25.87	25.87	25.87	25.87	25.87	25.87	25.87	25.87	25.87	25.87	25.87	25.87
24.51	24.51	24.51	24.51	24.51	24.51	24.51	24.51	24.51	24.51	24.51	24.51	24.51	24.51	24.51	24.51
21.11	21.11	21.11	21.11	21.11	21.11	21.11	21.11	21.11	21.11	21.11	21.11	21.11	21.11	21.11	21.11
18.56	18.56	18.56	18.56	18.56	18.56	18.56	18.56	18.56	18.56	18.56	18.56	18.56	18.56	18.56	18.56
19.36	19.36	19.36	19.36	19.36	19.36	19.36	19.36	19.36	19.36	19.36	19.36	19.36	19.36	19.36	19.36
18.92	18.92	18.92	18.92	18.92	18.92	18.92	18.92	18.92	18.92	18.92	18.92	18.92	18.92	18.92	18.92
21.36	21.36	21.36	21.36	21.36	21.36	21.36	21.36	21.36	21.36	21.36	21.36	21.36	21.36	21.36	21.36
22.58	22.58	22.58	22.58	22.58	22.58	22.58	22.58	22.58	22.58	22.58	22.58	22.58	22.58	22.58	22.58
23.57	23.57	23.57	23.57	23.57	23.57	23.57	23.57	23.57	23.57	23.57	23.57	23.57	23.57	23.57	23.57
23.92	23.92	23.92	23.92	23.92	23.92	23.92	23.92	23.92	23.92	23.92	23.92	23.92	23.92	23.92	23.92
24.06	24.06	24.06	24.06	24.06	24.06	24.06	24.06	24.06	24.06	24.06	24.06	24.06	24.06	24.06	24.06
24.27	24.27	24.27	24.27	24.27	24.27	24.27	24.27	24.27	24.27	24.27	24.27	24.27	24.27	24.27	24.27
26.05	26.05	26.05	26.05	26.05	26.05	26.05	26.05	26.05	26.05	26.05	26.05	26.05	26.05	26.05	26.05
27.83	27.83	27.83	27.83	27.83	27.83	27.83	27.83	27.83	27.83	27.83	27.83	27.83	27.83	27.83	27.83
26.72	26.72	26.72	26.72	26.72	26.72	26.72	26.72	26.72	26.72	26.72	26.72	26.72	26.72	26.72	26.72
27.36	27.36	27.36	27.36	27.36	27.36	27.36	27.36	27.36	27.36	27.36	27.36	27.36	27.36	27.36	27.36
28.67	28.67	28.67	28.67	28.67	28.67	28.67	28.67	28.67	28.67	28.67	28.67	28.67	28.67	28.67	28.67
26.88	26.88	26.88	26.88	26.88	26.88	26.88	26.88	26.88	26.88	26.88	26.88	26.88	26.88	26.88	26.88
23.36	23.36	23.36	23.36	23.36	23.36	23.36	23.36	23.36	23.36	23.36	23.36	23.36	23.36	23.36	23.36
27.66	27.66	27.66	27.66	27.66	27.66	27.66	27.66	27.66	27.66	27.66	27.66	27.66	27.66	27.66	27.66
28.23	28.23	28.23	28.23	28.23	28.23	28.23	28.23	28.23	28.23	28.23	28.23	28.23	28.23	28.23	28.23
29.51	29.51	29.51	29.51	29.51	29.51	29.51	29.51	29.51	29.51	29.51	29.51	29.51	29.51	29.51	29.51
30.53	30.53	30.53	30.53	30.53	30.53	30.53	30.53	30.53	30.53	30.53	30.53	30.53	30.53	30.53	30.53
30.31	30.31	30.31	30.31	30.31	30.31	30.31	30.31	30.31	30.31	30.31	30.31	30.31	30.31	30.31	30.31
30.11	30.11	30.11	30.11	30.11	30.11	30.11	30.11	30.11	30.11	30.11	30.11	30.11	30.11	30.11	30.11
34.97	34.97	34.97	34.97	34.97	34.97	34.97	34.97	34.97	34.97	34.97	34.97	34.97	34.97	34.97	34.97
35.09	35.09	35.09	35.09	35.09	35.09	35.09	35.09	35.09	35.09	35.09	35.09	35.09	35.09	35.09	35.09
28.69	28.69	28.69	28.69	28.69	28.69	28.69	28.69	28.69	28.69	28.69	28.69	28.69	28.69	28.69	28.69
27.02	27.02	27.02	27.02	27.02	27.02	27.02	27.02	27.02	27.02	27.02	27.02	27.02	27.02	27.02	27.02
30.37	30.37	30.37	30.37	30.37	30.37	30.37	30.37	30.37	30.37	30.37	30.37	30.37	30.37	30.37	30.37
31.6	31.6	31.6	31.6	31.6	31.6	31.6	31.6	31.6	31.6	31.6	31.6	31.6	31.6	31.6	31.6
32.15	32.15	32.15	32.15	32.15	32.15	32.15	32.15	32.15	32.15	32.15	32.15	32.15	32.15	32.15	32.15
33.82	33.82	33.82	33.82	33.82	33.82	33.82	33.82	33.82	33.82	33.82	33.82	33.82	33.82	33.82	33.82
46.47	46.47	46.47	46.47	46.47	46.47	46.47	46.47	46.47	46.47	46.47	46.47	46.47	46.47	46.47	46.47
38.43	38.43	38.43	38.43	38.43	38.43	38.43	38.43	38.43	38.43	38.43	38.43	38.43	38.43	38.43	38.43
33.08	33.08	33.08	33.08	33.08	33.08	33.08	33.08	33.08	33.08	33.08	33.08	33.08	33.08	33.08	33.08
37.56	37.56	37.56	37.56	37.56	37.56	37.56	37.56	37.56	37.56	37.56	37.56	37.56	37.56	37.56	37.56
31.91	31.91	31.91	31.91	31.91	31.91	31.91	31.91	31.91	31.91	31.91	31.91	31.91	31.91	31.91	31.91
26.04	26.04	26.04	26.04	26.04	26.04	26.04	26.04	26.04	26.04	26.04	26.04	26.04	26.04	26.04	26.04
22.7	22.7	22.7	22.7	22.7	22.7	22.7	22.7	22.7	22.7	22.7	22.7	22.7	22.7	22.7	22.7
23.02	23.02	23.02	23.02	23.02	23.02	23.02	23.02	23.02	23.02	23.02	23.02	23.02	23.02	23.02	23.02
25.73	25.73	25.73	25.73	25.73	25.73	25.73	25.73	25.73	25.73	25.73	25.73	25.73	25.73	25.73	25.73
29.25	29.25	29.25	29.25	29.25	29.25	29.25	29.25	29.25	29.25	29.25	29.25	29.25	29.25	29.25	29.25
28.86	28.86	28.86	28.86	28.86	28.86	28.86	28.86	28.86	28.86	28.86	28.86	28.86	28.86	28.86	28.86
31.85	31.85	31.85	31.85	31.85	31.85	31.85	31.85	31.85	31.85	31.85	31.85	31.85	31.85	31.85	31.85
33.14	33.14	33.14	33.14	33.14	33.14	33.14	33.14	33.14	33.14	33.14	33.14	33.14	33.14	33.14	33.14
36.88	36.88	36.88	36.88	36.88	36.88	36.88	36.88	36.88	36.88	36.88	36.88	36.88	36.88	36.88	36.88
38.24	38.24	38.24	38.24	38.24	38.24	38.24	38.24	38.24	38.24	38.24	38.24	38.24	38.24	38.24	38.24
40.38	40.38	40.38	40.38	40.38	40.38	40.38	40.38	40.38	40.38	40.38	40.38	40.38	40.38	40.38	40.38
39.04	39.04	39.04	39.04	39.04	39.04	39.04	39.04	39.04	39.04	39.04	39.04	39.04	39.04	39.04	39.04
39.44	39.44	39.44	39.44	39.44	39.44	39.44	39.44	39.44	39.44	39.44	39.44	39.44	39.44	39.44	39.44
35.47	35.47	35.47	35.47	35.47	35.47	35.47	35.47	35.47	35.47	35.47	35.47	35.47	35.47	35.47	35.47
32.3	32.3	32.3	32.3	32.3	32.3	32.3	32.3	32.3	32.3	32.3	32.3	32.3	32.3	32.3	32.3
32.15	32.15	32.15	32.15	32.15	32.15	32.15	32.15	32.15	32.15	32.15	32.15	32.15	32.15	32.15	32.15
33.79	33.79	33.79	33.79	33.79	33.79	33.79	33.79	33.79	33.79	33.79	33.79	33.79	33.79	33.79	33.79
33.87	33.87	33.87	33.87	33.87	33.87	33.87	33.87	33.87	33.87	33.87	33.87	33.87	33.87	33.87	33.87
30.66	30.66	30.66	30.66	30.66	30.66	30.66	30.66	30.66	30.66	30.66	30.66	30.66	30.66	30.66	30.66
28.89	28.89	28.89	28.89	28.89	28.89	28.89	28.89	28.89	28.89	28.89	28.89	28.89	28.89	28.89	28.89
31.13	31.13	31.13	31.13	31.13	31.13	31.13	31.13	31.13	31.13	31.13	31.13	31.13	31.13	31.13	31.13
30.93	30.93	30.93	30.93	30.93	30.93	30.93	30.93	30.93	30.93	30.93	30.93	30.93	30.93	30.93	30.93
30.65	30.65	30.65	30.65	30.65	30.65	30.65	30.65	30.65	30.65	30.65	30.65	30.65	30.65	30.65	30.65
33.03	33.03	33.03	33.03	33.03	33.03	33.03	33.03	33.03	33.03	33.03	33.03	33.03	33.03	33.03	33.03
33.84	33.84	33.84	33.84	33.84	33.84	33.84	33.84	33.84	33.84	33.84	33.84	33.84	33.84	33.84	33.84
33.15	33.15	33.15	33.15	33.15	33.15	33.15	33.15	33.15	33.15	33.15	33.15	33.15	33.15	33.15	33.15
32.9	32.9	32.9	32.9	32.9	32.9	32.9	32.9	32.9	32.9	32.9	32.9	32.9	32.9	32.9	32.9
32.1	32.1	32.1	32.1	32.1	32.1	32.1	32.1	32.1	32.1	32.1	32.1	32.1	32.1	32.1	32.1
29.43	29.43	29.43	29.43	29.43	29.43	29.43	29.43	29.43	29.43	29.43	29.43	29.43	29.43	29.43	29.43
27.9	27.9	27.9	27.9	27.9	27.9	27.9	27.9	27.9	27.9	27.9	27.9	27.9	27.9	27.9	27.9
28.34	28.34	28.34	28.34	28.34	28.34	28.34	28.34	28.34	28.34	28.34	28.34	28.34	28.34	28.34	28.34
26.99	26.99	26.99	26.99	26.99	26.99	26.99	26.99	26.99	26.99	26.99	26.99	26.99	26.99	26.99	26.99
25.61	25.61	25.61	25.61	25.61	25.61	25.61	25.61	25.61	25.61	25.61	25.61	25.61	25.61	25.61	25.61
25.18	25.18	25.18	25.18	25.18	25.18	25.18	25.18	25.18	25.18	25.18	25.18	25.18	25.18	25.18	25.18
25.82	25.82	25.82	25.82	25.82	25.82	25.82	25.82	25.82	25.82	25.82	25.82	25.82	25.82	25.82	25.82
25.01	25.01	25.01	25.01	25.01	25.01	25.01	25.01	25.01	25.01	25.01	25.01	25.01	25.01	25.01	25.01
24.88	24.88	24.88	24.88	24.88	24.88	24.88	24.88	24.88	24.88	24.88	24.88	24.88	24.88	24.88	24.88
28.84	28.84	28.84	28.84	28.84	28.84	28.84	28.84	28.84	28.84	28.84	28.84	28.84	28.84	28.84	28.84
30.94	30.94	30.94	30.94	30.94	30.94	30.94	30.94	30.94	30.94	30.94	30.94	30.94	30.94	30.94	30.94
27.48	27.48	27.48	27.48	27.48	27.48	27.48	27.48	27.48	27.48	27.48	27.48	27.48	27.48	27.48	27.48
22.73	22.73	22.73	22.73	22.73	22.73	22.73	22.73	22.73	22.73	22.73	22.73	22.73	22.73	22.73	22.73
21.08	21.08	21.08	21.08	21.08	21.08	21.08	21.08	21.08	21.08	21.08	21.08	21.08	21.08	21.08	21.08
20.85	20.85	20.85	20.85	20.85	20.85	20.85	20.85	20.85	20.85	20.85	20.85	20.85	20.85	20.85	20.85
18.73	18.73	18.73	18.73	18.73	18.73	18.73	18.73	18.73	18.73	18.73	18.73	18.73	18.73	18.73	18.73
17.54	17.54	17.54	17.54	17.54	17.54	17.54	17.54	17.54	17.54	17.54	17.54	17.54	17.54	17.54	17.54
18.64	18.64	18.64	18.64	18.64	18.64	18.64	18.64	18.64	18.64	18.64	18.64	18.64	18.64	18.64	18.64
18.81	18.81	18.81	18.81	18.81	18.81	18.81	18.81	18.81	18.81	18.81	18.81	18.81	18.81	18.81	18.81
20.74	20.74	20.74	20.74	20.74	20.74	20.74	20.74	20.74	20.74	20.74	20.74	20.74	20.74	20.74	20.74
20.26	20.26	20.26	20.26	20.26	20.26	20.26	20.26	20.26	20.26	20.26	20.26	20.26	20.26	20.26	20.26
19.32	19.32	19.32	19.32	19.32	19.32	19.32	19.32	19.32	19.32	19.32	19.32	19.32	19.32	19.32	19.32
18.69	18.69	18.69	18.69	18.69	18.69	18.69	18.69	18.69	18.69	18.69	18.69	18.69	18.69	18.69	18.69
17.48	17.48	17.48	17.48	17.48	17.48	17.48	17.48	17.48	17.48	17.48	17.48	17.48	17.48	17.48	17.48
15.07	15.07	15.07	15.07	15.07	15.07	15.07	15.07	15.07	15.07	15.07	15.07	15.07	15.07	15.07	15.07
17.11	17.11	17.11	17.11	17.11	17.11	17.11	17.11	17.11	17.11	17.11	17.11	17.11	17.11	17.11	17.11
14.77	14.77	14.77	14.77	14.77	14.77	14.77	14.77	14.77	14.77	14.77	14.77	14.77	14.77	14.77	14.77
17.4	17.4	17.4	17.4	17.4	17.4	17.4	17.4	17.4	17.4	17.4	17.4	17.4	17.4	17.4	17.4
18.19	18.19	18.19	18.19	18.19	18.19	18.19	18.19	18.19	18.19	18.19	18.19	18.19	18.19	18.19	18.19
21.59	21.59	21.59	21.59	21.59	21.59	21.59	21.59	21.59	21.59	21.59	21.59	21.59	21.59	21.59	21.59
19.2	19.2	19.2	19.2	19.2	19.2	19.2	19.2	19.2	19.2	19.2	19.2	19.2	19.2	19.2	19.2
17.68	17.68	17.68	17.68	17.68	17.68	17.68	17.68	17.68	17.68	17.68	17.68	17.68	17.68	17.68	17.68
15.59	15.59	15.59	15.59	15.59	15.59	15.59	15.59	15.59	15.59	15.59	15.59	15.59	15.59	15.59	15.59
13.89	13.89	13.89	13.89	13.89	13.89	13.89	13.89	13.89	13.89	13.89	13.89	13.89	13.89	13.89	13.89
11.56	11.56	11.56	11.56	11.56	11.56	11.56	11.56	11.56	11.56	11.56	11.56	11.56	11.56	11.56	11.56
10.89	10.89	10.89	10.89	10.89	10.89	10.89	10.89	10.89	10.89	10.89	10.89	10.89	10.89	10.89	10.89
13.12	13.12	13.12	13.12	13.12	13.12	13.12	13.12	13.12	13.12	13.12	13.12	13.12	13.12	13.12	13.12
11.48	11.48	11.48	11.48	11.48	11.48	11.48	11.48	11.48	11.48	11.48	11.48	11.48	11.48	11.48	11.48
12.68	12.68	12.68	12.68	12.68	12.68	12.68	12.68	12.68	12.68	12.68	12.68	12.68	12.68	12.68	12.68
16.72	16.72	16.72	16.72	16.72	16.72	16.72	16.72	16.72	16.72	16.72	16.72	16.72	16.72	16.72	16.72
28.94	28.94	28.94	28.94	28.94	28.94	28.94	28.94	28.94	28.94	28.94	28.94	28.94	28.94	28.94	28.94
24.18	24.18	24.18	24.18	24.18	24.18	24.18	24.18	24.18	24.18	24.18	24.18	24.18	24.18	24.18	24.18
24.56	24.56	24.56	24.56	24.56	24.56	24.56	24.56	24.56	24.56	24.56	24.56	24.56	24.56	24.56	24.56
20.65	20.65	20.65	20.65	20.65	20.65	20.65	20.65	20.65	20.65	20.65	20.65	20.65	20.65	20.65	20.65
18.7	18.7	18.7	18.7	18.7	18.7	18.7	18.7	18.7	18.7	18.7	18.7	18.7	18.7	18.7	18.7
18.19	18.19	18.19	18.19	18.19	18.19	18.19	18.19	18.19	18.19	18.19	18.19	18.19	18.19	18.19	18.19
17.41	17.41	17.41	17.41	17.41	17.41	17.41	17.41	17.41	17.41	17.41	17.41	17.41	17.41	17.41	17.41
16.59	16.59	16.59	16.59	16.59	16.59	16.59	16.59	16.59	16.59	16.59	16.59	16.59	16.59	16.59	16.59
15.73	15.73	15.73	15.73	15.73	15.73	15.73	15.73	15.73	15.73	15.73	15.73	15.73	15.73	15.73	15.73
15.7	15.7	15.7	15.7	15.7	15.7	15.7	15.7	15.7	15.7	15.7	15.7	15.7	15.7	15.7	15.7
15.15	15.15	15.15	15.15	15.15	15.15	15.15	15.15	15.15	15.15	15.15	15.15	15.15	15.15	15.15	15.15
15.12	15.12	15.12	15.12	15.12	15.12	15.12	15.12	15.12	15.12	15.12	15.12	15.12	15.12	15.12	15.12
14.83	14.83	14.83	14.83	14.83	14.83	14.83	14.83	14.83	14.83	14.83	14.83	14.83	14.83	14.83	14.83
14.83	14.83	14.83	14.83	14.83	14.83	14.83	14.83	14.83	14.83	14.83	14.83	14.83	14.83	14.83	14.83
15.05	15.05	15.05	15.05	15.05	15.05	15.05	15.05	15.05	15.05	15.05	15.05	15.05	15.05	15.05	15.05
14.01	14.01	14.01	14.01	14.01	14.01	14.01	14.01	14.01	14.01	14.01	14.01	14.01	14.01	14.01	14.01
15.22	15.22	15.22	15.22	15.22	15.22	15.22	15.22	15.22	15.22	15.22	15.22	15.22	15.22	15.22	15.22
15.01	15.01	15.01	15.01	15.01	15.01	15.01	15.01	15.01	15.01	15.01	15.01	15.01	15.01	15.01	15.01
14.58	14.58	14.58	14.58	14.58	14.58	14.58	14.58	14.58	14.58	14.58	14.58	14.58	14.58	14.58	14.58
14.72	14.72	14.72	14.72	14.72	14.72	14.72	14.72	14.72	14.72	14.72	14.72	14.72	14.72	14.72	14.72
14.85	14.85	14.85	14.85	14.85	14.85	14.85	14.85	14.85	14.85	14.85	14.85	14.85	14.85	14.85	14.85
16.3	16.3	16.3	16.3	16.3	16.3	16.3	16.3	16.3	16.3	16.3	16.3	16.3	16.3	16.3	16.3
18.24	18.24	18.24	18.24	18.24	18.24	18.24	18.24	18.24	18.24	18.24	18.24	18.24	18.24	18.24	18.24
18.78	18.78	18.78	18.78	18.78	18.78	18.78	18.78	18.78	18.78	18.78	18.78	18.78	18.78	18.78	18.78
19.33	19.33	19.33	19.33	19.33	19.33	19.33	19.33	19.33	19.33	19.33	19.33	19.33	19.33	19.33	19.33
20.71	20.71	20.71	20.71	20.71	20.71	20.71	20.71	20.71	20.71	20.71	20.71	20.71	20.71	20.71	20.71
20.91	20.91	20.91	20.91	20.91	20.91	20.91	20.91	20.91	20.91	20.91	20.91	20.91	20.91	20.91	20.91
18.83	18.83	18.83	18.83	18.83	18.83	18.83	18.83	18.83	18.83	18.83	18.83	18.83	18.83	18.83	18.83
20.4	20.4	20.4	20.4	20.4	20.4	20.4	20.4	20.4	20.4	20.4	20.4	20.4	20.4	20.4	20.4
20.16	20.16	20.16	20.16	20.16	20.16	20.16	20.16	20.16	20.16	20.16	20.16	20.16	20.16	20.16	20.16
17.31	17.31	17.31	17.31	17.31	17.31	17.31	17.31	17.31	17.31	17.31	17.31	17.31	17.31	17.31	17.31
15.72	15.72	15.72	15.72	15.72	15.72	15.72	15.72	15.72	15.72	15.72	15.72	15.72	15.72	15.72	15.72
13.66	13.66	13.66	13.66	13.66	13.66	13.66	13.66	13.66	13.66	13.66	13.66	13.66	13.66	13.66	13.66
12.93	12.93	12.93	12.93	12.93	12.93	12.93	12.93	12.93	12.93	12.93	12.93	12.93	12.93	12.93	12.93
11.39	11.39	11.39	11.39	11.39	11.39	11.39	11.39	11.39	11.39	11.39	11.39	11.39	11.39	11.39	11.39
12.13	12.13	12.13	12.13	12.13	12.13	12.13	12.13	12.13	12.13	12.13	12.13	12.13	12.13	12.13	12.13
12.7	12.7	12.7	12.7	12.7	12.7	12.7	12.7	12.7	12.7	12.7	12.7	12.7	12.7	12.7	12.7
13.27	13.27	13.27	13.27	13.27	13.27	13.27	13.27	13.27	13.27	13.27	13.27	13.27	13.27	13.27	13.27
9.83	9.83	9.83	9.83	9.83	9.83	9.83	9.83	9.83	9.83	9.83	9.83	9.83	9.83	9.83	9.83
9.6	9.6	9.6	9.6	9.6	9.6	9.6	9.6	9.6	9.6	9.6	9.6	9.6	9.6	9.6	9.6
9.68	9.68	9.68	9.68	9.68	9.68	9.68	9.68	9.68	9.68	9.68	9.68	9.68	9.68	9.68	9.68
10.09	10.09	10.09	10.09	10.09	10.09	10.09	10.09	10.09	10.09	10.09	10.09	10.09	10.09	10.09	10.09
11.37	11.37	11.37	11.37	11.37	11.37	11.37	11.37	11.37	11.37	11.37	11.37	11.37	11.37	11.37	11.37
10.94	10.94	10.94	10.94	10.94	10.94	10.94	10.94	10.94	10.94	10.94	10.94	10.94	10.94	10.94	10.94
11	11	11	11	11	11	11	11	11	11	11	11	11	11	11	11
11.73	11.73	11.73	11.73	11.73	11.73	11.73	11.73	11.73	11.73	11.73	11.73	11.73	11.73	11.73	11.73
12.92	12.92	12.92	12.92	12.92	12.92	12.92	12.92	12.92	12.92	12.92	12.92	12.92	12.92	12.92	12.92
13.6	13.6	13.6	13.6	13.6	13.6	13.6	13.6	13.6	13.6	13.6	13.6	13.6	13.6	13.6	13.6
12.55	12.55	12.55	12.55	12.55	12.55	12.55	12.55	12.55	12.55	12.55	12.55	12.55	12.55	12.55	12.55
13.5	13.5	13.5	13.5	13.5	13.5	13.5	13.5	13.5	13.5	13.5	13.5	13.5	13.5	13.5	13.5
13.58	13.58	13.58	13.58	13.58	13.58	13.58	13.58	13.58	13.58	13.58	13.58	13.58	13.58	13.58	13.58
12.32	12.32	12.32	12.32	12.32	12.32	12.32	12.32	12.32	12.32	12.32	12.32	12.32	12.32	12.32	12.32
11.13	11.13	11.13	11.13	11.13	11.13	11.13	11.13	11.13	11.13	11.13	11.13	11.13	11.13	11.13	11.13
12.07	12.07	12.07	12.07	12.07	12.07	12.07	12.07	12.07	12.07	12.07	12.07	12.07	12.07	12.07	12.07
12.89	12.89	12.89	12.89	12.89	12.89	12.89	12.89	12.89	12.89	12.89	12.89	12.89	12.89	12.89	12.89
13.28	13.28	13.28	13.28	13.28	13.28	13.28	13.28	13.28	13.28	13.28	13.28	13.28	13.28	13.28	13.28
14.1	14.1	14.1	14.1	14.1	14.1	14.1	14.1	14.1	14.1	14.1	14.1	14.1	14.1	14.1	14.1
14.13	14.13	14.13	14.13	14.13	14.13	14.13	14.13	14.13	14.13	14.13	14.13	14.13	14.13	14.13	14.13
13.29	13.29	13.29	13.29	13.29	13.29	13.29	13.29	13.29	13.29	13.29	13.29	13.29	13.29	13.29	13.29
12.72	12.72	12.72	12.72	12.72	12.72	12.72	12.72	12.72	12.72	12.72	12.72	12.72	12.72	12.72	12.72
12.95	12.95	12.95	12.95	12.95	12.95	12.95	12.95	12.95	12.95	12.95	12.95	12.95	12.95	12.95	12.95
12.54	12.54	12.54	12.54	12.54	12.54	12.54	12.54	12.54	12.54	12.54	12.54	12.54	12.54	12.54	12.54
12.77	12.77	12.77	12.77	12.77	12.77	12.77	12.77	12.77	12.77	12.77	12.77	12.77	12.77	12.77	12.77
14.07	14.07	14.07	14.07	14.07	14.07	14.07	14.07	14.07	14.07	14.07	14.07	14.07	14.07	14.07	14.07
14.36	14.36	14.36	14.36	14.36	14.36	14.36	14.36	14.36	14.36	14.36	14.36	14.36	14.36	14.36	14.36
14.32	14.32	14.32	14.32	14.32	14.32	14.32	14.32	14.32	14.32	14.32	14.32	14.32	14.32	14.32	14.32
12.75	12.75	12.75	12.75	12.75	12.75	12.75	12.75	12.75	12.75	12.75	12.75	12.75	12.75	12.75	12.75
12.04	12.04	12.04	12.04	12.04	12.04	12.04	12.04	12.04	12.04	12.04	12.04	12.04	12.04	12.04	12.04
13.03	13.03	13.03	13.03	13.03	13.03	13.03	13.03	13.03	13.03	13.03	13.03	13.03	13.03	13.03	13.03
15.62	15.62	15.62	15.62	15.62	15.62	15.62	15.62	15.62	15.62	15.62	15.62	15.62	15.62	15.62	15.62
14.06	14.06	14.06	14.06	14.06	14.06	14.06	14.06	14.06	14.06	14.06	14.06	14.06	14.06	14.06	14.06
15.3	15.3	15.3	15.3	15.3	15.3	15.3	15.3	15.3	15.3	15.3	15.3	15.3	15.3	15.3	15.3
18.86	18.86	18.86	18.86	18.86	18.86	18.86	18.86	18.86	18.86	18.86	18.86	18.86	18.86	18.86	18.86
18.19	18.19	18.19	18.19	18.19	18.19	18.19	18.19	18.19	18.19	18.19	18.19	18.19	18.19	18.19	18.19
17.61	17.61	17.61	17.61	17.61	17.61	17.61	17.61	17.61	17.61	17.61	17.61	17.61	17.61	17.61	17.61
16.41	16.41	16.41	16.41	16.41	16.41	16.41	16.41	16.41	16.41	16.41	16.41	16.41	16.41	16.41	16.41
14.8	14.8	14.8	14.8	14.8	14.8	14.8	14.8	14.8	14.8	14.8	14.8	14.8	14.8	14.8	14.8
18.35	18.35	18.35	18.35	18.35	18.35	18.35	18.35	18.35	18.35	18.35	18.35	18.35	18.35	18.35	18.35
16.02	16.02	16.02	16.02	16.02	16.02	16.02	16.02	16.02	16.02	16.02	16.02	16.02	16.02	16.02	16.02
12.83	12.83	12.83	12.83	12.83	12.83	12.83	12.83	12.83	12.83	12.83	12.83	12.83	12.83	12.83	12.83
12.29	12.29	12.29	12.29	12.29	12.29	12.29	12.29	12.29	12.29	12.29	12.29	12.29	12.29	12.29	12.29
12.35	12.35	12.35	12.35	12.35	12.35	12.35	12.35	12.35	12.35	12.35	12.35	12.35	12.35	12.35	12.35
13.51	13.51	13.51	13.51	13.51	13.51	13.51	13.51	13.51	13.51	13.51	13.51	13.51	13.51	13.51	13.51
11.95	11.95	11.95	11.95	11.95	11.95	11.95	11.95	11.95	11.95	11.95	11.95	11.95	11.95	11.95	11.95
11.68	11.68	11.68	11.68	11.68	11.68	11.68	11.68	11.68	11.68	11.68	11.68	11.68	11.68	11.68	11.68
11.22	11.22	11.22	11.22	11.22	11.22	11.22	11.22	11.22	11.22	11.22	11.22	11.22	11.22	11.22	11.22
11.56	11.56	11.56	11.56	11.56	11.56	11.56	11.56	11.56	11.56	11.56	11.56	11.56	11.56	11.56	11.56
12.44	12.44	12.44	12.44	12.44	12.44	12.44	12.44	12.44	12.44	12.44	12.44	12.44	12.44	12.44	12.44
12.26	12.26	12.26	12.26	12.26	12.26	12.26	12.26	12.26	12.26	12.26	12.26	12.26	12.26	12.26	12.26
11.86	11.86	11.86	11.86	11.86	11.86	11.86	11.86	11.86	11.86	11.86	11.86	11.86	11.86	11.86	11.86
11.29	11.29	11.29	11.29	11.29	11.29	11.29	11.29	11.29	11.29	11.29	11.29	11.29	11.29	11.29	11.29
11	11	11	11	11	11	11	11	11	11	11	11	11	11	11	11
9.16	9.16	9.16	9.16	9.16	9.16	9.16	9.16	9.16	9.16	9.16	9.16	9.16	9.16	9.16	9.16
9.07	9.07	9.07	9.07	9.07	9.07	9.07	9.07	9.07	9.07	9.07	9.07	9.07	9.07	9.07	9.07
7.44	7.44	7.44	7.44	7.44	7.44	7.44	7.44	7.44	7.44	7.44	7.44	7.44	7.44	7.44	7.44
7.62	7.62	7.62	7.62	7.62	7.62	7.62	7.62	7.62	7.62	7.62	7.62	7.62	7.62	7.62	7.62
8.37	8.37	8.37	8.37	8.37	8.37	8.37	8.37	8.37	8.37	8.37	8.37	8.37	8.37	8.37	8.37
8.09	8.09	8.09	8.09	8.09	8.09	8.09	8.09	8.09	8.09	8.09	8.09	8.09	8.09	8.09	8.09
8.41	8.41	8.41	8.41	8.41	8.41	8.41	8.41	8.41	8.41	8.41	8.41	8.41	8.41	8.41	8.41
8.3	8.3	8.3	8.3	8.3	8.3	8.3	8.3	8.3	8.3	8.3	8.3	8.3	8.3	8.3	8.3
8.71	8.71	8.71	8.71	8.71	8.71	8.71	8.71	8.71	8.71	8.71	8.71	8.71	8.71	8.71	8.71
9.09	9.09	9.09	9.09	9.09	9.09	9.09	9.09	9.09	9.09	9.09	9.09	9.09	9.09	9.09	9.09
9.17	9.17	9.17	9.17	9.17	9.17	9.17	9.17	9.17	9.17	9.17	9.17	9.17	9.17	9.17	9.17
9.48	9.48	9.48	9.48	9.48	9.48	9.48	9.48	9.48	9.48	9.48	9.48	9.48	9.48	9.48	9.48
9.97	9.97	9.97	9.97	9.97	9.97	9.97	9.97	9.97	9.97	9.97	9.97	9.97	9.97	9.97	9.97
10.18	10.18	10.18	10.18	10.18	10.18	10.18	10.18	10.18	10.18	10.18	10.18	10.18	10.18	10.18	10.18
10.36	10.36	10.36	10.36	10.36	10.36	10.36	10.36	10.36	10.36	10.36	10.36	10.36	10.36	10.36	10.36
9.67	9.67	9.67	9.67	9.67	9.67	9.67	9.67	9.67	9.67	9.67	9.67	9.67	9.67	9.67	9.67
9.73	9.73	9.73	9.73	9.73	9.73	9.73	9.73	9.73	9.73	9.73	9.73	9.73	9.73	9.73	9.73
10.52	10.52	10.52	10.52	10.52	10.52	10.52	10.52	10.52	10.52	10.52	10.52	10.52	10.52	10.52	10.52
10.26	10.26	10.26	10.26	10.26	10.26	10.26	10.26	10.26	10.26	10.26	10.26	10.26	10.26	10.26	10.26
10.43	10.43	10.43	10.43	10.43	10.43	10.43	10.43	10.43	10.43	10.43	10.43	10.43	10.43	10.43	10.43
10.63	10.63	10.63	10.63	10.63	10.63	10.63	10.63	10.63	10.63	10.63	10.63	10.63	10.63	10.63	10.63
10.95	10.95	10.95	10.95	10.95	10.95	10.95	10.95	10.95	10.95	10.95	10.95	10.95	10.95	10.95	10.95
10.95	10.95	10.95	10.95	10.95	10.95	10.95	10.95	10.95	10.95	10.95	10.95	10.95	10.95	10.95	10.95
10.81	10.81	10.81	10.81	10.81	10.81	10.81	10.81	10.81	10.81	10.81	10.81	10.81	10.81	10.81	10.81
10.67	10.67	10.67	10.67	10.67	10.67	10.67	10.67	10.67	10.67	10.67	10.67	10.67	10.67	10.67	10.67
10.65	10.65	10.65	10.65	10.65	10.65	10.65	10.65	10.65	10.65	10.65	10.65	10.65	10.65	10.65	10.65
10.74	10.74	10.74	10.74	10.74	10.74	10.74	10.74	10.74	10.74	10.74	10.74	10.74	10.74	10.74	10.74
10.46	10.46	10.46	10.46	10.46	10.46	10.46	10.46	10.46	10.46	10.46	10.46	10.46	10.46	10.46	10.46
10.23	10.23	10.23	10.23	10.23	10.23	10.23	10.23	10.23	10.23	10.23	10.23	10.23	10.23	10.23	10.23
10.34	10.34	10.34	10.34	10.34	10.34	10.34	10.34	10.34	10.34	10.34	10.34	10.34	10.34	10.34	10.34
13.05	13.05	13.05	13.05	13.05	13.05	13.05	13.05	13.05	13.05	13.05	13.05	13.05	13.05	13.05	13.05
13.86	13.86	13.86	13.86	13.86	13.86	13.86	13.86	13.86	13.86	13.86	13.86	13.86	13.86	13.86	13.86
12.6	12.6	12.6	12.6	12.6	12.6	12.6	12.6	12.6	12.6	12.6	12.6	12.6	12.6	12.6	12.6
12.44	12.44	12.44	12.44	12.44	12.44	12.44	12.44	12.44	12.44	12.44	12.44	12.44	12.44	12.44	12.44
12.17	12.17	12.17	12.17	12.17	12.17	12.17	12.17	12.17	12.17	12.17	12.17	12.17	12.17	12.17	12.17
11.19	11.19	11.19	11.19	11.19	11.19	11.19	11.19	11.19	11.19	11.19	11.19	11.19	11.19	11.19	11.19
10.78	10.78	10.78	10.78	10.78	10.78	10.78	10.78	10.78	10.78	10.78	10.78	10.78	10.78	10.78	10.78
11.01	11.01	11.01	11.01	11.01	11.01	11.01	11.01	11.01	11.01	11.01	11.01	11.01	11.01	11.01	11.01
11.61	11.61	11.61	11.61	11.61	11.61	11.61	11.61	11.61	11.61	11.61	11.61	11.61	11.61	11.61	11.61
11.1	11.1	11.1	11.1	11.1	11.1	11.1	11.1	11.1	11.1	11.1	11.1	11.1	11.1	11.1	11.1
10.65	10.65	10.65	10.65	10.65	10.65	10.65	10.65	10.65	10.65	10.65	10.65	10.65	10.65	10.65	10.65
10.76	10.76	10.76	10.76	10.76	10.76	10.76	10.76	10.76	10.76	10.76	10.76	10.76	10.76	10.76	10.76
10.97	10.97	10.97	10.97	10.97	10.97	10.97	10.97	10.97	10.97	10.97	10.97	10.97	10.97	10.97	10.97
10.69	10.69	10.69	10.69	10.69	10.69	10.69	10.69	10.69	10.69	10.69	10.69	10.69	10.69	10.69	10.69
10.18	10.18	10.18	10.18	10.18	10.18	10.18	10.18	10.18	10.18	10.18	10.18	10.18	10.18	10.18	10.18
10.12	10.12	10.12	10.12	10.12	10.12	10.12	10.12	10.12	10.12	10.12	10.12	10.12	10.12	10.12	10.12
9.98	9.98	9.98	9.98	9.98	9.98	9.98	9.98	9.98	9.98	9.98	9.98	9.98	9.98	9.98	9.98
10.04	10.04	10.04	10.04	10.04	10.04	10.04	10.04	10.04	10.04	10.04	10.04	10.04	10.04	10.04	10.04
9.81	9.81	9.81	9.81	9.81	9.81	9.81	9.81	9.81	9.81	9.81	9.81	9.81	9.81	9.81	9.81
9.98	9.98	9.98	9.98	9.98	9.98	9.98	9.98	9.98	9.98	9.98	9.98	9.98	9.98	9.98	9.98
10.09	10.09	10.09	10.09	10.09	10.09	10.09	10.09	10.09	10.09	10.09	10.09	10.09	10.09	10.09	10.09
10.19	10.19	10.19	10.19	10.19	10.19	10.19	10.19	10.19	10.19	10.19	10.19	10.19	10.19	10.19	10.19
10.46	10.46	10.46	10.46	10.46	10.46	10.46	10.46	10.46	10.46	10.46	10.46	10.46	10.46	10.46	10.46
10.71	10.71	10.71	10.71	10.71	10.71	10.71	10.71	10.71	10.71	10.71	10.71	10.71	10.71	10.71	10.71
10.99	10.99	10.99	10.99	10.99	10.99	10.99	10.99	10.99	10.99	10.99	10.99	10.99	10.99	10.99	10.99
11.3	11.3	11.3	11.3	11.3	11.3	11.3	11.3	11.3	11.3	11.3	11.3	11.3	11.3	11.3	11.3
11.82	11.82	11.82	11.82	11.82	11.82	11.82	11.82	11.82	11.82	11.82	11.82	11.82	11.82	11.82	11.82
11.99	11.99	11.99	11.99	11.99	11.99	11.99	11.99	11.99	11.99	11.99	11.99	11.99	11.99	11.99	11.99
11.56	11.56	11.56	11.56	11.56	11.56	11.56	11.56	11.56	11.56	11.56	11.56	11.56	11.56	11.56	11.56
11.34	11.34	11.34	11.34	11.34	11.34	11.34	11.34	11.34	11.34	11.34	11.34	11.34	11.34	11.34	11.34
11.06	11.06	11.06	11.06	11.06	11.06	11.06	11.06	11.06	11.06	11.06	11.06	11.06	11.06	11.06	11.06
10.56	10.56	10.56	10.56	10.56	10.56	10.56	10.56	10.56	10.56	10.56	10.56	10.56	10.56	10.56	10.56
10.59	10.59	10.59	10.59	10.59	10.59	10.59	10.59	10.59	10.59	10.59	10.59	10.59	10.59	10.59	10.59
10.49	10.49	10.49	10.49	10.49	10.49	10.49	10.49	10.49	10.49	10.49	10.49	10.49	10.49	10.49	10.49
10.34	10.34	10.34	10.34	10.34	10.34	10.34	10.34	10.34	10.34	10.34	10.34	10.34	10.34	10.34	10.34
10.57	10.57	10.57	10.57	10.57	10.57	10.57	10.57	10.57	10.57	10.57	10.57	10.57	10.57	10.57	10.57
10.06	10.06	10.06	10.06	10.06	10.06	10.06	10.06	10.06	10.06	10.06	10.06	10.06	10.06	10.06	10.06
9.99	9.99	9.99	9.99	9.99	9.99	9.99	9.99	9.99	9.99	9.99	9.99	9.99	9.99	9.99	9.99
11.36	11.36	11.36	11.36	11.36	11.36	11.36	11.36	11.36	11.36	11.36	11.36	11.36	11.36	11.36	11.36
13.51	13.51	13.51	13.51	13.51	13.51	13.51	13.51	13.51	13.51	13.51	13.51	13.51	13.51	13.51	13.51
14.85	14.85	14.85	14.85	14.85	14.85	14.85	14.85	14.85	14.85	14.85	14.85	14.85	14.85	14.85	14.85
15.89	15.89	15.89	15.89	15.89	15.89	15.89	15.89	15.89	15.89	15.89	15.89	15.89	15.89	15.89	15.89
17	17	17	17	17	17	17	17	17	17	17	17	17	17	17	17
17.82	17.82	17.82	17.82	17.82	17.82	17.82	17.82	17.82	17.82	17.82	17.82	17.82	17.82	17.82	17.82
17.8	17.8	17.8	17.8	17.8	17.8	17.8	17.8	17.8	17.8	17.8	17.8	17.8	17.8	17.8	17.8
17.2	17.2	17.2	17.2	17.2	17.2	17.2	17.2	17.2	17.2	17.2	17.2	17.2	17.2	17.2	17.2
15.98	15.98	15.98	15.98	15.98	15.98	15.98	15.98	15.98	15.98	15.98	15.98	15.98	15.98	15.98	15.98
15.19	15.19	15.19	15.19	15.19	15.19	15.19	15.19	15.19	15.19	15.19	15.19	15.19	15.19	15.19	15.19
15.12	15.12	15.12	15.12	15.12	15.12	15.12	15.12	15.12	15.12	15.12	15.12	15.12	15.12	15.12	15.12
13.48	13.48	13.48	13.48	13.48	13.48	13.48	13.48	13.48	13.48	13.48	13.48	13.48	13.48	13.48	13.48
11.89	11.89	11.89	11.89	11.89	11.89	11.89	11.89	11.89	11.89	11.89	11.89	11.89	11.89	11.89	11.89
12.63	12.63	12.63	12.63	12.63	12.63	12.63	12.63	12.63	12.63	12.63	12.63	12.63	12.63	12.63	12.63
11.64	11.64	11.64	11.64	11.64	11.64	11.64	11.64	11.64	11.64	11.64	11.64	11.64	11.64	11.64	11.64
11.79	11.79	11.79	11.79	11.79	11.79	11.79	11.79	11.79	11.79	11.79	11.79	11.79	11.79	11.79	11.79
11.82	11.82	11.82	11.82	11.82	11.82	11.82	11.82	11.82	11.82	11.82	11.82	11.82	11.82	11.82	11.82
11.88	11.88	11.88	11.88	11.88	11.88	11.88	11.88	11.88	11.88	11.88	11.88	11.88	11.88	11.88	11.88
13.52	13.52	13.52	13.52	13.52	13.52	13.52	13.52	13.52	13.52	13.52	13.52	13.52	13.52	13.52	13.52
14.84	14.84	14.84	14.84	14.84	14.84	14.84	14.84	14.84	14.84	14.84	14.84	14.84	14.84	14.84	14.84
15.13	15.13	15.13	15.13	15.13	15.13	15.13	15.13	15.13	15.13	15.13	15.13	15.13	15.13	15.13	15.13
14.67	14.67	14.67	14.67	14.67	14.67	14.67	14.67	14.67	14.67	14.67	14.67	14.67	14.67	14.67	14.67
14.16	14.16	14.16	14.16	14.16	14.16	14.16	14.16	14.16	14.16	14.16	14.16	14.16	14.16	14.16	14.16
14.42	14.42	14.42	14.42	14.42	14.42	14.42	14.42	14.42	14.42	14.42	14.42	14.42	14.42	14.42	14.42
16.24	16.24	16.24	16.24	16.24	16.24	16.24	16.24	16.24	16.24	16.24	16.24	16.24	16.24	16.24	16.24
15.72	15.72	15.72	15.72	15.72	15.72	15.72	15.72	15.72	15.72	15.72	15.72	15.72	15.72	15.72	15.72
14.11	14.11	14.11	14.11	14.11	14.11	14.11	14.11	14.11	14.11	14.11	14.11	14.11	14.11	14.11	14.11
13.04	13.04	13.04	13.04	13.04	13.04	13.04	13.04	13.04	13.04	13.04	13.04	13.04	13.04	13.04	13.04
11.13	11.13	11.13	11.13	11.13	11.13	11.13	11.13	11.13	11.13	11.13	11.13	11.13	11.13	11.13	11.13
9.78	9.78	9.78	9.78	9.78	9.78	9.78	9.78	9.78	9.78	9.78	9.78	9.78	9.78	9.78	9.78
10.52	10.52	10.52	10.52	10.52	10.52	10.52	10.52	10.52	10.52	10.52	10.52	10.52	10.52	10.52	10.52
11.56	11.56	11.56	11.56	11.56	11.56	11.56	11.56	11.56	11.56	11.56	11.56	11.56	11.56	11.56	11.56
10.49	10.49	10.49	10.49	10.49	10.49	10.49	10.49	10.49	10.49	10.49	10.49	10.49	10.49	10.49	10.49
9.88	9.88	9.88	9.88	9.88	9.88	9.88	9.88	9.88	9.88	9.88	9.88	9.88	9.88	9.88	9.88
10.58	10.58	10.58	10.58	10.58	10.58	10.58	10.58	10.58	10.58	10.58	10.58	10.58	10.58	10.58	10.58
10.64	10.64	10.64	10.64	10.64	10.64	10.64	10.64	10.64	10.64	10.64	10.64	10.64	10.64	10.64	10.64
10.27	10.27	10.27	10.27	10.27	10.27	10.27	10.27	10.27	10.27	10.27	10.27	10.27	10.27	10.27	10.27
7.6	7.6	7.6	7.6	7.6	7.6	7.6	7.6	7.6	7.6	7.6	7.6	7.6	7.6	7.6	7.6
6.88	6.88	6.88	6.88	6.88	6.88	6.88	6.88	6.88	6.88	6.88	6.88	6.88	6.88	6.88	6.88
6.57	6.57	6.57	6.57	6.57	6.57	6.57	6.57	6.57	6.57	6.57	6.57	6.57	6.57	6.57	6.57
6.17	6.17	6.17	6.17	6.17	6.17	6.17	6.17	6.17	6.17	6.17	6.17	6.17	6.17	6.17	6.17
6.1	6.1	6.1	6.1	6.1	6.1	6.1	6.1	6.1	6.1	6.1	6.1	6.1	6.1	6.1	6.1
6.4	6.4	6.4	6.4	6.4	6.4	6.4	6.4	6.4	6.4	6.4	6.4	6.4	6.4	6.4	6.4
6.76	6.76	6.76	6.76	6.76	6.76	6.76	6.76	6.76	6.76	6.76	6.76	6.76	6.76	6.76	6.76
7.06	7.06	7.06	7.06	7.06	7.06	7.06	7.06	7.06	7.06	7.06	7.06	7.06	7.06	7.06	7.06
7.14	7.14	7.14	7.14	7.14	7.14	7.14	7.14	7.14	7.14	7.14	7.14	7.14	7.14	7.14	7.14
8.14	8.14	8.14	8.14	8.14	8.14	8.14	8.14	8.14	8.14	8.14	8.14	8.14	8.14	8.14	8.14
9.24	9.24	9.24	9.24	9.24	9.24	9.24	9.24	9.24	9.24	9.24	9.24	9.24	9.24	9.24	9.24
9.87	9.87	9.87	9.87	9.87	9.87	9.87	9.87	9.87	9.87	9.87	9.87	9.87	9.87	9.87	9.87
11.32	11.32	11.32	11.32	11.32	11.32	11.32	11.32	11.32	11.32	11.32	11.32	11.32	11.32	11.32	11.32
13.01	13.01	13.01	13.01	13.01	13.01	13.01	13.01	13.01	13.01	13.01	13.01	13.01	13.01	13.01	13.01
13.57	13.57	13.57	13.57	13.57	13.57	13.57	13.57	13.57	13.57	13.57	13.57	13.57	13.57	13.57	13.57
14.53	14.53	14.53	14.53	14.53	14.53	14.53	14.53	14.53	14.53	14.53	14.53	14.53	14.53	14.53	14.53
15.14	15.14	15.14	15.14	15.14	15.14	15.14	15.14	15.14	15.14	15.14	15.14	15.14	15.14	15.14	15.14
14	14	14	14	14	14	14	14	14	14	14	14	14	14	14	14
14.46	14.46	14.46	14.46	14.46	14.46	14.46	14.46	14.46	14.46	14.46	14.46	14.46	14.46	14.46	14.46
13.6	13.6	13.6	13.6	13.6	13.6	13.6	13.6	13.6	13.6	13.6	13.6	13.6	13.6	13.6	13.6
13.8	13.8	13.8	13.8	13.8	13.8	13.8	13.8	13.8	13.8	13.8	13.8	13.8	13.8	13.8	13.8
13.51	13.51	13.51	13.51	13.51	13.51	13.51	13.51	13.51	13.51	13.51	13.51	13.51	13.51	13.51	13.51
12.74	12.74	12.74	12.74	12.74	12.74	12.74	12.74	12.74	12.74	12.74	12.74	12.74	12.74	12.74	12.74
11.81	11.81	11.81	11.81	11.81	11.81	11.81	11.81	11.81	11.81	11.81	11.81	11.81	11.81	11.81	11.81
12.31	12.31	12.31	12.31	12.31	12.31	12.31	12.31	12.31	12.31	12.31	12.31	12.31	12.31	12.31	12.31
11.23	11.23	11.23	11.23	11.23	11.23	11.23	11.23	11.23	11.23	11.23	11.23	11.23	11.23	11.23	11.23
10.67	10.67	10.67	10.67	10.67	10.67	10.67	10.67	10.67	10.67	10.67	10.67	10.67	10.67	10.67	10.67
9.94	9.94	9.94	9.94	9.94	9.94	9.94	9.94	9.94	9.94	9.94	9.94	9.94	9.94	9.94	9.94
10.08	10.08	10.08	10.08	10.08	10.08	10.08	10.08	10.08	10.08	10.08	10.08	10.08	10.08	10.08	10.08
10.04	10.04	10.04	10.04	10.04	10.04	10.04	10.04	10.04	10.04	10.04	10.04	10.04	10.04	10.04	10.04
10.31	10.31	10.31	10.31	10.31	10.31	10.31	10.31	10.31	10.31	10.31	10.31	10.31	10.31	10.31	10.31
10.47	10.47	10.47	10.47	10.47	10.47	10.47	10.47	10.47	10.47	10.47	10.47	10.47	10.47	10.47	10.47
10.26	10.26	10.26	10.26	10.26	10.26	10.26	10.26	10.26	10.26	10.26	10.26	10.26	10.26	10.26	10.26
9.85	9.85	9.85	9.85	9.85	9.85	9.85	9.85	9.85	9.85	9.85	9.85	9.85	9.85	9.85	9.85
9.83	9.83	9.83	9.83	9.83	9.83	9.83	9.83	9.83	9.83	9.83	9.83	9.83	9.83	9.83	9.83
9.41	9.41	9.41	9.41	9.41	9.41	9.41	9.41	9.41	9.41	9.41	9.41	9.41	9.41	9.41	9.41
9.34	9.34	9.34	9.34	9.34	9.34	9.34	9.34	9.34	9.34	9.34	9.34	9.34	9.34	9.34	9.34
9.74	9.74	9.74	9.74	9.74	9.74	9.74	9.74	9.74	9.74	9.74	9.74	9.74	9.74	9.74	9.74
10.17	10.17	10.17	10.17	10.17	10.17	10.17	10.17	10.17	10.17	10.17	10.17	10.17	10.17	10.17	10.17
9.56	9.56	9.56	9.56	9.56	9.56	9.56	9.56	9.56	9.56	9.56	9.56	9.56	9.56	9.56	9.56
9.47	9.47	9.47	9.47	9.47	9.47	9.47	9.47	9.47	9.47	9.47	9.47	9.47	9.47	9.47	9.47
9.32	9.32	9.32	9.32	9.32	9.32	9.32	9.32	9.32	9.32	9.32	9.32	9.32	9.32	9.32	9.32
9.1	9.1	9.1	9.1	9.1	9.1	9.1	9.1	9.1	9.1	9.1	9.1	9.1	9.1	9.1	9.1
9.3	9.3	9.3	9.3	9.3	9.3	9.3	9.3	9.3	9.3	9.3	9.3	9.3	9.3	9.3	9.3
8.97	8.97	8.97	8.97	8.97	8.97	8.97	8.97	8.97	8.97	8.97	8.97	8.97	8.97	8.97	8.97
9.07	9.07	9.07	9.07	9.07	9.07	9.07	9.07	9.07	9.07	9.07	9.07	9.07	9.07	9.07	9.07
9.32	9.32	9.32	9.32	9.32	9.32	9.32	9.32	9.32	9.32	9.32	9.32	9.32	9.32	9.32	9.32
10.07	10.07	10.07	10.07	10.07	10.07	10.07	10.07	10.07	10.07	10.07	10.07	10.07	10.07	10.07	10.07
10.63	10.63	10.63	10.63	10.63	10.63	10.63	10.63	10.63	10.63	10.63	10.63	10.63	10.63	10.63	10.63
10.91	10.91	10.91	10.91	10.91	10.91	10.91	10.91	10.91	10.91	10.91	10.91	10.91	10.91	10.91	10.91
11.4	11.4	11.4	11.4	11.4	11.4	11.4	11.4	11.4	11.4	11.4	11.4	11.4	11.4	11.4	11.4
11.93	11.93	11.93	11.93	11.93	11.93	11.93	11.93	11.93	11.93	11.93	11.93	11.93	11.93	11.93	11.93
14.02	14.02	14.02	14.02	14.02	14.02	14.02	14.02	14.02	14.02	14.02	14.02	14.02	14.02	14.02	14.02
12.94	12.94	12.94	12.94	12.94	12.94	12.94	12.94	12.94	12.94	12.94	12.94	12.94	12.94	12.94	12.94
13.41	13.41	13.41	13.41	13.41	13.41	13.41	13.41	13.41	13.41	13.41	13.41	13.41	13.41	13.41	13.41
13.46	13.46	13.46	13.46	13.46	13.46	13.46	13.46	13.46	13.46	13.46	13.46	13.46	13.46	13.46	13.46
12.71	12.71	12.71	12.71	12.71	12.71	12.71	12.71	12.71	12.71	12.71	12.71	12.71	12.71	12.71	12.71
12.44	12.44	12.44	12.44	12.44	12.44	12.44	12.44	12.44	12.44	12.44	12.44	12.44	12.44	12.44	12.44
12.19	12.19	12.19	12.19	12.19	12.19	12.19	12.19	12.19	12.19	12.19	12.19	12.19	12.19	12.19	12.19
16.92	16.92	16.92	16.92	16.92	16.92	16.92	16.92	16.92	16.92	16.92	16.92	16.92	16.92	16.92	16.92
18.33	18.33	18.33	18.33	18.33	18.33	18.33	18.33	18.33	18.33	18.33	18.33	18.33	18.33	18.33	18.33
16.04	16.04	16.04	16.04	16.04	16.04	16.04	16.04	16.04	16.04	16.04	16.04	16.04	16.04	16.04	16.04
13.87	13.87	13.87	13.87	13.87	13.87	13.87	13.87	13.87	13.87	13.87	13.87	13.87	13.87	13.87	13.87
17.87	17.87	17.87	17.87	17.87	17.87	17.87	17.87	17.87	17.87	17.87	17.87	17.87	17.87	17.87	17.87
18.34	18.34	18.34	18.34	18.34	18.34	18.34	18.34	18.34	18.34	18.34	18.34	18.34	18.34	18.34	18.34
20.45	20.45	20.45	20.45	20.45	20.45	20.45	20.45	20.45	20.45	20.45	20.45	20.45	20.45	20.45	20.45
19.19	19.19	19.19	19.19	19.19	19.19	19.19	19.19	19.19	19.19	19.19	19.19	19.19	19.19	19.19	19.19
17.3	17.3	17.3	17.3	17.3	17.3	17.3	17.3	17.3	17.3	17.3	17.3	17.3	17.3	17.3	17.3
15.2	15.2	15.2	15.2	15.2	15.2	15.2	15.2	15.2	15.2	15.2	15.2	15.2	15.2	15.2	15.2
14.96	14.96	14.96	14.96	14.96	14.96	14.96	14.96	14.96	14.96	14.96	14.96	14.96	14.96	14.96	14.96
15.75	15.75	15.75	15.75	15.75	15.75	15.75	15.75	15.75	15.75	15.75	15.75	15.75	15.75	15.75	15.75
14.31	14.31	14.31	14.31	14.31	14.31	14.31	14.31	14.31	14.31	14.31	14.31	14.31	14.31	14.31	14.31
12.9	12.9	12.9	12.9	12.9	12.9	12.9	12.9	12.9	12.9	12.9	12.9	12.9	12.9	12.9	12.9
13.79	13.79	13.79	13.79	13.79	13.79	13.79	13.79	13.79	13.79	13.79	13.79	13.79	13.79	13.79	13.79
14.32	14.32	14.32	14.32	14.32	14.32	14.32	14.32	14.32	14.32	14.32	14.32	14.32	14.32	14.32	14.32
14.26	14.26	14.26	14.26	14.26	14.26	14.26	14.26	14.26	14.26	14.26	14.26	14.26	14.26	14.26	14.26
14.47	14.47	14.47	14.47	14.47	14.47	14.47	14.47	14.47	14.47	14.47	14.47	14.47	14.47	14.47	14.47
13.97	13.97	13.97	13.97	13.97	13.97	13.97	13.97	13.97	13.97	13.97	13.97	13.97	13.97	13.97	13.97
13	13	13	13	13	13	13	13	13	13	13	13	13	13	13	13
12.09	12.09	12.09	12.09	12.09	12.09	12.09	12.09	12.09	12.09	12.09	12.09	12.09	12.09	12.09	12.09
12.13	12.13	12.13	12.13	12.13	12.13	12.13	12.13	12.13	12.13	12.13	12.13	12.13	12.13	12.13	12.13
9.44	9.44	9.44	9.44	9.44	9.44	9.44	9.44	9.44	9.44	9.44	9.44	9.44	9.44	9.44	9.44
8.19	8.19	8.19	8.19	8.19	8.19	8.19	8.19	8.19	8.19	8.19	8.19	8.19	8.19	8.19	8.19
7.82	7.82	7.82	7.82	7.82	7.82	7.82	7.82	7.82	7.82	7.82	7.82	7.82	7.82	7.82	7.82
8.18	8.18	8.18	8.18	8.18	8.18	8.18	8.18	8.18	8.18	8.18	8.18	8.18	8.18	8.18	8.18
8.84	8.84	8.84	8.84	8.84	8.84	8.84	8.84	8.84	8.84	8.84	8.84	8.84	8.84	8.84	8.84
8.66	8.66	8.66	8.66	8.66	8.66	8.66	8.66	8.66	8.66	8.66	8.66	8.66	8.66	8.66	8.66
8.9	8.9	8.9	8.9	8.9	8.9	8.9	8.9	8.9	8.9	8.9	8.9	8.9	8.9	8.9	8.9
10.18	10.18	10.18	10.18	10.18	10.18	10.18	10.18	10.18	10.18	10.18	10.18	10.18	10.18	10.18	10.18
10.35	10.35	10.35	10.35	10.35	10.35	10.35	10.35	10.35	10.35	10.35	10.35	10.35	10.35	10.35	10.35
9.31	9.31	9.31	9.31	9.31	9.31	9.31	9.31	9.31	9.31	9.31	9.31	9.31	9.31	9.31	9.31
8.82	8.82	8.82	8.82	8.82	8.82	8.82	8.82	8.82	8.82	8.82	8.82	8.82	8.82	8.82	8.82
8.76	8.76	8.76	8.76	8.76	8.76	8.76	8.76	8.76	8.76	8.76	8.76	8.76	8.76	8.76	8.76
8.56	8.56	8.56	8.56	8.56	8.56	8.56	8.56	8.56	8.56	8.56	8.56	8.56	8.56	8.56	8.56
8.47	8.47	8.47	8.47	8.47	8.47	8.47	8.47	8.47	8.47	8.47	8.47	8.47	8.47	8.47	8.47
8.91	8.91	8.91	8.91	8.91	8.91	8.91	8.91	8.91	8.91	8.91	8.91	8.91	8.91	8.91	8.91
9.57	9.57	9.57	9.57	9.57	9.57	9.57	9.57	9.57	9.57	9.57	9.57	9.57	9.57	9.57	9.57
9.18	9.18	9.18	9.18	9.18	9.18	9.18	9.18	9.18	9.18	9.18	9.18	9.18	9.18	9.18	9.18
9.06	9.06	9.06	9.06	9.06	9.06	9.06	9.06	9.06	9.06	9.06	9.06	9.06	9.06	9.06	9.06
9.23	9.23	9.23	9.23	9.23	9.23	9.23	9.23	9.23	9.23	9.23	9.23	9.23	9.23	9.23	9.23
9.42	9.42	9.42	9.42	9.42	9.42	9.42	9.42	9.42	9.42	9.42	9.42	9.42	9.42	9.42	9.42
9.1	9.1	9.1	9.1	9.1	9.1	9.1	9.1	9.1	9.1	9.1	9.1	9.1	9.1	9.1	9.1
9.16	9.16	9.16	9.16	9.16	9.16	9.16	9.16	9.16	9.16	9.16	9.16	9.16	9.16	9.16	9.16
9.22	9.22	9.22	9.22	9.22	9.22	9.22	9.22	9.22	9.22	9.22	9.22	9.22	9.22	9.22	9.22
8.83	8.83	8.83	8.83	8.83	8.83	8.83	8.83	8.83	8.83	8.83	8.83	8.83	8.83	8.83	8.83
9.26	9.26	9.26	9.26	9.26	9.26	9.26	9.26	9.26	9.26	9.26	9.26	9.26	9.26	9.26	9.26
9.54	9.54	9.54	9.54	9.54	9.54	9.54	9.54	9.54	9.54	9.54	9.54	9.54	9.54	9.54	9.54
10.47	10.47	10.47	10.47	10.47	10.47	10.47	10.47	10.47	10.47	10.47	10.47	10.47	10.47	10.47	10.47
11.32	11.32	11.32	11.32	11.32	11.32	11.32	11.32	11.32	11.32	11.32	11.32	11.32	11.32	11.32	11.32
11.14	11.14	11.14	11.14	11.14	11.14	11.14	11.14	11.14	11.14	11.14	11.14	11.14	11.14	11.14	11.14
10.87	10.87	10.87	10.87	10.87	10.87	10.87	10.87	10.87	10.87	10.87	10.87	10.87	10.87	10.87	10.87
11.1	11.1	11.1	11.1	11.1	11.1	11.1	11.1	11.1	11.1	11.1	11.1	11.1	11.1	11.1	11.1
10.16	10.16	10.16	10.16	10.16	10.16	10.16	10.16	10.16	10.16	10.16	10.16	10.16	10.16	10.16	10.16
10.65	10.65	10.65	10.65	10.65	10.65	10.65	10.65	10.65	10.65	10.65	10.65	10.65	10.65	10.65	10.65
11.38	11.38	11.38	11.38	11.38	11.38	11.38	11.38	11.38	11.38	11.38	11.38	11.38	11.38	11.38	11.38
10.98	10.98	10.98	10.98	10.98	10.98	10.98	10.98	10.98	10.98	10.98	10.98	10.98	10.98	10.98	10.98
11.26	11.26	11.26	11.26	11.26	11.26	11.26	11.26	11.26	11.26	11.26	11.26	11.26	11.26	11.26	11.26
11.7	11.7	11.7	11.7	11.7	11.7	11.7	11.7	11.7	11.7	11.7	11.7	11.7	11.7	11.7	11.7
11.75	11.75	11.75	11.75	11.75	11.75	11.75	11.75	11.75	11.75	11.75	11.75	11.75	11.75	11.75	11.75
11.89	11.89	11.89	11.89	11.89	11.89	11.89	11.89	11.89	11.89	11.89	11.89	11.89	11.89	11.89	11.89
11.27	11.27	11.27	11.27	11.27	11.27	11.27	11.27	11.27	11.27	11.27	11.27	11.27	11.27	11.27	11.27
12.57	12.57	12.57	12.57	12.57	12.57	12.57	12.57	12.57	12.57	12.57	12.57	12.57	12.57	12.57	12.57
12.82	12.82	12.82	12.82	12.82	12.82	12.82	12.82	12.82	12.82	12.82	12.82	12.82	12.82	12.82	12.82
12.24	12.24	12.24	12.24	12.24	12.24	12.24	12.24	12.24	12.24	12.24	12.24	12.24	12.24	12.24	12.24
12.38	12.38	12.38	12.38	12.38	12.38	12.38	12.38	12.38	12.38	12.38	12.38	12.38	12.38	12.38	12.38
14	14	14	14	14	14	14	14	14	14	14	14	14	14	14	14
13.73	13.73	13.73	13.73	13.73	13.73	13.73	13.73	13.73	13.73	13.73	13.73	13.73	13.73	13.73	13.73
12.33	12.33	12.33	12.33	12.33	12.33	12.33	12.33	12.33	12.33	12.33	12.33	12.33	12.33	12.33	12.33
13.17	13.17	13.17	13.17	13.17	13.17	13.17	13.17	13.17	13.17	13.17	13.17	13.17	13.17	13.17	13.17
13.26	13.26	13.26	13.26	13.26	13.26	13.26	13.26	13.26	13.26	13.26	13.26	13.26	13.26	13.26	13.26
13.49	13.49	13.49	13.49	13.49	13.49	13.49	13.49	13.49	13.49	13.49	13.49	13.49	13.49	13.49	13.49
13.95	13.95	13.95	13.95	13.95	13.95	13.95	13.95	13.95	13.95	13.95	13.95	13.95	13.95	13.95	13.95
16.19	16.19	16.19	16.19	16.19	16.19	16.19	16.19	16.19	16.19	16.19	16.19	16.19	16.19	16.19	16.19
15.64	15.64	15.64	15.64	15.64	15.64	15.64	15.64	15.64	15.64	15.64	15.64	15.64	15.64	15.64	15.64
15.29	15.29	15.29	15.29	15.29	15.29	15.29	15.29	15.29	15.29	15.29	15.29	15.29	15.29	15.29	15.29
13.21	13.21	13.21	13.21	13.21	13.21	13.21	13.21	13.21	13.21	13.21	13.21	13.21	13.21	13.21	13.21
12.29	12.29	12.29	12.29	12.29	12.29	12.29	12.29	12.29	12.29	12.29	12.29	12.29	12.29	12.29	12.29
12.55	12.55	12.55	12.55	12.55	12.55	12.55	12.55	12.55	12.55	12.55	12.55	12.55	12.55	12.55	12.55
12.92	12.92	12.92	12.92	12.92	12.92	12.92	12.92	12.92	12.92	12.92	12.92	12.92	12.92	12.92	12.92
12.5	12.5	12.5	12.5	12.5	12.5	12.5	12.5	12.5	12.5	12.5	12.5	12.5	12.5	12.5	12.5
13.36	13.36	13.36	13.36	13.36	13.36	13.36	13.36	13.36	13.36	13.36	13.36	13.36	13.36	13.36	13.36
14.11	14.11	14.11	14.11	14.11	14.11	14.11	14.11	14.11	14.11	14.11	14.11	14.11	14.11	14.11	14.11
14.57	14.57	14.57	14.57	14.57	14.57	14.57	14.57	14.57	14.57	14.57	14.57	14.57	14.57	14.57	14.57
15.31	15.31	15.31	15.31	15.31	15.31	15.31	15.31	15.31	15.31	15.31	15.31	15.31	15.31	15.31	15.31
15.65	15.65	15.65	15.65	15.65	15.65	15.65	15.65	15.65	15.65	15.65	15.65	15.65	15.65	15.65	15.65
18.9	18.9	18.9	18.9	18.9	18.9	18.9	18.9	18.9	18.9	18.9	18.9	18.9	18.9	18.9	18.9
17.83	17.83	17.83	17.83	17.83	17.83	17.83	17.83	17.83	17.83	17.83	17.83	17.83	17.83	17.83	17.83
17.78	17.78	17.78	17.78	17.78	17.78	17.78	17.78	17.78	17.78	17.78	17.78	17.78	17.78	17.78	17.78
18.3	18.3	18.3	18.3	18.3	18.3	18.3	18.3	18.3	18.3	18.3	18.3	18.3	18.3	18.3	18.3
17.13	17.13	17.13	17.13	17.13	17.13	17.13	17.13	17.13	17.13	17.13	17.13	17.13	17.13	17.13	17.13
15.44	15.44	15.44	15.44	15.44	15.44	15.44	15.44	15.44	15.44	15.44	15.44	15.44	15.44	15.44	15.44
15.77	15.77	15.77	15.77	15.77	15.77	15.77	15.77	15.77	15.77	15.77	15.77	15.77	15.77	15.77	15.77
14.55	14.55	14.55	14.55	14.55	14.55	14.55	14.55	14.55	14.55	14.55	14.55	14.55	14.55	14.55	14.55
16.58	16.58	16.58	16.58	16.58	16.58	16.58	16.58	16.58	16.58	16.58	16.58	16.58	16.58	16.58	16.58
18.91	18.91	18.91	18.91	18.91	18.91	18.91	18.91	18.91	18.91	18.91	18.91	18.91	18.91	18.91	18.91
16.48	16.48	16.48	16.48	16.48	16.48	16.48	16.48	16.48	16.48	16.48	16.48	16.48	16.48	16.48	16.48
18.52	18.52	18.52	18.52	18.52	18.52	18.52	18.52	18.52	18.52	18.52	18.52	18.52	18.52	18.52	18.52
19.32	19.32	19.32	19.32	19.32	19.32	19.32	19.32	19.32	19.32	19.32	19.32	19.32	19.32	19.32	19.32
20.04	20.04	20.04	20.04	20.04	20.04	20.04	20.04	20.04	20.04	20.04	20.04	20.04	20.04	20.04	20.04
22.19	22.19	22.19	22.19	22.19	22.19	22.19	22.19	22.19	22.19	22.19	22.19	22.19	22.19	22.19	22.19
24.3	24.3	24.3	24.3	24.3	24.3	24.3	24.3	24.3	24.3	24.3	24.3	24.3	24.3	24.3	24.3
21.89	21.89	21.89	21.89	21.89	21.89	21.89	21.89	21.89	21.89	21.89	21.89	21.89	21.89	21.89	21.89
22.69	22.69	22.69	22.69	22.69	22.69	22.69	22.69	22.69	22.69	22.69	22.69	22.69	22.69	22.69	22.69
23.26	23.26	23.26	23.26	23.26	23.26	23.26	23.26	23.26	23.26	23.26	23.26	23.26	23.26	23.26	23.26
22.07	22.07	22.07	22.07	22.07	22.07	22.07	22.07	22.07	22.07	22.07	22.07	22.07	22.07	22.07	22.07
21.57	21.57	21.57	21.57	21.57	21.57	21.57	21.57	21.57	21.57	21.57	21.57	21.57	21.57	21.57	21.57
21.26	21.26	21.26	21.26	21.26	21.26	21.26	21.26	21.26	21.26	21.26	21.26	21.26	21.26	21.26	21.26
19.92	19.92	19.92	19.92	19.92	19.92	19.92	19.92	19.92	19.92	19.92	19.92	19.92	19.92	19.92	19.92
19.2	19.2	19.2	19.2	19.2	19.2	19.2	19.2	19.2	19.2	19.2	19.2	19.2	19.2	19.2	19.2
18.52	18.52	18.52	18.52	18.52	18.52	18.52	18.52	18.52	18.52	18.52	18.52	18.52	18.52	18.52	18.52
17.32	17.32	17.32	17.32	17.32	17.32	17.32	17.32	17.32	17.32	17.32	17.32	17.32	17.32	17.32	17.32
16.91	16.91	16.91	16.91	16.91	16.91	16.91	16.91	16.91	16.91	16.91	16.91	16.91	16.91	16.91	16.91
17.98	17.98	17.98	17.98	17.98	17.98	17.98	17.98	17.98	17.98	17.98	17.98	17.98	17.98	17.98	17.98
17.46	17.46	17.46	17.46	17.46	17.46	17.46	17.46	17.46	17.46	17.46	17.46	17.46	17.46	17.46	17.46
16.59	16.59	16.59	16.59	16.59	16.59	16.59	16.59	16.59	16.59	16.59	16.59	16.59	16.59	16.59	16.59
17.4	17.4	17.4	17.4	17.4	17.4	17.4	17.4	17.4	17.4	17.4	17.4	17.4	17.4	17.4	17.4
15.5	15.5	15.5	15.5	15.5	15.5	15.5	15.5	15.5	15.5	15.5	15.5	15.5	15.5	15.5	15.5
13.67	13.67	13.67	13.67	13.67	13.67	13.67	13.67	13.67	13.67	13.67	13.67	13.67	13.67	13.67	13.67
[truncated: 260 more rows]

## Sheet: LOW_17t
9.44	9.44	9.44	9.44	9.44	9.44	9.44	9.44	9.44	9.44	9.44	9.44	9.44	9.44	9.44	9.44
[truncated: 1,139 more rows]

[truncated: 17 more sheets: LOW_20t, CROWN_3t, CROWN_6t, CROWN_9t, CROWN_12t, CROWN_14t, LOW_0h, LOW_4h, LOW_8h, LOW_12h, LOW_17h, LOW_20h, CROWN_3h, CROWN_6h, CROWN_9h, CROWN_12h, CROWN_14h]
